# Supplementary material for: Synthesis and crystallographic characterization of [2,2-bis­(η5-penta­methyl­cyclo­penta­dien­yl)-3,4-bis(tri­methyl­sil­yl)-2-zircona­furan-5-one-κO 5]triisobutyl­aluminium
Source: Acta Crystallogr E Crystallogr Commun. 2018 Mar 27;74(Pt 4):566–8. doi: 10.1107/S2056989018004759 (PMC5946991; doi:10.1107/S2056989018004759)
Supplement: Supplementary file 1 [file e-74-00566-sup1.cif]

##############################################################################
#                                                                            #
# This CIF contains the data in a paper accepted for publication in          #
# Acta Crystallographica Section E. It conforms to the requirements of       #
# Notes for Authors for Acta Crystallographica Section E, and has been       #
# peer reviewed under the auspices of the IUCr Commission on Journals.       #
#                                                                            #
# Full details of the Crystallographic Information File format               #
# are given in the paper "The Crystallographic Information File (CIF):       #
# a New Standard Archive File for Crystallography" by S. R. Hall, F. H.      #
# Allen and I. D. Brown [Acta Cryst. (1991), A47, 655-685].                  #
#                                                                            #
# The current version of the core CIF dictionary is obtainable from          #
# ftp://ftp.iucr.org/pub/cif_core.dic.                                       #
#                                                                            #
# Software is freely available for graphical display of the structure(s)     #
# in this CIF. For information consult the CIF software page                 #
# http://www.iucr.org/resources/cif/software.                                #
#                                                                            #
# This file may be used for bona fide research purposes within the           #
# scientific community so long as proper attribution is given to the journal # 
# article from which it was obtained.                                        #
#                                                                            #
##############################################################################
data_I
_database_code_depnum_ccdc_archive 'CCDC 1831775'
_audit_creation_method     'SHELXL-2014/7'
_chemical_name_systematic
;\
[2,2-Bis(\h^5^-pentamethylcyclopentadienyl)-3,4-bis(trimethylsilyl)-\
2-zirconafuran-5-one-\k<i>O</i>^5^]triisobutylaluminium
;
_chemical_name_common     ?
_chemical_formula_moiety     'C41 H75 Al O2 Si2 Zr'
_chemical_formula_sum     'C41 H75 Al O2 Si2 Zr'
_chemical_formula_iupac     '[Al Zr (C10 H15)2 (C4 H9)3 (C9 H18 O2 Si2)]'
_chemical_formula_weight     774.39
_chemical_melting_point     ?
_shelx_space_group_comment
;
The symmetry employed for this shelxl refinement is uniquely defined
by the following loop, which should always be used as a source of
symmetry information in preference to the above space-group names.
They are only intended as comments.
;
_space_group_crystal_system     monoclinic
_space_group_name_H-M_alt     'P 21/n'
_space_group_name_Hall     '-P 2yn'
loop_
    _space_group_symop_operation_xyz
    'x, y, z'
    '-x+1/2, y+1/2, -z+1/2'
    '-x, -y, -z'
    'x-1/2, -y-1/2, z-1/2'
_cell_length_a     11.5404(2)
_cell_length_b     16.5073(3)
_cell_length_c     22.9519(4)
_cell_angle_alpha     90
_cell_angle_beta     95.0206(9)
_cell_angle_gamma     90
_cell_volume     4355.58(13)
_cell_formula_units_Z     4
_cell_measurement_reflns_used     9039
_cell_measurement_theta_min     2.28
_cell_measurement_theta_max     28.64
_cell_measurement_temperature     150(2)
_exptl_crystal_description     prism
_exptl_crystal_colour     orange
_exptl_crystal_size_max     0.531
_exptl_crystal_size_mid     0.317
_exptl_crystal_size_min     0.188
_exptl_crystal_density_diffrn     1.181
_exptl_crystal_density_meas     ?
_exptl_crystal_density_method     ?
_exptl_crystal_F_000     1672
_exptl_absorpt_coefficient_mu     0.358
_exptl_absorpt_correction_type     multi-scan
_exptl_absorpt_process_details
;
(SADABS; Bruker, 2011)
;
_exptl_absorpt_correction_T_min     0.6713
_exptl_absorpt_correction_T_max     0.7458
_diffrn_ambient_temperature     150(2)
_diffrn_radiation_type     MoK\a
_diffrn_radiation_wavelength     0.71073
_diffrn_radiation_source     'fine-focus sealed tube'
_diffrn_radiation_monochromator     'curved graphite'
_diffrn_measurement_device_type     'Bruker APEXII CCD'
_diffrn_measurement_method     '\f and \w scans'
_diffrn_reflns_number     97067
_diffrn_reflns_av_R_equivalents     0.0340
_diffrn_reflns_theta_min     1.522
_diffrn_reflns_theta_max     28.281
_diffrn_reflns_theta_full     25.242
_diffrn_measured_fraction_theta_max     1.000
_diffrn_measured_fraction_theta_full     1.000
_diffrn_reflns_limit_h_min     -15
_diffrn_reflns_limit_h_max     15
_diffrn_reflns_limit_k_min     -22
_diffrn_reflns_limit_k_max     21
_diffrn_reflns_limit_l_min     -30
_diffrn_reflns_limit_l_max     30
_refine_special_details     ?
_reflns_number_total     10803
_reflns_number_gt     9409
_reflns_threshold_expression     'I > 2\s(I)'
_refine_ls_structure_factor_coef     Fsqd
_refine_ls_matrix_type     full
_refine_ls_R_factor_all     0.0329
_refine_ls_R_factor_gt     0.0256
_refine_ls_wR_factor_gt     0.0636
_refine_ls_wR_factor_ref     0.0676
_refine_ls_goodness_of_fit_ref     1.042
_refine_ls_restrained_S_all     1.042
_refine_ls_number_reflns     10803
_refine_ls_number_parameters     448
_refine_ls_number_restraints     1
_refine_ls_hydrogen_treatment     constr
_refine_ls_weighting_scheme     calc
_refine_ls_weighting_details
              'w=1/[\s^2^(Fo^2^)+(0.0308P)^2^+2.1095P] where P=(Fo^2^+2Fc^2^)/3'
_atom_sites_solution_hydrogens     geom
_atom_sites_solution_primary     ?
_atom_sites_solution_secondary     ?
_refine_ls_shift/su_max     0.003
_refine_ls_shift/su_mean     0.000
_refine_diff_density_max     0.368
_refine_diff_density_min     -0.293
_refine_ls_extinction_method     none
_refine_ls_extinction_coef     .
loop_
    _atom_type_symbol
    _atom_type_description
    _atom_type_scat_dispersion_real
    _atom_type_scat_dispersion_imag
    _atom_type_scat_source
    'C' 'C' 0.0033 0.0016
                         'International Tables Vol C Tables 4.2.6.8 and 6.1.1.4'
    'H' 'H' 0.0000 0.0000
                         'International Tables Vol C Tables 4.2.6.8 and 6.1.1.4'
    'O' 'O' 0.0106 0.0060
                         'International Tables Vol C Tables 4.2.6.8 and 6.1.1.4'
    'Al' 'Al' 0.0645 0.0514
                         'International Tables Vol C Tables 4.2.6.8 and 6.1.1.4'
    'Si' 'Si' 0.0817 0.0704
                         'International Tables Vol C Tables 4.2.6.8 and 6.1.1.4'
    'Zr' 'Zr' -2.9673 0.5597
                         'International Tables Vol C Tables 4.2.6.8 and 6.1.1.4'
_computing_data_collection
;
APEX2 (Bruker, 2011)
;
_computing_cell_refinement
;
SAINT (Bruker, 2011)
;
_computing_data_reduction
;
SAINT (Bruker, 2011)
;
_computing_structure_solution
;
SHELXS97 (Sheldrick, 2008)
;
_computing_structure_refinement
;
SHELXL2014 (Sheldrick, 2015)
;
_computing_molecular_graphics
;
XP in SHELXTL (Sheldrick, 2008)
;
_computing_publication_material
;
publCIF (Westrip, 2010)
;
loop_
    _atom_site_type_symbol
    _atom_site_label
    _atom_site_fract_x
    _atom_site_fract_y
    _atom_site_fract_z
    _atom_site_U_iso_or_equiv
    _atom_site_adp_type
    _atom_site_calc_flag
    _atom_site_occupancy
    _atom_site_disorder_assembly
    _atom_site_disorder_group
    Al Al1 0.31511(3) 0.78416(2) -0.06571(2) 0.01847(8) Uani d 1 . .
    C C1 0.07740(11) 0.70811(8) 0.11621(6) 0.0180(2) Uani d 1 . .
    C C2 0.07292(11) 0.72120(8) 0.05721(6) 0.0180(2) Uani d 1 . .
    C C3 0.18627(11) 0.74781(8) 0.03551(5) 0.0170(2) Uani d 1 . .
    C C4 -0.02054(18) 0.67250(11) 0.23547(7) 0.0410(4) Uani d 1 . .
    H H4A -0.0456 0.7228 0.2532 0.061 Uiso calc 1 . .
    H H4B 0.0635 0.6657 0.2444 0.061 Uiso calc 1 . .
    H H4C -0.0614 0.6265 0.2513 0.061 Uiso calc 1 . .
    C C5 -0.17679(13) 0.75327(11) 0.14051(8) 0.0376(4) Uani d 1 . .
    H H5A -0.2495 0.7248 0.1283 0.056 Uiso calc 1 . .
    H H5B -0.1582 0.7909 0.1097 0.056 Uiso calc 1 . .
    H H5C -0.1858 0.7835 0.1766 0.056 Uiso calc 1 . .
    C C6 -0.10857(15) 0.57277(10) 0.13180(8) 0.0365(4) Uani d 1 . .
    H H6A -0.0856 0.5343 0.1632 0.055 Uiso calc 1 . .
    H H6B -0.0743 0.5563 0.0961 0.055 Uiso calc 1 . .
    H H6C -0.1935 0.5734 0.1246 0.055 Uiso calc 1 . .
    C C7 -0.19217(14) 0.67444(12) 0.00642(8) 0.0399(4) Uani d 1 . .
    H H7A -0.2274 0.7157 0.0300 0.060 Uiso calc 1 . .
    H H7B -0.1882 0.6228 0.0276 0.060 Uiso calc 1 . .
    H H7C -0.2395 0.6678 -0.0309 0.060 Uiso calc 1 . .
    C C8 -0.06282(15) 0.80310(12) -0.05034(8) 0.0401(4) Uani d 1 . .
    H H8A 0.0047 0.8125 -0.0726 0.060 Uiso calc 1 . .
    H H8B -0.0710 0.8484 -0.0234 0.060 Uiso calc 1 . .
    H H8C -0.1331 0.7989 -0.0774 0.060 Uiso calc 1 . .
    C C9 0.01225(16) 0.62376(12) -0.05374(8) 0.0412(4) Uani d 1 . .
    H H9A -0.0447 0.6135 -0.0871 0.062 Uiso calc 1 . .
    H H9B 0.0232 0.5744 -0.0302 0.062 Uiso calc 1 . .
    H H9C 0.0866 0.6398 -0.0679 0.062 Uiso calc 1 . .
    C C10 0.43851(12) 0.84505(9) -0.01800(6) 0.0227(3) Uani d 1 . .
    H H10A 0.4138 0.9024 -0.0165 0.027 Uiso calc 0.731(3) A 1
    H H10B 0.4424 0.8238 0.0225 0.027 Uiso calc 0.731(3) A 1
    H H10C 0.3991 0.8872 0.0038 0.027 Uiso calc 0.269(3) A 2
    H H10D 0.4749 0.8069 0.0114 0.027 Uiso calc 0.269(3) A 2
    C C14 0.36565(14) 0.67117(9) -0.08337(6) 0.0280(3) Uani d 1 . .
    H H14A 0.4402 0.6615 -0.0596 0.034 Uiso calc 1 . .
    H H14B 0.3079 0.6338 -0.0685 0.034 Uiso calc 1 . .
    C C15 0.38273(13) 0.64510(9) -0.14575(6) 0.0258(3) Uani d 1 . .
    H H15 0.4333 0.6862 -0.1630 0.031 Uiso calc 1 . .
    C C16 0.44275(17) 0.56268(10) -0.14793(8) 0.0404(4) Uani d 1 . .
    H H16A 0.5201 0.5657 -0.1267 0.061 Uiso calc 1 . .
    H H16B 0.4505 0.5478 -0.1888 0.061 Uiso calc 1 . .
    H H16C 0.3962 0.5217 -0.1297 0.061 Uiso calc 1 . .
    C C17 0.26749(17) 0.64230(11) -0.18318(8) 0.0434(4) Uani d 1 . .
    H H17A 0.2164 0.6022 -0.1671 0.065 Uiso calc 1 . .
    H H17B 0.2812 0.6271 -0.2233 0.065 Uiso calc 1 . .
    H H17C 0.2305 0.6958 -0.1833 0.065 Uiso calc 1 . .
    C C18 0.24126(12) 0.84926(8) -0.13239(6) 0.0229(3) Uani d 1 . .
    H H18A 0.2814 0.8363 -0.1676 0.028 Uiso calc 1 . .
    H H18B 0.1595 0.8313 -0.1400 0.028 Uiso calc 1 . .
    C C19 0.24145(13) 0.94209(9) -0.12488(6) 0.0266(3) Uani d 1 . .
    H H19 0.3200 0.9581 -0.1066 0.032 Uiso calc 1 . .
    C C20 0.22088(16) 0.98725(10) -0.18296(8) 0.0378(4) Uani d 1 . .
    H H20A 0.1437 0.9735 -0.2016 0.057 Uiso calc 1 . .
    H H20B 0.2804 0.9714 -0.2087 0.057 Uiso calc 1 . .
    H H20C 0.2254 1.0458 -0.1758 0.057 Uiso calc 1 . .
    C C21 0.15199(15) 0.96891(10) -0.08371(7) 0.0347(3) Uani d 1 . .
    H H21A 0.1553 1.0279 -0.0791 0.052 Uiso calc 1 . .
    H H21B 0.1691 0.9430 -0.0455 0.052 Uiso calc 1 . .
    H H21C 0.0740 0.9530 -0.1001 0.052 Uiso calc 1 . .
    C C22 0.30471(14) 0.58593(9) 0.12621(7) 0.0289(3) Uani d 1 . .
    C C23 0.27096(13) 0.57747(9) 0.18382(8) 0.0302(3) Uani d 1 . .
    C C24 0.35679(13) 0.61435(9) 0.22298(6) 0.0247(3) Uani d 1 . .
    C C25 0.44621(12) 0.64332(8) 0.18925(6) 0.0216(3) Uani d 1 . .
    C C26 0.41274(13) 0.62635(9) 0.12985(6) 0.0244(3) Uani d 1 . .
    C C27 0.24605(18) 0.54962(11) 0.07126(9) 0.0462(5) Uani d 1 . .
    H H27A 0.2520 0.5872 0.0386 0.069 Uiso calc 1 . .
    H H27B 0.1639 0.5396 0.0765 0.069 Uiso calc 1 . .
    H H27C 0.2840 0.4984 0.0628 0.069 Uiso calc 1 . .
    C C28 0.17516(17) 0.52383(11) 0.20124(11) 0.0537(6) Uani d 1 . .
    H H28A 0.2047 0.4686 0.2074 0.081 Uiso calc 1 . .
    H H28B 0.1113 0.5237 0.1702 0.081 Uiso calc 1 . .
    H H28C 0.1468 0.5442 0.2375 0.081 Uiso calc 1 . .
    C C29 0.36174(17) 0.60883(11) 0.28868(7) 0.0394(4) Uani d 1 . .
    H H29A 0.2874 0.6267 0.3019 0.059 Uiso calc 1 . .
    H H29B 0.4244 0.6436 0.3060 0.059 Uiso calc 1 . .
    H H29C 0.3767 0.5526 0.3009 0.059 Uiso calc 1 . .
    C C30 0.56634(13) 0.67020(10) 0.21131(7) 0.0319(3) Uani d 1 . .
    H H30A 0.6228 0.6288 0.2022 0.048 Uiso calc 1 . .
    H H30B 0.5700 0.6781 0.2537 0.048 Uiso calc 1 . .
    H H30C 0.5846 0.7213 0.1924 0.048 Uiso calc 1 . .
    C C31 0.48657(15) 0.64314(11) 0.08034(7) 0.0373(4) Uani d 1 . .
    H H31A 0.5489 0.6028 0.0806 0.056 Uiso calc 1 . .
    H H31B 0.5206 0.6974 0.0850 0.056 Uiso calc 1 . .
    H H31C 0.4383 0.6402 0.0431 0.056 Uiso calc 1 . .
    C C32 0.24716(12) 0.88143(8) 0.15538(6) 0.0211(3) Uani d 1 . .
    C C33 0.17173(12) 0.85625(8) 0.19759(6) 0.0207(3) Uani d 1 . .
    C C34 0.24156(12) 0.82389(8) 0.24646(6) 0.0211(3) Uani d 1 . .
    C C35 0.35968(12) 0.83082(8) 0.23447(6) 0.0213(3) Uani d 1 . .
    C C36 0.36309(12) 0.86491(8) 0.17777(6) 0.0218(3) Uani d 1 . .
    C C37 0.20965(15) 0.92403(9) 0.09909(6) 0.0298(3) Uani d 1 . .
    H H37A 0.2009 0.9821 0.1066 0.045 Uiso calc 1 . .
    H H37B 0.1351 0.9018 0.0826 0.045 Uiso calc 1 . .
    H H37C 0.2685 0.9161 0.0713 0.045 Uiso calc 1 . .
    C C38 0.04497(13) 0.87667(9) 0.19567(7) 0.0299(3) Uani d 1 . .
    H H38A 0.0359 0.9324 0.2094 0.045 Uiso calc 1 . .
    H H38B 0.0064 0.8393 0.2210 0.045 Uiso calc 1 . .
    H H38C 0.0097 0.8717 0.1554 0.045 Uiso calc 1 . .
    C C39 0.20212(14) 0.80374(10) 0.30555(6) 0.0303(3) Uani d 1 . .
    H H39A 0.2394 0.7534 0.3200 0.045 Uiso calc 1 . .
    H H39B 0.1174 0.7969 0.3022 0.045 Uiso calc 1 . .
    H H39C 0.2238 0.8479 0.3329 0.045 Uiso calc 1 . .
    C C40 0.46210(14) 0.82334(10) 0.27918(7) 0.0319(3) Uani d 1 . .
    H H40A 0.5334 0.8174 0.2593 0.048 Uiso calc 1 . .
    H H40B 0.4521 0.7757 0.3037 0.048 Uiso calc 1 . .
    H H40C 0.4677 0.8720 0.3037 0.048 Uiso calc 1 . .
    C C41 0.47167(14) 0.88740(10) 0.14958(7) 0.0329(3) Uani d 1 . .
    H H41A 0.4536 0.8921 0.1072 0.049 Uiso calc 1 . .
    H H41B 0.5308 0.8454 0.1579 0.049 Uiso calc 1 . .
    H H41C 0.5012 0.9393 0.1653 0.049 Uiso calc 1 . .
    O O1 0.27625(8) 0.75358(6) 0.07220(4) 0.01799(18) Uani d 1 . .
    O O2 0.19180(8) 0.76400(6) -0.01785(4) 0.02080(19) Uani d 1 . .
    Si Si1 -0.05531(3) 0.67729(2) 0.15391(2) 0.02370(8) Uani d 1 . .
    Si Si2 -0.04190(3) 0.70704(3) -0.00788(2) 0.02353(8) Uani d 1 . .
    Zr Zr1 0.26628(2) 0.72870(2) 0.16087(2) 0.01563(4) Uani d 1 . .
    C C11A 0.56192(17) 0.84307(13) -0.03814(9) 0.0264(4) Uani d 0.731(3) A 1
    H H11A 0.5889 0.7855 -0.0374 0.032 Uiso calc 0.731(3) A 1
    C C12A 0.6450(4) 0.8917(3) 0.00443(16) 0.0431(6) Uani d 0.731(3) A 1
    H H12A 0.6416 0.8706 0.0442 0.065 Uiso calc 0.731(3) A 1
    H H12B 0.7246 0.8867 -0.0070 0.065 Uiso calc 0.731(3) A 1
    H H12C 0.6219 0.9488 0.0033 0.065 Uiso calc 0.731(3) A 1
    C C13A 0.5658(2) 0.8747(2) -0.10002(11) 0.0431(6) Uani d 0.731(3) A 1
    H H13A 0.5123 0.8432 -0.1267 0.065 Uiso calc 0.731(3) A 1
    H H13B 0.5424 0.9318 -0.1015 0.065 Uiso calc 0.731(3) A 1
    H H13C 0.6450 0.8697 -0.1118 0.065 Uiso calc 0.731(3) A 1
    C C11B 0.5373(5) 0.8867(4) -0.0468(2) 0.0264(4) Uani d 0.269(3) A 2
    H H11B 0.5062 0.9379 -0.0656 0.032 Uiso calc 0.269(3) A 2
    C C12B 0.6443(11) 0.9079(8) -0.0060(5) 0.0431(6) Uani d 0.269(3) A 2
    H H12D 0.6213 0.9422 0.0259 0.065 Uiso calc 0.269(3) A 2
    H H12E 0.6801 0.8580 0.0103 0.065 Uiso calc 0.269(3) A 2
    H H12F 0.7004 0.9371 -0.0279 0.065 Uiso calc 0.269(3) A 2
    C C13B 0.5838(6) 0.8341(5) -0.0938(3) 0.0431(6) Uani d 0.269(3) A 2
    H H13D 0.5195 0.8178 -0.1221 0.065 Uiso calc 0.269(3) A 2
    H H13E 0.6411 0.8648 -0.1139 0.065 Uiso calc 0.269(3) A 2
    H H13F 0.6208 0.7857 -0.0758 0.065 Uiso calc 0.269(3) A 2
loop_
    _atom_site_aniso_label
    _atom_site_aniso_U_11
    _atom_site_aniso_U_22
    _atom_site_aniso_U_33
    _atom_site_aniso_U_12
    _atom_site_aniso_U_13
    _atom_site_aniso_U_23
    Al1 0.02091(19) 0.02017(19) 0.01445(17) 0.00112(15) 0.00230(14) 0.00134(14)
    C1 0.0193(6) 0.0154(6) 0.0196(6) -0.0007(5) 0.0029(5) -0.0006(5)
    C2 0.0171(6) 0.0180(6) 0.0189(6) -0.0006(5) 0.0019(5) -0.0008(5)
    C3 0.0194(6) 0.0146(6) 0.0169(6) 0.0018(4) 0.0012(4) -0.0003(4)
    C4 0.0602(11) 0.0401(9) 0.0246(8) -0.0098(8) 0.0148(7) 0.0029(7)
    C5 0.0209(7) 0.0409(9) 0.0519(10) -0.0016(6) 0.0084(7) -0.0104(8)
    C6 0.0341(8) 0.0295(8) 0.0458(10) -0.0116(7) 0.0030(7) 0.0004(7)
    C7 0.0252(8) 0.0575(11) 0.0361(9) -0.0119(7) -0.0030(6) 0.0010(8)
    C8 0.0295(8) 0.0482(10) 0.0406(9) -0.0011(7) -0.0088(7) 0.0158(8)
    C9 0.0397(9) 0.0488(11) 0.0341(9) -0.0034(8) -0.0029(7) -0.0188(8)
    C10 0.0219(6) 0.0266(7) 0.0199(6) -0.0007(5) 0.0031(5) 0.0011(5)
    C14 0.0378(8) 0.0247(7) 0.0214(7) 0.0053(6) 0.0025(6) 0.0024(5)
    C15 0.0299(7) 0.0225(7) 0.0259(7) 0.0017(6) 0.0077(6) 0.0007(5)
    C16 0.0498(10) 0.0292(8) 0.0440(10) 0.0112(7) 0.0136(8) -0.0027(7)
    C17 0.0529(11) 0.0340(9) 0.0401(10) 0.0050(8) -0.0143(8) -0.0113(7)
    C18 0.0271(7) 0.0240(7) 0.0177(6) 0.0020(5) 0.0014(5) 0.0020(5)
    C19 0.0278(7) 0.0235(7) 0.0274(7) 0.0011(6) -0.0036(6) 0.0038(6)
    C20 0.0455(10) 0.0294(8) 0.0386(9) 0.0059(7) 0.0036(7) 0.0133(7)
    C21 0.0435(9) 0.0278(8) 0.0320(8) 0.0049(7) 0.0001(7) -0.0039(6)
    C22 0.0360(8) 0.0162(6) 0.0326(8) 0.0070(6) -0.0085(6) -0.0028(6)
    C23 0.0294(7) 0.0162(6) 0.0445(9) 0.0016(6) 0.0008(6) 0.0086(6)
    C24 0.0290(7) 0.0209(7) 0.0244(7) 0.0067(5) 0.0037(5) 0.0080(5)
    C25 0.0231(6) 0.0208(6) 0.0205(6) 0.0060(5) 0.0003(5) 0.0019(5)
    C26 0.0312(7) 0.0215(7) 0.0202(6) 0.0105(6) 0.0008(5) 0.0005(5)
    C27 0.0544(11) 0.0280(8) 0.0517(11) 0.0097(8) -0.0207(9) -0.0165(8)
    C28 0.0392(10) 0.0283(9) 0.0938(17) -0.0047(8) 0.0073(10) 0.0242(10)
    C29 0.0532(10) 0.0405(9) 0.0259(8) 0.0163(8) 0.0114(7) 0.0143(7)
    C30 0.0247(7) 0.0349(8) 0.0353(8) 0.0062(6) -0.0017(6) -0.0014(7)
    C31 0.0436(9) 0.0452(10) 0.0244(7) 0.0200(8) 0.0098(7) 0.0062(7)
    C32 0.0281(7) 0.0145(6) 0.0204(6) -0.0014(5) 0.0005(5) -0.0013(5)
    C33 0.0233(6) 0.0160(6) 0.0225(6) 0.0010(5) 0.0006(5) -0.0032(5)
    C34 0.0257(6) 0.0196(6) 0.0181(6) 0.0000(5) 0.0022(5) -0.0029(5)
    C35 0.0240(6) 0.0201(6) 0.0195(6) -0.0005(5) -0.0004(5) -0.0048(5)
    C36 0.0254(7) 0.0187(6) 0.0212(6) -0.0044(5) 0.0022(5) -0.0039(5)
    C37 0.0444(9) 0.0202(7) 0.0243(7) 0.0020(6) -0.0001(6) 0.0034(5)
    C38 0.0247(7) 0.0269(7) 0.0379(8) 0.0045(6) 0.0019(6) -0.0025(6)
    C39 0.0353(8) 0.0356(8) 0.0208(7) 0.0014(7) 0.0071(6) 0.0002(6)
    C40 0.0289(7) 0.0373(9) 0.0278(7) 0.0042(6) -0.0066(6) -0.0103(6)
    C41 0.0315(8) 0.0343(8) 0.0339(8) -0.0104(6) 0.0085(6) -0.0019(7)
    O1 0.0171(4) 0.0203(4) 0.0165(4) -0.0010(3) 0.0008(3) 0.0016(3)
    O2 0.0204(4) 0.0268(5) 0.0152(4) -0.0009(4) 0.0015(3) 0.0021(4)
    Si1 0.02271(18) 0.0256(2) 0.02383(19) -0.00627(15) 0.00793(14) -0.00108(15)
    Si2 0.01993(17) 0.0307(2) 0.01937(18) -0.00313(15) -0.00191(14) -0.00152(15)
    Zr1 0.01765(6) 0.01484(6) 0.01414(6) -0.00022(4) 0.00003(4) 0.00078(4)
    C11A 0.0217(9) 0.0249(11) 0.0329(10) 0.0013(8) 0.0037(7) -0.0032(9)
    C12A 0.0308(7) 0.0647(17) 0.0350(10) -0.0145(10) 0.0093(7) -0.0062(10)
    C13A 0.0308(7) 0.0647(17) 0.0350(10) -0.0145(10) 0.0093(7) -0.0062(10)
    C11B 0.0217(9) 0.0249(11) 0.0329(10) 0.0013(8) 0.0037(7) -0.0032(9)
    C12B 0.0308(7) 0.0647(17) 0.0350(10) -0.0145(10) 0.0093(7) -0.0062(10)
    C13B 0.0308(7) 0.0647(17) 0.0350(10) -0.0145(10) 0.0093(7) -0.0062(10)
_geom_special_details
;
 All esds (except the esd in the dihedral angle between two l.s. planes)
 are estimated using the full covariance matrix.  The cell esds are taken
 into account individually in the estimation of esds in distances, angles
 and torsion angles; correlations between esds in cell parameters are only
 used when they are defined by crystal symmetry.  An approximate (isotropic)
 treatment of cell esds is used for estimating esds involving l.s. planes.
;
loop_
    _geom_bond_atom_site_label_1
    _geom_bond_atom_site_label_2
    _geom_bond_site_symmetry_2
    _geom_bond_distance
    _geom_bond_publ_flag
    Al1 O2 . 1.9016(10) ?
    Al1 C10 . 1.9912(14) ?
    Al1 C18 . 1.9988(14) ?
    Al1 C14 . 2.0062(15) ?
    C1 C2 . 1.3679(18) ?
    C1 Si1 . 1.8934(13) ?
    C1 Zr1 . 2.3508(13) ?
    C2 C3 . 1.5055(18) ?
    C2 Si2 . 1.9224(13) ?
    C3 O2 . 1.2605(15) ?
    C3 O1 . 1.2819(15) ?
    C4 Si1 . 1.8814(17) ?
    C4 H4A . 0.9800 ?
    C4 H4B . 0.9800 ?
    C4 H4C . 0.9800 ?
    C5 Si1 . 1.8863(18) ?
    C5 H5A . 0.9800 ?
    C5 H5B . 0.9800 ?
    C5 H5C . 0.9800 ?
    C6 Si1 . 1.8862(17) ?
    C6 H6A . 0.9800 ?
    C6 H6B . 0.9800 ?
    C6 H6C . 0.9800 ?
    C7 Si2 . 1.8719(16) ?
    C7 H7A . 0.9800 ?
    C7 H7B . 0.9800 ?
    C7 H7C . 0.9800 ?
    C8 Si2 . 1.8658(18) ?
    C8 H8A . 0.9800 ?
    C8 H8B . 0.9800 ?
    C8 H8C . 0.9800 ?
    C9 Si2 . 1.8716(18) ?
    C9 H9A . 0.9800 ?
    C9 H9B . 0.9800 ?
    C9 H9C . 0.9800 ?
    C10 C11B . 1.531(6) ?
    C10 C11A . 1.536(2) ?
    C10 H10A . 0.9900 ?
    C10 H10B . 0.9900 ?
    C10 H10C . 0.9900 ?
    C10 H10D . 0.9900 ?
    C14 C15 . 1.524(2) ?
    C14 H14A . 0.9900 ?
    C14 H14B . 0.9900 ?
    C15 C17 . 1.520(2) ?
    C15 C16 . 1.530(2) ?
    C15 H15 . 1.0000 ?
    C16 H16A . 0.9800 ?
    C16 H16B . 0.9800 ?
    C16 H16C . 0.9800 ?
    C17 H17A . 0.9800 ?
    C17 H17B . 0.9800 ?
    C17 H17C . 0.9800 ?
    C18 C19 . 1.542(2) ?
    C18 H18A . 0.9900 ?
    C18 H18B . 0.9900 ?
    C19 C21 . 1.525(2) ?
    C19 C20 . 1.528(2) ?
    C19 H19 . 1.0000 ?
    C20 H20A . 0.9800 ?
    C20 H20B . 0.9800 ?
    C20 H20C . 0.9800 ?
    C21 H21A . 0.9800 ?
    C21 H21B . 0.9800 ?
    C21 H21C . 0.9800 ?
    C22 C26 . 1.410(2) ?
    C22 C23 . 1.418(2) ?
    C22 C27 . 1.503(2) ?
    C22 Zr1 . 2.5388(14) ?
    C23 C24 . 1.415(2) ?
    C23 C28 . 1.498(2) ?
    C23 Zr1 . 2.5509(14) ?
    C24 C25 . 1.4257(19) ?
    C24 C29 . 1.507(2) ?
    C24 Zr1 . 2.5348(13) ?
    C25 C26 . 1.4121(19) ?
    C25 C30 . 1.501(2) ?
    C25 Zr1 . 2.5466(13) ?
    C26 C31 . 1.505(2) ?
    C26 Zr1 . 2.5354(14) ?
    C27 H27A . 0.9800 ?
    C27 H27B . 0.9800 ?
    C27 H27C . 0.9800 ?
    C28 H28A . 0.9800 ?
    C28 H28B . 0.9800 ?
    C28 H28C . 0.9800 ?
    C29 H29A . 0.9800 ?
    C29 H29B . 0.9800 ?
    C29 H29C . 0.9800 ?
    C30 H30A . 0.9800 ?
    C30 H30B . 0.9800 ?
    C30 H30C . 0.9800 ?
    C31 H31A . 0.9800 ?
    C31 H31B . 0.9800 ?
    C31 H31C . 0.9800 ?
    C32 C36 . 1.4170(19) ?
    C32 C33 . 1.4202(19) ?
    C32 C37 . 1.5010(19) ?
    C32 Zr1 . 2.5331(13) ?
    C33 C34 . 1.4264(19) ?
    C33 C38 . 1.4980(19) ?
    C33 Zr1 . 2.5485(13) ?
    C34 C35 . 1.4188(19) ?
    C34 C39 . 1.5051(19) ?
    C34 Zr1 . 2.5511(13) ?
    C35 C36 . 1.4216(19) ?
    C35 C40 . 1.5010(19) ?
    C35 Zr1 . 2.5571(13) ?
    C36 C41 . 1.506(2) ?
    C36 Zr1 . 2.5256(13) ?
    C37 H37A . 0.9800 ?
    C37 H37B . 0.9800 ?
    C37 H37C . 0.9800 ?
    C38 H38A . 0.9800 ?
    C38 H38B . 0.9800 ?
    C38 H38C . 0.9800 ?
    C39 H39A . 0.9800 ?
    C39 H39B . 0.9800 ?
    C39 H39C . 0.9800 ?
    C40 H40A . 0.9800 ?
    C40 H40B . 0.9800 ?
    C40 H40C . 0.9800 ?
    C41 H41A . 0.9800 ?
    C41 H41B . 0.9800 ?
    C41 H41C . 0.9800 ?
    O1 Zr1 . 2.0891(9) ?
    C11A C13A . 1.518(3) ?
    C11A C12A . 1.534(5) ?
    C11A H11A . 1.0000 ?
    C12A H12A . 0.9800 ?
    C12A H12B . 0.9800 ?
    C12A H12C . 0.9800 ?
    C13A H13A . 0.9800 ?
    C13A H13B . 0.9800 ?
    C13A H13C . 0.9800 ?
    C11B C13B . 1.520(2) ?
    C11B C12B . 1.525(14) ?
    C11B H11B . 1.0000 ?
    C12B H12D . 0.9800 ?
    C12B H12E . 0.9800 ?
    C12B H12F . 0.9800 ?
    C13B H13D . 0.9800 ?
    C13B H13E . 0.9800 ?
    C13B H13F . 0.9800 ?
loop_
    _geom_angle_atom_site_label_1
    _geom_angle_atom_site_label_2
    _geom_angle_atom_site_label_3
    _geom_angle_site_symmetry_1
    _geom_angle_site_symmetry_3
    _geom_angle
    _geom_angle_publ_flag
    O2 Al1 C10 . . 107.81(5) ?
    O2 Al1 C18 . . 104.24(5) ?
    C10 Al1 C18 . . 112.72(6) ?
    O2 Al1 C14 . . 101.51(6) ?
    C10 Al1 C14 . . 111.95(6) ?
    C18 Al1 C14 . . 117.21(6) ?
    C2 C1 Si1 . . 122.20(10) ?
    C2 C1 Zr1 . . 111.23(9) ?
    Si1 C1 Zr1 . . 126.57(6) ?
    C1 C2 C3 . . 114.52(11) ?
    C1 C2 Si2 . . 135.55(10) ?
    C3 C2 Si2 . . 109.77(9) ?
    O2 C3 O1 . . 121.03(12) ?
    O2 C3 C2 . . 120.17(11) ?
    O1 C3 C2 . . 118.79(11) ?
    Si1 C4 H4A . . 109.5 ?
    Si1 C4 H4B . . 109.5 ?
    H4A C4 H4B . . 109.5 ?
    Si1 C4 H4C . . 109.5 ?
    H4A C4 H4C . . 109.5 ?
    H4B C4 H4C . . 109.5 ?
    Si1 C5 H5A . . 109.5 ?
    Si1 C5 H5B . . 109.5 ?
    H5A C5 H5B . . 109.5 ?
    Si1 C5 H5C . . 109.5 ?
    H5A C5 H5C . . 109.5 ?
    H5B C5 H5C . . 109.5 ?
    Si1 C6 H6A . . 109.5 ?
    Si1 C6 H6B . . 109.5 ?
    H6A C6 H6B . . 109.5 ?
    Si1 C6 H6C . . 109.5 ?
    H6A C6 H6C . . 109.5 ?
    H6B C6 H6C . . 109.5 ?
    Si2 C7 H7A . . 109.5 ?
    Si2 C7 H7B . . 109.5 ?
    H7A C7 H7B . . 109.5 ?
    Si2 C7 H7C . . 109.5 ?
    H7A C7 H7C . . 109.5 ?
    H7B C7 H7C . . 109.5 ?
    Si2 C8 H8A . . 109.5 ?
    Si2 C8 H8B . . 109.5 ?
    H8A C8 H8B . . 109.5 ?
    Si2 C8 H8C . . 109.5 ?
    H8A C8 H8C . . 109.5 ?
    H8B C8 H8C . . 109.5 ?
    Si2 C9 H9A . . 109.5 ?
    Si2 C9 H9B . . 109.5 ?
    H9A C9 H9B . . 109.5 ?
    Si2 C9 H9C . . 109.5 ?
    H9A C9 H9C . . 109.5 ?
    H9B C9 H9C . . 109.5 ?
    C11B C10 Al1 . . 120.9(2) ?
    C11A C10 Al1 . . 117.46(11) ?
    C11A C10 H10A . . 107.9 ?
    Al1 C10 H10A . . 107.9 ?
    C11A C10 H10B . . 107.9 ?
    Al1 C10 H10B . . 107.9 ?
    H10A C10 H10B . . 107.2 ?
    C11B C10 H10C . . 107.1 ?
    Al1 C10 H10C . . 107.1 ?
    C11B C10 H10D . . 107.1 ?
    Al1 C10 H10D . . 107.1 ?
    H10C C10 H10D . . 106.8 ?
    C15 C14 Al1 . . 121.07(10) ?
    C15 C14 H14A . . 107.1 ?
    Al1 C14 H14A . . 107.1 ?
    C15 C14 H14B . . 107.1 ?
    Al1 C14 H14B . . 107.1 ?
    H14A C14 H14B . . 106.8 ?
    C17 C15 C14 . . 111.16(13) ?
    C17 C15 C16 . . 109.32(14) ?
    C14 C15 C16 . . 112.22(13) ?
    C17 C15 H15 . . 108.0 ?
    C14 C15 H15 . . 108.0 ?
    C16 C15 H15 . . 108.0 ?
    C15 C16 H16A . . 109.5 ?
    C15 C16 H16B . . 109.5 ?
    H16A C16 H16B . . 109.5 ?
    C15 C16 H16C . . 109.5 ?
    H16A C16 H16C . . 109.5 ?
    H16B C16 H16C . . 109.5 ?
    C15 C17 H17A . . 109.5 ?
    C15 C17 H17B . . 109.5 ?
    H17A C17 H17B . . 109.5 ?
    C15 C17 H17C . . 109.5 ?
    H17A C17 H17C . . 109.5 ?
    H17B C17 H17C . . 109.5 ?
    C19 C18 Al1 . . 116.89(9) ?
    C19 C18 H18A . . 108.1 ?
    Al1 C18 H18A . . 108.1 ?
    C19 C18 H18B . . 108.1 ?
    Al1 C18 H18B . . 108.1 ?
    H18A C18 H18B . . 107.3 ?
    C21 C19 C20 . . 109.70(13) ?
    C21 C19 C18 . . 111.31(12) ?
    C20 C19 C18 . . 112.88(13) ?
    C21 C19 H19 . . 107.6 ?
    C20 C19 H19 . . 107.6 ?
    C18 C19 H19 . . 107.6 ?
    C19 C20 H20A . . 109.5 ?
    C19 C20 H20B . . 109.5 ?
    H20A C20 H20B . . 109.5 ?
    C19 C20 H20C . . 109.5 ?
    H20A C20 H20C . . 109.5 ?
    H20B C20 H20C . . 109.5 ?
    C19 C21 H21A . . 109.5 ?
    C19 C21 H21B . . 109.5 ?
    H21A C21 H21B . . 109.5 ?
    C19 C21 H21C . . 109.5 ?
    H21A C21 H21C . . 109.5 ?
    H21B C21 H21C . . 109.5 ?
    C26 C22 C23 . . 107.76(13) ?
    C26 C22 C27 . . 124.71(16) ?
    C23 C22 C27 . . 127.10(16) ?
    C26 C22 Zr1 . . 73.73(8) ?
    C23 C22 Zr1 . . 74.30(8) ?
    C27 C22 Zr1 . . 123.70(10) ?
    C24 C23 C22 . . 108.41(13) ?
    C24 C23 C28 . . 125.21(16) ?
    C22 C23 C28 . . 125.21(17) ?
    C24 C23 Zr1 . . 73.21(8) ?
    C22 C23 Zr1 . . 73.36(8) ?
    C28 C23 Zr1 . . 129.12(11) ?
    C23 C24 C25 . . 107.40(13) ?
    C23 C24 C29 . . 124.92(14) ?
    C25 C24 C29 . . 126.72(14) ?
    C23 C24 Zr1 . . 74.47(8) ?
    C25 C24 Zr1 . . 74.16(8) ?
    C29 C24 Zr1 . . 125.84(10) ?
    C26 C25 C24 . . 107.93(13) ?
    C26 C25 C30 . . 123.43(13) ?
    C24 C25 C30 . . 127.38(13) ?
    C26 C25 Zr1 . . 73.43(8) ?
    C24 C25 Zr1 . . 73.25(8) ?
    C30 C25 Zr1 . . 129.13(10) ?
    C22 C26 C25 . . 108.47(13) ?
    C22 C26 C31 . . 126.77(14) ?
    C25 C26 C31 . . 124.58(14) ?
    C22 C26 Zr1 . . 74.00(8) ?
    C25 C26 Zr1 . . 74.31(8) ?
    C31 C26 Zr1 . . 121.66(10) ?
    C22 C27 H27A . . 109.5 ?
    C22 C27 H27B . . 109.5 ?
    H27A C27 H27B . . 109.5 ?
    C22 C27 H27C . . 109.5 ?
    H27A C27 H27C . . 109.5 ?
    H27B C27 H27C . . 109.5 ?
    C23 C28 H28A . . 109.5 ?
    C23 C28 H28B . . 109.5 ?
    H28A C28 H28B . . 109.5 ?
    C23 C28 H28C . . 109.5 ?
    H28A C28 H28C . . 109.5 ?
    H28B C28 H28C . . 109.5 ?
    C24 C29 H29A . . 109.5 ?
    C24 C29 H29B . . 109.5 ?
    H29A C29 H29B . . 109.5 ?
    C24 C29 H29C . . 109.5 ?
    H29A C29 H29C . . 109.5 ?
    H29B C29 H29C . . 109.5 ?
    C25 C30 H30A . . 109.5 ?
    C25 C30 H30B . . 109.5 ?
    H30A C30 H30B . . 109.5 ?
    C25 C30 H30C . . 109.5 ?
    H30A C30 H30C . . 109.5 ?
    H30B C30 H30C . . 109.5 ?
    C26 C31 H31A . . 109.5 ?
    C26 C31 H31B . . 109.5 ?
    H31A C31 H31B . . 109.5 ?
    C26 C31 H31C . . 109.5 ?
    H31A C31 H31C . . 109.5 ?
    H31B C31 H31C . . 109.5 ?
    C36 C32 C33 . . 108.17(12) ?
    C36 C32 C37 . . 126.46(13) ?
    C33 C32 C37 . . 125.20(13) ?
    C36 C32 Zr1 . . 73.44(8) ?
    C33 C32 Zr1 . . 74.37(7) ?
    C37 C32 Zr1 . . 121.76(9) ?
    C32 C33 C34 . . 107.95(12) ?
    C32 C33 C38 . . 124.70(13) ?
    C34 C33 C38 . . 126.19(13) ?
    C32 C33 Zr1 . . 73.17(7) ?
    C34 C33 Zr1 . . 73.86(8) ?
    C38 C33 Zr1 . . 128.42(9) ?
    C35 C34 C33 . . 107.67(12) ?
    C35 C34 C39 . . 124.34(13) ?
    C33 C34 C39 . . 126.63(13) ?
    C35 C34 Zr1 . . 74.11(7) ?
    C33 C34 Zr1 . . 73.66(7) ?
    C39 C34 Zr1 . . 128.38(10) ?
    C34 C35 C36 . . 108.27(12) ?
    C34 C35 C40 . . 124.98(13) ?
    C36 C35 C40 . . 125.12(13) ?
    C34 C35 Zr1 . . 73.64(8) ?
    C36 C35 Zr1 . . 72.54(7) ?
    C40 C35 Zr1 . . 131.20(10) ?
    C32 C36 C35 . . 107.90(12) ?
    C32 C36 C41 . . 126.26(13) ?
    C35 C36 C41 . . 125.56(13) ?
    C32 C36 Zr1 . . 74.02(8) ?
    C35 C36 Zr1 . . 74.98(8) ?
    C41 C36 Zr1 . . 121.80(10) ?
    C32 C37 H37A . . 109.5 ?
    C32 C37 H37B . . 109.5 ?
    H37A C37 H37B . . 109.5 ?
    C32 C37 H37C . . 109.5 ?
    H37A C37 H37C . . 109.5 ?
    H37B C37 H37C . . 109.5 ?
    C33 C38 H38A . . 109.5 ?
    C33 C38 H38B . . 109.5 ?
    H38A C38 H38B . . 109.5 ?
    C33 C38 H38C . . 109.5 ?
    H38A C38 H38C . . 109.5 ?
    H38B C38 H38C . . 109.5 ?
    C34 C39 H39A . . 109.5 ?
    C34 C39 H39B . . 109.5 ?
    H39A C39 H39B . . 109.5 ?
    C34 C39 H39C . . 109.5 ?
    H39A C39 H39C . . 109.5 ?
    H39B C39 H39C . . 109.5 ?
    C35 C40 H40A . . 109.5 ?
    C35 C40 H40B . . 109.5 ?
    H40A C40 H40B . . 109.5 ?
    C35 C40 H40C . . 109.5 ?
    H40A C40 H40C . . 109.5 ?
    H40B C40 H40C . . 109.5 ?
    C36 C41 H41A . . 109.5 ?
    C36 C41 H41B . . 109.5 ?
    H41A C41 H41B . . 109.5 ?
    C36 C41 H41C . . 109.5 ?
    H41A C41 H41C . . 109.5 ?
    H41B C41 H41C . . 109.5 ?
    C3 O1 Zr1 . . 120.99(8) ?
    C3 O2 Al1 . . 134.62(9) ?
    C4 Si1 C6 . . 105.39(8) ?
    C4 Si1 C5 . . 106.32(9) ?
    C6 Si1 C5 . . 110.14(8) ?
    C4 Si1 C1 . . 110.82(7) ?
    C6 Si1 C1 . . 112.36(7) ?
    C5 Si1 C1 . . 111.48(7) ?
    C8 Si2 C9 . . 111.40(9) ?
    C8 Si2 C7 . . 104.85(8) ?
    C9 Si2 C7 . . 104.33(9) ?
    C8 Si2 C2 . . 110.57(7) ?
    C9 Si2 C2 . . 106.56(7) ?
    C7 Si2 C2 . . 119.00(7) ?
    O1 Zr1 C1 . . 74.44(4) ?
    O1 Zr1 C36 . . 85.03(4) ?
    C1 Zr1 C36 . . 125.20(4) ?
    O1 Zr1 C32 . . 76.58(4) ?
    C1 Zr1 C32 . . 92.80(4) ?
    C36 Zr1 C32 . . 32.53(4) ?
    O1 Zr1 C24 . . 129.72(4) ?
    C1 Zr1 C24 . . 117.27(5) ?
    C36 Zr1 C24 . . 114.94(5) ?
    C32 Zr1 C24 . . 143.03(5) ?
    O1 Zr1 C26 . . 76.27(4) ?
    C1 Zr1 C26 . . 113.37(5) ?
    C36 Zr1 C26 . . 109.85(5) ?
    C32 Zr1 C26 . . 134.96(5) ?
    C24 Zr1 C26 . . 53.82(4) ?
    O1 Zr1 C22 . . 81.45(4) ?
    C1 Zr1 C22 . . 84.83(5) ?
    C36 Zr1 C22 . . 141.96(5) ?
    C32 Zr1 C22 . . 157.71(5) ?
    C24 Zr1 C22 . . 53.86(5) ?
    C26 Zr1 C22 . . 32.27(5) ?
    O1 Zr1 C25 . . 104.17(4) ?
    C1 Zr1 C25 . . 137.36(4) ?
    C36 Zr1 C25 . . 96.52(5) ?
    C32 Zr1 C25 . . 128.98(5) ?
    C24 Zr1 C25 . . 32.59(4) ?
    C26 Zr1 C25 . . 32.26(4) ?
    C22 Zr1 C25 . . 53.53(5) ?
    O1 Zr1 C33 . . 102.80(4) ?
    C1 Zr1 C33 . . 81.73(4) ?
    C36 Zr1 C33 . . 53.85(4) ?
    C32 Zr1 C33 . . 32.46(4) ?
    C24 Zr1 C33 . . 126.62(5) ?
    C26 Zr1 C33 . . 163.45(5) ?
    C22 Zr1 C33 . . 164.18(5) ?
    C25 Zr1 C33 . . 137.37(4) ?
    O1 Zr1 C23 . . 113.05(5) ?
    C1 Zr1 C23 . . 87.17(5) ?
    C36 Zr1 C23 . . 146.98(5) ?
    C32 Zr1 C23 . . 169.89(5) ?
    C24 Zr1 C23 . . 32.32(5) ?
    C26 Zr1 C23 . . 53.37(5) ?
    C22 Zr1 C23 . . 32.34(5) ?
    C25 Zr1 C23 . . 53.38(5) ?
    C33 Zr1 C23 . . 137.91(5) ?
    O1 Zr1 C34 . . 130.43(4) ?
    C1 Zr1 C34 . . 105.24(4) ?
    C36 Zr1 C34 . . 53.92(4) ?
    C32 Zr1 C34 . . 53.85(4) ?
    C24 Zr1 C34 . . 95.39(5) ?
    C26 Zr1 C34 . . 138.49(5) ?
    C22 Zr1 C34 . . 147.93(5) ?
    C25 Zr1 C34 . . 106.71(4) ?
    C33 Zr1 C34 . . 32.49(4) ?
    C23 Zr1 C34 . . 116.45(5) ?
    O1 Zr1 C35 . . 117.26(4) ?
    C1 Zr1 C35 . . 134.79(4) ?
    C36 Zr1 C35 . . 32.48(4) ?
    C32 Zr1 C35 . . 53.60(4) ?
    C24 Zr1 C35 . . 89.44(5) ?
    C26 Zr1 C35 . . 111.84(5) ?
    C22 Zr1 C35 . . 138.06(5) ?
    C25 Zr1 C35 . . 84.76(4) ?
    C33 Zr1 C35 . . 53.47(4) ?
    C23 Zr1 C35 . . 120.57(5) ?
    C34 Zr1 C35 . . 32.25(4) ?
    C13A C11A C12A . . 110.4(2) ?
    C13A C11A C10 . . 112.23(18) ?
    C12A C11A C10 . . 110.0(2) ?
    C13A C11A H11A . . 108.0 ?
    C12A C11A H11A . . 108.1 ?
    C10 C11A H11A . . 108.0 ?
    C11A C12A H12A . . 109.5 ?
    C11A C12A H12B . . 109.5 ?
    H12A C12A H12B . . 109.5 ?
    C11A C12A H12C . . 109.5 ?
    H12A C12A H12C . . 109.5 ?
    H12B C12A H12C . . 109.5 ?
    C11A C13A H13A . . 109.5 ?
    C11A C13A H13B . . 109.5 ?
    H13A C13A H13B . . 109.5 ?
    C11A C13A H13C . . 109.5 ?
    H13A C13A H13C . . 109.5 ?
    H13B C13A H13C . . 109.5 ?
    C13B C11B C12B . . 104.5(7) ?
    C13B C11B C10 . . 111.9(5) ?
    C12B C11B C10 . . 115.5(5) ?
    C13B C11B H11B . . 108.2 ?
    C12B C11B H11B . . 108.2 ?
    C10 C11B H11B . . 108.2 ?
    C11B C12B H12D . . 109.5 ?
    C11B C12B H12E . . 109.5 ?
    H12D C12B H12E . . 109.5 ?
    C11B C12B H12F . . 109.5 ?
    H12D C12B H12F . . 109.5 ?
    H12E C12B H12F . . 109.5 ?
    C11B C13B H13D . . 109.5 ?
    C11B C13B H13E . . 109.5 ?
    H13D C13B H13E . . 109.5 ?
    C11B C13B H13F . . 109.5 ?
    H13D C13B H13F . . 109.5 ?
    H13E C13B H13F . . 109.5 ?
_shelx_hkl_file
;
   1   0   0   -0.37    0.07
   1   0   0   -0.19    0.07
   1   0   0   -0.31    0.07
   1   0   0   -0.16    0.08
  -1   0   0   -0.39    0.06
  -2   0   0  479.01   10.06
  -2   0   0  469.53    9.94
   2   0   0  474.79    9.99
  -2   0   0  476.64   10.16
   2   0   0  466.76   10.47
   2   0   0  478.42   10.06
  -2   0   0  462.00    9.98
  -3   0   0    0.34    0.29
  -3   0   0   -0.17    0.25
   3   0   0    0.27    0.26
  -3   0   0   -0.05    0.23
   3   0   0   -0.30    0.28
   3   0   0    0.49    0.29
   3   0   0    0.32    0.27
  -4   0   0  723.47   15.18
  -4   0   0  716.38   15.35
   4   0   0  721.81   16.01
   4   0   0  715.40   15.25
  -4   0   0  722.82   15.53
   4   0   0  718.54   15.36
   4   0   0  719.36   15.20
  -5   0   0   -0.25    0.24
   5   0   0    0.01    0.26
  -5   0   0   -0.27    0.30
   5   0   0   -0.17    0.29
   5   0   0    0.12    0.32
  -5   0   0    0.10    0.29
   5   0   0   -0.23    0.27
  -6   0   0  182.16    4.37
  -6   0   0  189.34    4.28
  -6   0   0  185.47    4.22
   6   0   0  184.78    4.29
   6   0   0  183.80    4.17
   6   0   0  184.60    4.26
   6   0   0  178.32    4.52
   7   0   0    0.26    0.38
   7   0   0    0.19    0.36
  -7   0   0   -0.22    0.35
  -7   0   0   -0.13    0.31
  -7   0   0    0.17    0.40
   7   0   0   -0.19    0.46
   7   0   0   -0.16    0.32
   8   0   0   18.89    1.16
   8   0   0   20.77    0.97
  -8   0   0   20.11    1.01
  -8   0   0   19.75    0.94
   8   0   0   20.35    1.03
  -8   0   0   18.89    0.94
   8   0   0   19.65    1.01
   9   0   0   -0.38    0.60
  -9   0   0    0.25    0.54
  -9   0   0    0.63    0.50
  -9   0   0   -0.05    0.48
   9   0   0   -0.62    0.49
   9   0   0   -1.53    0.47
   9   0   0   -0.11    0.44
 -10   0   0  151.32    3.75
  10   0   0  155.38    4.27
  10   0   0  149.49    3.88
 -10   0   0  147.09    3.86
  10   0   0  143.57    3.88
 -10   0   0  153.68    3.82
 -10   0   0  149.77    3.89
 -11   0   0    0.62    0.51
 -11   0   0   -0.01    0.44
  11   0   0    0.02    0.54
  11   0   0   -0.62    0.68
 -11   0   0   -0.22    0.47
 -12   0   0   -0.23    0.48
  12   0   0    0.23    0.82
 -12   0   0    0.08    0.53
  12   0   0    0.03    0.57
 -12   0   0    0.26    0.53
 -13   0   0    0.58    0.57
 -13   0   0   -0.57    0.54
  13   0   0    0.38    0.63
 -13   0   0   -0.87    0.51
  13   0   0   -1.86    0.80
  14   0   0    3.66    1.11
  14   0   0    2.03    0.74
 -14   0   0    3.01    0.77
  15   0   0   -0.54    0.65
  15   0   0   -0.97    1.01
   1  -1   0    9.15    0.25
  -1  -1   0    9.46    0.30
  -1  -1   0    9.69    0.30
   1  -1   0    8.79    0.24
  -1  -1   0    9.52    0.30
  -1  -1   0    8.51    0.29
   1  -1   0    9.13    0.25
   1   1   0    9.24    0.30
   1   1   0    9.65    0.30
  -1   1   0    9.11    0.25
  -1   1   0    8.63    0.24
   1   1   0    9.24    0.29
   2  -1   0  519.75   10.70
   2  -1   0  529.84   10.78
   2  -1   0  526.32   10.78
   2  -1   0  505.79   11.26
  -2  -1   0  506.54   10.82
  -2  -1   0  502.01   10.75
  -2  -1   0  511.40   10.71
  -2  -1   0  515.00   10.92
   2   1   0  500.07   10.74
   2   1   0  511.25   10.83
  -2   1   0  499.06   10.70
   2   1   0  509.36   11.23
  -2   1   0  503.81   10.77
  -2   1   0  518.36   10.68
   2   1   0  477.07   10.74
  -2   1   0  501.71   10.70
   3  -1   0  122.03    3.02
  -3  -1   0  125.14    2.87
  -3  -1   0  124.01    2.91
  -3  -1   0  126.63    2.84
   3  -1   0  128.20    2.85
  -3  -1   0  127.96    2.89
   3  -1   0  126.18    2.76
   3  -1   0  128.37    2.83
  -3   1   0  128.93    2.84
   3   1   0  123.83    3.00
   3   1   0  127.57    2.86
  -3   1   0  123.64    2.82
   3   1   0  127.01    2.87
   3   1   0  129.31    2.90
  -3   1   0  122.45    2.81
  -3   1   0  125.01    2.80
  -4  -1   0    0.30    0.25
   4  -1   0    0.71    0.30
  -4  -1   0   -0.11    0.27
   4  -1   0    0.28    0.25
   4  -1   0    0.19    0.21
  -4  -1   0    0.02    0.27
  -4  -1   0   -0.14    0.23
   4  -1   0    0.13    0.26
   4   1   0   -0.16    0.24
   4   1   0    0.06    0.28
  -4   1   0    0.58    0.26
  -4   1   0    0.34    0.22
   4   1   0    0.16    0.25
   4   1   0    0.01    0.26
   5  -1   0   11.32    0.55
   5  -1   0    9.87    0.69
  -5  -1   0   11.71    0.69
  -5  -1   0   11.80    0.64
  -5  -1   0   12.39    0.62
   5  -1   0   11.33    0.60
   5  -1   0   11.84    0.60
  -5  -1   0   12.39    0.65
  -5   1   0   10.63    0.59
   5   1   0   11.98    0.65
   5   1   0   11.33    0.65
   5   1   0   11.97    0.74
   5   1   0   12.50    0.66
  -5   1   0   10.79    0.56
  -6  -1   0  182.68    4.30
   6  -1   0  182.46    4.25
   6  -1   0  189.84    4.23
   6  -1   0  180.47    4.51
   6  -1   0  186.66    4.12
  -6  -1   0  188.06    4.23
  -6  -1   0  184.95    4.29
   6   1   0  181.76    4.31
   6   1   0  178.32    4.27
   6   1   0  184.07    4.20
  -6   1   0  182.60    4.22
   6   1   0  180.91    4.50
  -6   1   0  180.93    4.18
  -6   1   0  185.64    4.25
   7  -1   0   13.20    0.70
   7  -1   0   12.03    0.76
  -7  -1   0   12.03    0.79
  -7  -1   0   10.68    0.75
   7  -1   0   12.06    0.74
   7  -1   0   11.31    0.98
  -7  -1   0   11.14    0.78
  -7  -1   0   10.17    0.71
  -7  -1   0   12.54    0.74
   7   1   0   11.29    0.77
  -7   1   0   11.28    0.69
   7   1   0   13.24    0.79
   7   1   0   12.75    0.76
  -7   1   0   12.62    0.77
  -7   1   0   14.13    0.76
   7   1   0   12.11    0.88
  -8  -1   0   -0.19    0.45
   8  -1   0    0.27    0.37
  -8  -1   0    0.26    0.48
   8  -1   0    0.21    0.43
  -8  -1   0    0.30    0.40
   8  -1   0    0.37    0.44
   8  -1   0    0.79    0.60
  -8  -1   0    0.52    0.42
  -8   1   0    0.27    0.43
   8   1   0    0.50    0.47
   8   1   0    0.48    0.47
   8   1   0   -0.06    0.40
  -8   1   0    0.49    0.40
   8   1   0    0.52    0.59
  -8   1   0   -0.02    0.40
  -8   1   0   -0.14    0.43
   9  -1   0   20.95    1.46
   9  -1   0   20.40    1.14
   9  -1   0   21.87    1.02
   9  -1   0   19.27    1.07
  -9  -1   0   20.26    1.07
  -9  -1   0   21.70    1.18
  -9  -1   0   22.90    1.10
  -9   1   0   20.82    1.03
  -9   1   0   20.75    1.10
   9   1   0   22.47    1.12
   9   1   0   23.31    1.35
   9   1   0   21.08    1.16
   9   1   0   21.68    1.16
  -9   1   0   22.31    1.05
 -10  -1   0  106.42    2.97
 -10  -1   0  103.94    2.86
 -10  -1   0  102.56    2.93
  10  -1   0   99.85    2.89
  10  -1   0  104.25    3.28
 -10  -1   0  106.04    2.83
  10   1   0  111.59    2.99
  10   1   0  105.00    3.25
 -10   1   0  101.56    2.87
  10   1   0   98.43    2.94
 -10   1   0  108.38    2.86
 -10   1   0  103.55    2.79
 -11  -1   0    4.43    0.66
 -11  -1   0    4.81    0.68
  11  -1   0    3.30    0.66
 -11  -1   0    3.38    0.67
  11  -1   0    3.41    0.83
  11   1   0    3.34    0.67
 -11   1   0    5.23    0.72
  11   1   0    3.71    0.89
 -11   1   0    3.68    0.63
 -11   1   0    4.69    0.65
 -12  -1   0   39.59    1.63
  12  -1   0   39.35    1.96
  12  -1   0   38.14    1.62
 -12  -1   0   35.96    1.62
 -12  -1   0   40.98    1.59
 -12   1   0   40.32    1.60
 -12   1   0   38.17    1.64
  12   1   0   39.58    2.03
  12   1   0   40.62    1.69
 -12   1   0   38.80    1.53
  13  -1   0    7.76    0.92
 -13  -1   0    8.29    0.90
 -13  -1   0    6.69    0.91
 -13  -1   0    7.63    0.85
  13  -1   0    7.85    1.15
  13   1   0    7.89    1.22
 -13   1   0    8.81    0.88
  13   1   0    7.62    0.95
 -13   1   0    8.51    0.95
 -14  -1   0    2.65    0.69
  14  -1   0    2.56    0.74
 -14  -1   0    1.03    0.63
 -14  -1   0    1.91    0.70
  14  -1   0    0.99    0.98
  14   1   0    2.18    0.74
  14   1   0    1.52    1.02
 -14   1   0    2.63    0.71
  15  -1   0    0.55    0.70
  15  -1   0   -0.44    1.05
  15   1   0    1.21    0.74
  15   1   0   -0.26    1.08
 -15   1   0    1.95    0.79
   1  -2   0    4.24    0.17
   1  -2   0    4.57    0.17
   1  -2   0    4.22    0.17
  -1  -2   0    4.57    0.29
  -1  -2   0    4.22    0.28
  -1  -2   0    4.75    0.30
  -1  -2   0    4.17    0.27
   1  -2   0    3.88    0.17
  -1   2   0    4.31    0.17
   1   2   0    4.02    0.28
   1   2   0    4.42    0.26
   1   2   0    4.20    0.31
   2  -2   0   32.88    0.79
   2  -2   0   32.37    0.78
  -2  -2   0   31.39    0.88
   2  -2   0   31.61    0.91
  -2  -2   0   31.10    0.88
   2  -2   0   31.70    0.78
  -2  -2   0   30.18    0.89
  -2   2   0   31.74    0.78
   2   2   0   31.95    0.92
   2   2   0   31.22    0.87
   2   2   0   30.40    0.86
  -2   2   0   31.81    0.78
   2   2   0   32.63    0.91
  -2   2   0   30.41    0.77
   3  -2   0   11.78    0.48
  -3  -2   0   10.46    0.54
  -3  -2   0   11.32    0.59
   3  -2   0   11.07    0.48
   3  -2   0   10.87    0.48
  -3  -2   0   10.61    0.55
  -3  -2   0   11.57    0.53
   3  -2   0   10.75    0.61
   3   2   0   12.14    0.64
  -3   2   0   11.55    0.46
   3   2   0   10.01    0.57
  -3   2   0   10.33    0.45
   3   2   0   11.11    0.58
   3   2   0   12.11    0.56
  -3   2   0   10.81    0.46
  -4  -2   0  254.78    5.64
  -4  -2   0  252.43    5.75
   4  -2   0  253.90    5.97
  -4  -2   0  261.68    5.73
   4  -2   0  253.91    5.63
   4  -2   0  261.44    5.51
  -4  -2   0  256.33    5.70
   4  -2   0  262.86    5.63
   4  -2   0  256.23    5.59
   4   2   0  263.13    5.68
  -4   2   0  254.02    5.58
   4   2   0  256.33    5.69
  -4   2   0  251.85    5.58
  -4   2   0  260.87    5.62
   4   2   0  256.37    5.91
   4   2   0  266.68    5.75
   5  -2   0   25.19    0.86
  -5  -2   0   23.78    0.94
  -5  -2   0   27.30    0.95
  -5  -2   0   26.05    0.92
   5  -2   0   25.56    0.77
   5  -2   0   24.94    0.86
  -5  -2   0   23.89    0.89
   5   2   0   25.70    0.93
  -5   2   0   25.07    0.85
  -5   2   0   25.24    0.84
   5   2   0   23.05    0.93
  -5   2   0   25.59    0.83
   5   2   0   27.27    1.02
   5   2   0   24.95    0.93
   6  -2   0   74.53    2.19
  -6  -2   0   74.67    2.05
   6  -2   0   76.13    1.96
  -6  -2   0   73.82    1.99
   6  -2   0   76.16    1.85
   6  -2   0   77.88    1.99
  -6  -2   0   75.46    2.07
   6   2   0   76.83    2.17
   6   2   0   75.54    2.06
  -6   2   0   71.93    1.94
  -6   2   0   76.11    1.94
   6   2   0   76.31    2.01
  -6   2   0   79.31    1.98
   6   2   0   75.50    2.06
   7  -2   0   73.83    2.05
  -7  -2   0   73.87    2.08
   7  -2   0   76.05    2.04
  -7  -2   0   76.47    2.15
  -7  -2   0   78.72    2.16
   7  -2   0   80.63    1.92
   7  -2   0   74.97    2.33
  -7  -2   0   77.94    2.05
  -7  -2   0   73.94    2.15
  -7   2   0   74.71    2.00
   7   2   0   77.41    2.15
   7   2   0   73.82    2.26
  -7   2   0   74.34    2.03
   7   2   0   77.48    2.09
   7   2   0   74.39    2.16
  -7   2   0   74.68    2.03
   8  -2   0   26.75    1.10
   8  -2   0   24.56    1.42
  -8  -2   0   27.98    1.26
   8  -2   0   27.49    1.01
   8  -2   0   26.20    1.10
  -8  -2   0   26.23    1.21
  -8  -2   0   26.86    1.15
  -8  -2   0   24.84    1.18
  -8  -2   0   27.33    1.11
   8   2   0   26.77    1.16
  -8   2   0   27.65    1.04
   8   2   0   25.55    1.21
   8   2   0   29.00    1.41
  -8   2   0   27.72    1.10
   8   2   0   26.58    1.21
  -8   2   0   26.14    1.10
  -8   2   0   27.72    1.15
  -9  -2   0   -0.22    0.46
  -9  -2   0   -0.94    0.51
  -9  -2   0    0.34    0.58
  -9  -2   0   -0.22    0.54
   9  -2   0    0.53    0.72
   9  -2   0    0.86    0.42
   9  -2   0   -0.12    0.53
  -9  -2   0    0.78    0.50
   9  -2   0   -0.14    0.48
  -9   2   0    0.07    0.45
   9   2   0    1.32    0.71
   9   2   0   -0.15    0.54
   9   2   0    0.12    0.49
   9   2   0    0.58    0.51
  -9   2   0    0.22    0.42
  -9   2   0    0.34    0.50
 -10  -2   0   26.11    1.29
  10  -2   0   21.82    1.18
  10  -2   0   24.22    1.56
 -10  -2   0   22.43    1.22
 -10  -2   0   25.14    1.19
 -10  -2   0   24.93    1.19
  10   2   0   22.30    1.22
 -10   2   0   22.23    1.09
 -10   2   0   23.36    1.12
  10   2   0   24.44    1.54
 -10   2   0   22.62    1.13
  10   2   0   22.37    1.24
  11  -2   0    0.46    0.68
 -11  -2   0    0.12    0.48
 -11  -2   0    1.05    0.53
  11  -2   0    0.91    0.52
 -11  -2   0    1.07    0.56
 -11  -2   0    1.75    0.62
 -11   2   0    0.66    0.53
  11   2   0    0.45    0.55
 -11   2   0    1.51    0.51
  11   2   0    0.10    0.64
  11   2   0    0.39    0.53
 -12  -2   0   -0.37    0.52
  12  -2   0   -0.44    0.55
 -12  -2   0    0.05    0.54
  12  -2   0    0.73    0.79
 -12  -2   0   -0.22    0.55
 -12   2   0    0.35    0.57
 -12   2   0   -0.25    0.44
  12   2   0   -1.09    0.75
  12   2   0   -0.11    0.58
 -13  -2   0   -0.77    0.48
  13  -2   0   -1.72    0.68
  13  -2   0    0.24    0.59
 -13  -2   0    0.19    0.61
 -13  -2   0    0.24    0.55
  13   2   0   -1.43    0.80
 -13   2   0   -0.02    0.58
  13   2   0    0.30    0.62
  14  -2   0    2.12    1.03
  14  -2   0    2.99    0.73
 -14  -2   0    3.89    0.81
 -14  -2   0    2.64    0.69
 -14  -2   0    3.84    0.78
 -14   2   0    3.49    0.76
  14   2   0    1.63    1.03
  14   2   0    3.56    0.82
  15  -2   0   12.77    1.20
  15  -2   0   10.34    1.53
  15   2   0   11.54    1.56
  15   2   0   13.33    1.26
 -15   2   0   12.00    1.15
   0  -3   0    0.32    0.13
   0  -3   0    0.24    0.18
   0  -3   0    0.24    0.12
   0  -3   0    0.32    0.13
   0  -3   0    0.01    0.15
   0   3   0    0.22    0.12
   0   3   0    0.30    0.13
   0   3   0    0.28    0.13
  -1  -3   0  172.06    3.69
   1  -3   0  173.36    3.59
  -1  -3   0  172.45    3.71
   1  -3   0  163.18    3.56
  -1  -3   0  169.93    3.71
   1  -3   0  171.17    3.56
  -1  -3   0  164.02    3.72
   1   3   0  167.07    3.68
   1   3   0  168.50    3.71
  -1   3   0  166.57    3.56
  -2  -3   0   -0.18    0.29
   2  -3   0    0.24    0.29
   2  -3   0    0.43    0.16
  -2  -3   0    0.55    0.28
  -2  -3   0    0.53    0.30
  -2  -3   0    0.57    0.28
   2  -3   0    0.49    0.16
   2  -3   0    0.36    0.16
  -2   3   0    0.39    0.16
   2   3   0    0.41    0.30
   2   3   0    0.55    0.29
  -2   3   0    0.29    0.16
   2   3   0    0.88    0.28
  -2   3   0    0.22    0.15
  -3  -3   0  141.98    3.21
   3  -3   0  139.82    3.03
   3  -3   0  142.56    3.06
  -3  -3   0  135.92    3.19
  -3  -3   0  139.23    3.20
   3  -3   0  138.39    3.32
   3  -3   0  137.44    3.06
   3   3   0  136.79    3.20
  -3   3   0  135.57    3.03
   3   3   0  143.80    3.25
  -3   3   0  140.49    3.05
   3   3   0  140.39    3.20
   3   3   0  138.38    3.19
  -3   3   0  136.82    3.03
  -4  -3   0   71.71    1.87
   4  -3   0   75.04    1.71
  -4  -3   0   72.30    1.84
  -4  -3   0   72.65    1.86
  -4  -3   0   71.47    1.84
   4  -3   0   70.08    1.94
   4  -3   0   72.71    1.72
   4  -3   0   72.82    1.72
  -4   3   0   66.55    1.69
   4   3   0   71.49    1.88
   4   3   0   69.72    1.84
  -4   3   0   70.34    1.71
   4   3   0   71.09    1.86
   4   3   0   72.76    1.86
   5  -3   0   -0.05    0.24
   5  -3   0    0.09    0.35
  -5  -3   0    0.79    0.36
   5  -3   0   -0.19    0.27
  -5  -3   0    0.15    0.34
  -5  -3   0    0.11    0.29
  -5  -3   0    0.29    0.32
   5  -3   0    0.63    0.21
   5  -3   0    0.41    0.26
   5   3   0    0.23    0.33
   5   3   0   -0.25    0.33
  -5   3   0   -0.20    0.23
   5   3   0    0.30    0.32
   5   3   0    0.14    0.32
  -5   3   0    0.43    0.26
  -5   3   0    0.56    0.28
   6  -3   0  145.27    3.72
   6  -3   0  142.78    3.37
   6  -3   0  146.44    3.35
  -6  -3   0  143.95    3.50
  -6  -3   0  139.62    3.43
   6  -3   0  146.45    3.21
  -6  -3   0  143.23    3.51
  -6   3   0  145.03    3.36
  -6   3   0  140.75    3.33
   6   3   0  140.38    3.52
   6   3   0  147.79    3.50
   6   3   0  138.94    3.60
   6   3   0  143.51    3.45
  -7  -3   0    0.69    0.41
  -7  -3   0    0.73    0.47
   7  -3   0    0.12    0.35
   7  -3   0    0.57    0.38
  -7  -3   0    0.43    0.44
   7  -3   0    0.10    0.50
  -7  -3   0    0.39    0.39
   7  -3   0    0.38    0.29
  -7  -3   0    0.41    0.46
   7   3   0    0.80    0.42
   7   3   0    1.48    0.48
  -7   3   0    0.50    0.36
  -7   3   0   -0.13    0.34
   7   3   0    0.49    0.44
   7   3   0    0.27    0.46
   8  -3   0    3.04    0.41
   8  -3   0    1.69    0.50
  -8  -3   0    2.50    0.53
  -8  -3   0    2.60    0.55
  -8  -3   0    2.67    0.59
  -8  -3   0    3.33    0.62
   8  -3   0    3.18    0.69
   8  -3   0    2.97    0.51
  -8  -3   0    2.46    0.53
   8   3   0    2.21    0.65
   8   3   0    3.29    0.56
   8   3   0    1.99    0.57
  -8   3   0    2.82    0.49
  -8   3   0    3.06    0.47
   8   3   0    2.64    0.60
  -8   3   0    3.25    0.52
   9  -3   0   68.87    2.46
  -9  -3   0   71.73    2.25
  -9  -3   0   74.89    2.20
   9  -3   0   70.54    2.14
  -9  -3   0   75.54    2.23
  -9  -3   0   77.62    2.32
  -9  -3   0   71.72    2.28
   9   3   0   75.86    2.31
   9   3   0   73.13    2.47
  -9   3   0   74.18    2.13
   9   3   0   71.98    2.29
  -9   3   0   73.68    2.08
 -10  -3   0   44.01    1.61
 -10  -3   0   47.42    1.77
  10  -3   0   49.92    2.08
 -10  -3   0   44.48    1.73
 -10  -3   0   45.32    1.66
  10  -3   0   43.00    1.56
 -10  -3   0   46.27    1.76
  10   3   0   47.88    1.96
  10   3   0   44.58    1.76
 -10   3   0   44.67    1.59
  10   3   0   43.19    1.72
 -10   3   0   45.73    1.54
 -11  -3   0   -0.59    0.52
  11  -3   0   -0.12    0.49
  11  -3   0    0.39    0.75
 -11  -3   0   -0.24    0.51
 -11  -3   0    0.27    0.50
 -11  -3   0    0.84    0.57
 -11   3   0    0.28    0.49
  11   3   0    0.60    0.58
  11   3   0   -0.54    0.45
  11   3   0    0.87    0.67
 -12  -3   0   35.76    1.55
  12  -3   0   32.12    1.46
 -12  -3   0   32.50    1.51
 -12  -3   0   36.21    1.64
  12  -3   0   33.14    1.95
  12   3   0   32.88    1.87
  12   3   0   32.78    1.61
 -12   3   0   35.94    1.50
 -13  -3   0   13.84    1.09
  13  -3   0   13.00    1.05
  13  -3   0   12.00    1.40
 -13  -3   0   15.42    1.19
 -13  -3   0   13.04    1.07
  13   3   0   14.42    1.18
  13   3   0   13.65    1.38
 -13   3   0   14.26    1.07
 -14  -3   0   20.72    1.36
  14  -3   0   16.76    1.66
 -14  -3   0   19.36    1.32
  14  -3   0   17.54    1.24
 -14  -3   0   20.08    1.27
 -14   3   0   19.47    1.25
  14   3   0   18.81    1.42
  14   3   0   13.72    1.53
 -15  -3   0    6.85    0.97
  15  -3   0    5.95    1.33
  15  -3   0    6.93    0.97
 -15   3   0    7.86    0.97
  15   3   0    4.66    1.28
  15   3   0    4.78    1.02
   0  -4   0  118.82    2.68
   0  -4   0  118.01    2.59
   0  -4   0  117.38    2.64
   0  -4   0  120.28    2.58
   0  -4   0  117.37    2.59
   0   4   0  116.12    2.57
   0   4   0  114.98    2.57
   0   4   0  119.48    2.59
  -1  -4   0   63.49    1.58
  -1  -4   0   66.22    1.55
   1  -4   0   66.53    1.42
   1  -4   0   63.81    1.58
  -1  -4   0   66.78    1.57
  -1  -4   0   63.36    1.55
   1  -4   0   63.86    1.41
  -1   4   0   66.04    1.42
   1   4   0   63.93    1.55
  -1   4   0   60.55    1.40
  -1   4   0   64.33    1.41
   1   4   0   64.89    1.56
  -2  -4   0  966.23   20.60
  -2  -4   0  960.54   20.27
   2  -4   0  971.49   20.13
   2  -4   0  976.35   20.27
  -2  -4   0  960.11   20.44
  -2  -4   0  973.41   20.32
   2  -4   0  949.02   21.23
   2  -4   0  982.74   20.27
  -2   4   0  951.08   20.16
   2   4   0  985.96   20.46
   2   4   0  956.46   20.37
  -2   4   0  942.16   20.12
   3  -4   0   12.29    0.42
   3  -4   0   12.32    0.67
  -3  -4   0   12.14    0.62
   3  -4   0   11.83    0.42
  -3  -4   0   12.60    0.59
  -3  -4   0   11.23    0.56
  -3  -4   0   12.30    0.62
   3  -4   0   11.97    0.41
   3   4   0   10.23    0.56
  -3   4   0   12.45    0.41
   3   4   0   10.67    0.59
  -3   4   0   11.77    0.41
  -3   4   0   13.00    0.42
   3   4   0   13.05    0.60
  -4  -4   0  108.40    2.62
   4  -4   0  108.72    2.75
  -4  -4   0  107.02    2.64
   4  -4   0  112.04    2.43
  -4  -4   0  110.54    2.62
   4  -4   0  107.52    2.44
  -4  -4   0  107.50    2.62
   4  -4   0  102.97    2.44
  -4   4   0  108.74    2.44
   4   4   0  102.80    2.63
  -4   4   0  103.84    2.42
   4   4   0  108.00    2.65
   4   4   0  112.02    2.67
   4   4   0  107.18    2.61
   5  -4   0    0.82    0.27
  -5  -4   0    0.94    0.35
  -5  -4   0    0.10    0.28
   5  -4   0    0.43    0.38
   5  -4   0    0.41    0.25
  -5  -4   0    0.59    0.38
  -5  -4   0    1.07    0.35
   5  -4   0    0.71    0.26
   5  -4   0    1.18    0.20
   5   4   0    1.42    0.41
  -5   4   0    1.04    0.26
  -5   4   0    0.44    0.25
   5   4   0    0.75    0.35
   5   4   0    0.77    0.35
  -5   4   0    0.30    0.25
   5   4   0    0.00    0.33
   6  -4   0   18.63    0.74
   6  -4   0   17.30    0.73
  -6  -4   0   19.19    0.94
  -6  -4   0   20.33    0.89
  -6  -4   0   19.18    0.87
   6  -4   0   17.85    0.73
  -6  -4   0   19.03    0.93
  -6  -4   0   19.39    0.90
   6  -4   0   16.96    0.97
   6  -4   0   18.81    0.63
  -6   4   0   18.21    0.73
   6   4   0   18.66    0.93
   6   4   0   19.60    0.96
   6   4   0   19.50    0.94
  -6   4   0   18.39    0.73
   6   4   0   18.02    0.92
  -6   4   0   19.21    0.74
  -7  -4   0  207.62    4.98
   7  -4   0  214.08    4.58
   7  -4   0  208.12    4.75
   7  -4   0  204.15    5.24
  -7  -4   0  200.62    4.97
   7  -4   0  207.62    4.78
  -7  -4   0  216.71    4.93
  -7  -4   0  204.34    4.85
  -7  -4   0  213.94    5.01
   7   4   0  208.42    4.93
   7   4   0  213.81    4.99
   7   4   0  210.99    5.02
   7   4   0  207.52    5.11
  -7   4   0  214.59    4.78
  -7   4   0  204.33    4.74
  -8  -4   0    3.41    0.59
   8  -4   0    3.05    0.70
  -8  -4   0    3.03    0.60
  -8  -4   0    3.60    0.61
   8  -4   0    4.65    0.58
  -8  -4   0    3.45    0.64
  -8  -4   0    3.75    0.66
   8   4   0    3.86    0.68
   8   4   0    3.95    0.66
   8   4   0    3.59    0.61
  -8   4   0    3.65    0.54
  -9  -4   0    0.77    0.54
  -9  -4   0   -0.09    0.60
  -9  -4   0    1.45    0.56
  -9  -4   0    1.65    0.61
  -9  -4   0    1.03    0.57
   9  -4   0    1.79    0.54
   9  -4   0    0.00    0.66
   9   4   0    1.07    0.61
   9   4   0    1.48    0.71
  -9   4   0    1.37    0.51
   9   4   0    1.00    0.62
  10  -4   0    3.16    0.87
  10  -4   0    4.27    0.61
 -10  -4   0    4.43    0.67
 -10  -4   0    3.61    0.64
 -10  -4   0    4.06    0.68
 -10  -4   0    3.72    0.71
 -10  -4   0    3.96    0.75
  10   4   0    3.15    0.64
  10   4   0    3.08    0.78
  10   4   0    4.24    0.74
 -10   4   0    3.18    0.58
  11  -4   0    0.33    0.76
 -11  -4   0    1.14    0.64
 -11  -4   0    2.25    0.61
 -11  -4   0    1.97    0.61
  11  -4   0    1.62    0.55
 -11  -4   0    1.62    0.65
 -11  -4   0    0.49    0.60
  11   4   0    1.98    0.79
  11   4   0    1.79    0.61
 -11   4   0    2.04    0.55
  11   4   0    1.24    0.61
  12  -4   0    4.87    0.72
 -12  -4   0    5.45    0.80
 -12  -4   0    5.41    0.86
 -12  -4   0    6.00    0.82
 -12  -4   0    5.03    0.85
  12  -4   0    2.38    0.95
  12   4   0    6.15    0.91
  12   4   0    6.16    0.83
  12   4   0    5.04    1.05
 -12   4   0    4.85    0.70
 -13  -4   0    4.25    0.76
  13  -4   0    3.70    0.70
 -13  -4   0    3.45    0.73
 -13  -4   0    3.94    0.83
  13  -4   0    2.81    0.99
 -13   4   0    4.40    0.71
  13   4   0    2.48    0.97
  13   4   0    2.58    0.78
 -14  -4   0    4.19    0.87
 -14  -4   0    3.86    0.79
  14  -4   0    4.41    1.16
  14  -4   0    5.99    0.88
 -14  -4   0    4.25    0.81
  14   4   0    2.46    1.10
 -14   4   0    4.09    0.76
  14   4   0    3.21    0.87
  15  -4   0    9.50    1.54
  15  -4   0    9.04    1.03
 -15  -4   0   11.50    1.20
 -15  -4   0   11.92    1.17
 -15   4   0   10.69    1.06
  15   4   0    8.79    1.20
  15   4   0    9.95    1.48
   0  -5   0    0.27    0.30
   0  -5   0   -0.03    0.19
   0  -5   0    0.11    0.21
   0  -5   0   -0.14    0.20
   0  -5   0    0.10    0.24
   0   5   0    0.06    0.19
   0   5   0   -0.16    0.17
   0   5   0   -0.06    0.18
  -1  -5   0  142.46    3.15
  -1  -5   0  140.71    3.16
   1  -5   0  135.70    3.21
   1  -5   0  142.40    3.02
   1  -5   0  140.43    3.04
   1  -5   0  142.91    3.24
  -1  -5   0  136.59    3.20
  -1  -5   0  141.45    3.20
  -1   5   0  146.74    3.04
  -1   5   0  140.27    3.02
   1   5   0  142.01    3.17
  -1   5   0  142.10    3.02
   1   5   0  141.51    3.14
   1   5   0  139.64    3.15
  -2  -5   0   78.93    1.87
   2  -5   0   76.39    1.90
  -2  -5   0   74.17    1.86
  -2  -5   0   73.46    1.85
   2   5   0   74.66    1.86
  -3  -5   0    7.74    0.57
   3  -5   0    8.50    0.31
  -3  -5   0    7.41    0.54
  -3  -5   0    8.24    0.54
   3  -5   0    8.16    0.32
   3  -5   0    8.79    0.32
   3  -5   0    8.33    0.61
  -3  -5   0    8.15    0.51
   3  -5   0    8.54    0.37
  -3   5   0    8.25    0.31
   3   5   0    8.09    0.49
   3   5   0    8.86    0.63
   3   5   0    8.40    0.53
   3   5   0    8.03    0.54
  -4  -5   0   35.89    1.14
   4  -5   0   37.80    0.93
  -4  -5   0   37.10    1.20
  -4  -5   0   36.09    1.16
   4  -5   0   36.67    0.93
  -4  -5   0   37.40    1.18
   4  -5   0   38.31    1.26
   4  -5   0   37.28    0.93
  -4   5   0   36.51    0.93
   4   5   0   35.56    1.22
   4   5   0   38.08    1.21
  -4   5   0   29.84    0.90
   4   5   0   35.79    1.12
  -4   5   0   35.51    0.92
   4   5   0   35.05    1.14
   5  -5   0    0.13    0.23
   5  -5   0    0.09    0.24
  -5  -5   0   -0.41    0.32
  -5  -5   0    0.12    0.36
  -5  -5   0   -0.08    0.29
  -5  -5   0    0.16    0.37
   5  -5   0    0.05    0.40
   5  -5   0   -0.06    0.22
  -5  -5   0   -0.44    0.31
  -5   5   0    0.56    0.24
  -5   5   0    0.49    0.23
   5   5   0    0.37    0.36
   5   5   0    0.12    0.33
  -5   5   0    0.57    0.24
   5   5   0    0.16    0.36
   5   5   0    0.09    0.34
   6  -5   0   44.17    1.09
  -6  -5   0   44.92    1.45
   6  -5   0   44.92    1.24
   6  -5   0   44.28    1.24
  -6  -5   0   45.86    1.51
   6  -5   0   41.67    1.54
  -6  -5   0   45.08    1.42
   6  -5   0   44.81    1.25
  -6  -5   0   39.79    1.39
  -6  -5   0   46.25    1.47
  -6   5   0   41.64    1.22
   6   5   0   43.39    1.48
  -6   5   0   44.95    1.24
   6   5   0   44.13    1.47
   6   5   0   41.18    1.46
   6   5   0   43.08    1.44
  -6   5   0   43.85    1.22
   7  -5   0    3.47    0.46
  -7  -5   0    4.69    0.62
   7  -5   0    4.16    0.44
  -7  -5   0    3.32    0.56
  -7  -5   0    4.12    0.63
  -7  -5   0    4.13    0.59
   7  -5   0    3.96    0.69
  -7  -5   0    3.96    0.62
  -7   5   0    3.88    0.45
   7   5   0    2.49    0.58
   7   5   0    3.85    0.61
  -7   5   0    3.04    0.43
   7   5   0    3.97    0.64
  -8  -5   0   56.07    1.80
   8  -5   0   57.57    1.65
   8  -5   0   51.42    2.00
  -8  -5   0   54.60    1.84
  -8  -5   0   52.61    1.87
  -8  -5   0   57.53    1.87
  -8  -5   0   54.88    1.83
  -8   5   0   55.83    1.63
   8   5   0   55.43    1.88
   8   5   0   54.09    1.85
   8   5   0   56.93    1.94
  -9  -5   0   94.77    2.82
   9  -5   0   94.59    3.08
  -9  -5   0   98.60    2.72
  -9  -5   0   95.29    2.83
  -9  -5   0   92.38    2.77
  -9  -5   0   93.32    2.74
   9  -5   0   97.29    2.57
  -9   5   0   99.26    2.55
   9   5   0   96.98    2.91
   9   5   0   98.45    2.83
   9   5   0   95.31    2.85
 -10  -5   0   14.42    1.02
 -10  -5   0   13.21    0.96
 -10  -5   0   13.65    1.00
  10  -5   0   13.50    0.86
 -10  -5   0   12.30    1.01
  10  -5   0   14.11    1.22
 -10  -5   0   14.81    1.08
  10   5   0   15.01    1.09
 -10   5   0   15.10    0.87
  10   5   0   13.03    1.13
  10   5   0   13.89    0.99
 -11  -5   0    3.94    0.70
 -11  -5   0    5.33    0.83
  11  -5   0    5.02    1.02
  11  -5   0    5.70    0.68
 -11  -5   0    4.93    0.82
 -11  -5   0    5.26    0.76
 -11  -5   0    5.91    0.86
  11   5   0    6.32    0.85
  11   5   0    6.41    0.87
 -11   5   0    4.78    0.65
  11   5   0    4.30    0.89
  12  -5   0   11.87    0.91
 -12  -5   0   12.64    1.16
 -12  -5   0   11.99    1.14
 -12  -5   0   12.26    1.12
  12  -5   0   12.83    1.36
 -12  -5   0   10.34    0.98
 -12  -5   0   11.44    1.02
 -12   5   0   10.99    0.89
  12   5   0   14.22    1.17
  12   5   0   12.73    1.13
  12   5   0    8.39    1.15
  13  -5   0   31.04    1.42
 -13  -5   0   31.37    1.56
  13  -5   0   32.34    1.99
 -13  -5   0   29.77    1.63
 -13  -5   0   33.44    1.58
 -13   5   0   31.96    1.40
  13   5   0   28.65    1.63
  13   5   0   29.77    1.86
 -14  -5   0   34.43    1.73
 -14  -5   0   36.78    1.83
  14  -5   0   32.26    2.16
 -14  -5   0   36.64    1.68
  14  -5   0   35.15    1.57
  14   5   0   32.20    1.79
  14   5   0   32.53    2.17
 -14   5   0   34.62    1.57
   0  -6   0    1.05    0.34
   0  -6   0    0.56    0.21
   0  -6   0    0.68    0.22
   0  -6   0    0.60    0.24
   0  -6   0    0.51    0.21
   0   6   0    0.79    0.21
   0   6   0    0.77    0.19
   0   6   0    0.37    0.20
  -1  -6   0    1.61    0.28
  -1  -6   0    1.73    0.33
   1  -6   0    1.83    0.25
  -1  -6   0    1.76    0.28
   1  -6   0    2.38    0.31
  -1  -6   0    1.28    0.28
   1  -6   0    1.39    0.33
   1  -6   0    1.39    0.18
   1  -6   0    1.35    0.18
  -1   6   0    1.74    0.18
  -1   6   0    1.34    0.17
   1   6   0    1.98    0.27
   1   6   0    1.87    0.29
   1   6   0    0.74    0.20
  -1   6   0    1.37    0.17
  -2  -6   0  606.34   12.83
  -2  -6   0  603.12   12.82
  -2  -6   0  590.77   12.98
  -2  -6   0  595.76   12.90
   2  -6   0  604.02   13.36
   2   6   0  610.24   12.91
  -3  -6   0  106.15    2.63
  -3  -6   0  109.24    2.64
   3  -6   0  108.81    2.72
  -3  -6   0  109.42    2.64
  -3  -6   0  108.79    2.62
   3   6   0  106.45    2.54
   3   6   0  110.13    2.65
  -4  -6   0   70.29    1.92
  -4  -6   0   68.41    1.90
   4  -6   0   70.04    1.60
  -4  -6   0   70.18    1.91
   4  -6   0   68.25    1.94
   4  -6   0   71.26    1.59
   4  -6   0   69.95    1.60
   4  -6   0   71.42    1.59
  -4  -6   0   72.53    1.87
   4   6   0   71.66    1.93
   4   6   0   71.46    1.82
  -4   6   0   62.88    1.57
   4   6   0   70.24    1.89
   5  -6   0   39.22    1.46
   5  -6   0   42.10    1.09
   5  -6   0   41.22    1.09
  -5  -6   0   40.15    1.34
  -5  -6   0   40.86    1.36
  -5  -6   0   40.32    1.39
   5  -6   0   42.63    1.08
  -5  -6   0   42.50    1.35
  -5  -6   0   44.11    1.37
   5   6   0   42.39    1.41
  -5   6   0   40.91    1.07
   5   6   0   40.98    1.35
   5   6   0   42.27    1.33
  -5   6   0   39.52    1.07
  -5   6   0   42.58    1.10
  -6  -6   0    8.83    0.70
  -6  -6   0    7.52    0.68
   6  -6   0    8.69    0.51
  -6  -6   0    6.74    0.67
   6  -6   0    8.16    0.49
  -6  -6   0    7.49    0.67
   6  -6   0    8.44    0.52
   6  -6   0    8.33    0.76
  -6  -6   0    7.77    0.67
  -6   6   0    8.44    0.51
   6   6   0    8.70    0.68
   6   6   0    8.20    0.65
   6   6   0    7.98    0.72
  -6   6   0    9.51    0.55
  -6   6   0    7.61    0.49
  -7  -6   0  122.38    3.31
  -7  -6   0  126.67    3.29
   7  -6   0  128.86    3.03
  -7  -6   0  126.91    3.25
  -7  -6   0  123.58    3.28
  -7  -6   0  125.35    3.32
   7  -6   0  129.44    3.55
  -7   6   0  129.79    3.00
   7   6   0  127.06    3.31
   7   6   0  129.08    3.35
   7   6   0  129.38    3.36
  -8  -6   0   25.56    1.23
  -8  -6   0   23.29    1.17
   8  -6   0   25.82    1.00
   8  -6   0   23.87    1.40
  -8  -6   0   25.18    1.28
  -8  -6   0   24.81    1.27
  -8  -6   0   25.49    1.25
   8   6   0   25.83    1.40
   8   6   0   23.93    1.24
  -8   6   0   25.65    0.98
   8   6   0   22.53    1.26
   9  -6   0   12.28    1.17
  -9  -6   0   12.15    1.02
   9  -6   0   11.72    0.78
  -9  -6   0   12.98    0.96
  -9  -6   0   11.96    0.98
  -9  -6   0   12.06    0.99
  -9  -6   0   12.45    0.97
   9   6   0   10.99    0.97
   9   6   0   12.09    1.02
  -9   6   0   11.22    0.76
   9   6   0   10.51    0.95
 -10  -6   0    8.78    0.94
 -10  -6   0    8.90    0.93
 -10  -6   0    8.14    0.88
  10  -6   0    8.48    1.05
 -10  -6   0    7.05    0.82
  10  -6   0    8.19    0.69
 -10  -6   0    6.68    0.83
 -10   6   0    7.52    0.67
  10   6   0    7.47    0.87
  10   6   0    8.75    0.91
  10   6   0    8.05    0.93
 -11  -6   0   21.19    1.35
 -11  -6   0   27.00    1.40
 -11  -6   0   20.48    1.32
 -11  -6   0   21.74    1.26
 -11  -6   0   21.40    1.22
  11  -6   0   22.42    1.10
  11  -6   0   22.13    1.66
  11   6   0   19.78    1.32
  11   6   0   20.50    1.47
  11   6   0   19.85    1.30
 -11   6   0   23.24    1.06
 -12  -6   0    3.89    0.83
 -12  -6   0    3.63    0.81
 -12  -6   0    3.68    0.77
 -12  -6   0    4.38    0.81
 -12  -6   0    4.53    0.78
  12  -6   0    2.62    0.61
  12  -6   0    2.94    0.92
 -12   6   0    4.51    0.63
  12   6   0    3.58    0.81
  12   6   0    3.24    0.77
  12   6   0    2.50    0.88
  13  -6   0    2.27    0.94
 -13  -6   0    3.54    0.86
 -13  -6   0    4.47    0.80
 -13  -6   0    4.31    0.82
  13  -6   0    3.88    0.65
 -13  -6   0    2.08    0.79
  13   6   0    2.65    0.96
 -13   6   0    4.08    0.68
  13   6   0    3.32    0.86
 -14  -6   0    3.09    0.78
 -14  -6   0    2.52    0.85
 -14  -6   0    3.00    0.79
  14  -6   0    0.97    1.10
  14  -6   0    1.87    0.65
  14   6   0    2.13    1.12
 -14   6   0    3.77    0.70
  14   6   0    1.47    0.83
   0  -7   0   -0.11    0.31
   0  -7   0    0.11    0.22
   0  -7   0   -0.30    0.20
   0  -7   0    0.22    0.26
   0  -7   0   -0.06    0.21
   0   7   0    0.07    0.13
   0   7   0   -0.04    0.20
   0   7   0   -0.41    0.19
  -1  -7   0   46.82    1.23
   1  -7   0   45.40    1.32
  -1  -7   0   46.02    1.29
   1  -7   0   46.19    1.28
   1  -7   0   46.25    1.09
   1  -7   0   45.88    1.22
   1  -7   0   46.47    1.10
  -1  -7   0   45.73    1.30
  -1  -7   0   47.66    1.24
   1   7   0   43.19    1.20
  -1   7   0   46.27    1.10
   1   7   0   45.13    1.23
   1   7   0   43.71    1.22
  -1   7   0   43.20    1.08
  -1   7   0   43.59    1.09
   2  -7   0    0.42    0.27
  -2  -7   0    0.74    0.32
   2  -7   0    0.55    0.32
  -2  -7   0    0.52    0.29
  -2  -7   0    0.06    0.32
  -2  -7   0    0.62    0.29
   2   7   0    0.34    0.29
   2   7   0    0.18    0.27
  -3  -7   0    7.94    0.59
  -3  -7   0    8.74    0.65
   3  -7   0    8.30    0.67
  -3  -7   0    8.02    0.59
  -3  -7   0    7.69    0.59
   3   7   0    7.60    0.59
   4  -7   0  142.43    3.06
  -4  -7   0  140.27    3.35
  -4  -7   0  141.61    3.38
  -4  -7   0  139.86    3.38
  -4  -7   0  135.34    3.38
  -4  -7   0  136.59    3.33
   4  -7   0  137.06    3.48
   4   7   0  137.43    3.35
   4   7   0  136.10    3.28
   4   7   0  141.20    3.40
  -5  -7   0   34.49    1.28
   5  -7   0   35.49    0.93
  -5  -7   0   37.23    1.29
   5  -7   0   36.56    0.91
  -5  -7   0   34.01    1.28
  -5  -7   0   33.74    1.22
  -5  -7   0   36.07    1.25
   5  -7   0   36.41    0.93
   5  -7   0   36.30    1.38
   5   7   0   33.69    1.18
   5   7   0   35.11    1.27
   5   7   0   35.90    1.27
  -6  -7   0    1.53    0.49
   6  -7   0    1.14    0.29
  -6  -7   0    0.66    0.44
   6  -7   0    1.10    0.28
   6  -7   0    0.20    0.54
  -6  -7   0    0.65    0.43
  -6  -7   0    0.64    0.50
  -6  -7   0    1.33    0.50
   6   7   0    1.22    0.47
  -6   7   0    0.92    0.28
  -6   7   0    0.83    0.27
   6   7   0    0.41    0.46
   6   7   0    1.11    0.48
  -7  -7   0   15.39    1.01
   7  -7   0   12.85    1.05
  -7  -7   0   13.56    0.99
  -7  -7   0   13.20    0.89
  -7  -7   0   14.18    0.98
   7  -7   0   13.30    0.65
  -7  -7   0   14.36    0.93
   7   7   0   13.65    1.02
  -7   7   0   14.42    0.67
   7   7   0   15.76    1.03
   7   7   0   13.77    0.97
  -8  -7   0   60.14    2.09
   8  -7   0   64.72    1.73
  -8  -7   0   64.74    2.05
  -8  -7   0   63.42    2.03
  -8  -7   0   64.76    2.06
  -8  -7   0   61.66    2.07
   8  -7   0   63.25    2.34
   8   7   0   63.16    2.13
  -8   7   0   62.47    1.71
   8   7   0   63.90    2.13
   8   7   0   59.84    2.06
  -9  -7   0   42.62    1.64
  -9  -7   0   40.89    1.71
  -9  -7   0   42.28    1.62
   9  -7   0   44.40    1.98
   9  -7   0   42.47    1.37
  -9  -7   0   42.34    1.62
  -9  -7   0   41.32    1.70
  -9   7   0   42.49    1.35
   9   7   0   42.04    1.74
   9   7   0   43.71    1.70
   9   7   0   45.84    1.80
 -10  -7   0   17.94    1.22
  10  -7   0   18.00    0.93
 -10  -7   0   18.93    1.23
  10  -7   0   17.52    1.36
 -10  -7   0   20.08    1.22
 -10  -7   0   15.89    1.13
 -10  -7   0   18.25    1.13
  10   7   0   16.66    1.18
  10   7   0   17.55    1.28
 -10   7   0   18.52    0.89
  10   7   0   17.39    1.15
 -11  -7   0   26.00    1.35
 -11  -7   0   25.42    1.41
 -11  -7   0   24.87    1.45
 -11  -7   0   23.06    1.35
  11  -7   0   25.67    1.13
  11  -7   0   25.96    1.77
 -11  -7   0   24.21    1.43
 -11   7   0   25.94    1.11
  11   7   0   22.51    1.42
  11   7   0   23.51    1.40
  11   7   0   24.86    1.56
 -12  -7   0   10.84    1.09
  12  -7   0   11.17    0.82
 -12  -7   0   11.55    1.06
 -12  -7   0   11.37    1.12
 -12  -7   0    9.82    1.01
  12  -7   0    9.47    1.20
 -12  -7   0   10.13    1.10
  12   7   0    7.67    1.11
  12   7   0    9.58    1.08
  12   7   0    9.67    1.07
 -12   7   0   12.18    0.85
  13  -7   0   23.95    1.87
  13  -7   0   27.07    1.26
 -13  -7   0   25.99    1.49
 -13  -7   0   26.61    1.62
 -13  -7   0   31.50    1.59
 -13  -7   0   28.89    1.52
 -13  -7   0   29.44    1.66
 -13   7   0   31.16    1.31
  13   7   0   29.23    1.67
  13   7   0   25.62    1.76
  13   7   0   30.13    1.65
  14  -7   0   38.58    2.39
 -14  -7   0   43.27    1.97
 -14  -7   0   39.95    1.88
  14  -7   0   43.29    1.70
 -14  -7   0   46.45    2.12
  14   7   0   41.74    2.06
 -14   7   0   44.66    1.70
   0  -8   0   28.19    0.83
   0  -8   0   28.94    0.99
   0  -8   0   28.15    0.85
   0  -8   0   26.88    0.94
   0  -8   0   27.32    0.84
   0   8   0   27.30    0.82
   0   8   0   26.47    0.82
   0   8   0   28.61    0.84
  -1  -8   0  157.70    3.53
  -1  -8   0  158.27    3.56
   1  -8   0  150.62    3.59
   1  -8   0  154.86    3.60
   1  -8   0  157.47    3.66
  -1  -8   0  153.75    3.62
   1  -8   0  154.95    3.41
   1  -8   0  154.43    3.39
  -1  -8   0  153.95    3.64
   1   8   0  154.26    3.53
  -1   8   0  161.46    3.41
   1   8   0  159.32    3.56
  -1   8   0  152.58    3.39
   1   8   0  152.64    3.52
   2  -8   0  135.94    3.17
  -2  -8   0  136.76    3.23
  -2  -8   0  132.49    3.23
   2  -8   0  137.78    3.28
  -2  -8   0  138.56    3.20
  -2  -8   0  133.19    3.20
   2  -8   0  136.37    3.27
  -2  -8   0  131.42    3.26
   2   8   0  140.49    3.23
   2   8   0  134.33    3.18
   3  -8   0   71.52    1.92
  -3  -8   0   69.06    1.91
  -3  -8   0   67.21    1.90
  -3  -8   0   71.00    1.88
  -3  -8   0   67.13    1.88
  -3  -8   0   68.50    1.86
   3   8   0   68.95    1.90
   3   8   0   67.20    1.84
  -4  -8   0    4.74    0.54
  -4  -8   0    3.82    0.51
  -4  -8   0    3.96    0.52
   4  -8   0    4.30    0.32
   4  -8   0    3.84    0.53
  -4  -8   0    4.66    0.54
  -4  -8   0    4.52    0.52
   4   8   0    4.31    0.53
   4   8   0    4.39    0.38
  -5  -8   0   57.79    1.80
  -5  -8   0   58.54    1.80
  -5  -8   0   56.49    1.70
  -5  -8   0   58.08    1.78
   5  -8   0   59.84    1.39
   5  -8   0   56.84    1.86
   5   8   0   54.42    1.74
   5   8   0   56.95    1.63
   5   8   0   58.61    1.81
   6  -8   0    2.66    0.29
  -6  -8   0    2.20    0.55
  -6  -8   0    1.93    0.52
   6  -8   0    2.71    0.30
  -6  -8   0    2.77    0.56
   6  -8   0    2.47    0.63
  -6  -8   0    3.65    0.64
  -6  -8   0    2.43    0.54
  -6   8   0    2.29    0.29
  -6   8   0    2.50    0.29
   6   8   0    3.24    0.52
   6   8   0    2.56    0.55
   6   8   0    2.20    0.54
   7  -8   0   84.28    2.59
  -7  -8   0   82.58    2.33
  -7  -8   0   78.58    2.38
  -7  -8   0   76.91    2.35
  -7  -8   0   79.97    2.41
   7  -8   0   77.24    1.93
  -7  -8   0   79.11    2.34
   7   8   0   75.92    2.35
   7   8   0   76.22    2.34
  -7   8   0   79.39    1.92
   7   8   0   77.76    2.31
   8  -8   0   30.83    1.01
  -8  -8   0   29.55    1.37
  -8  -8   0   28.10    1.34
  -8  -8   0   31.76    1.39
  -8  -8   0   28.94    1.34
   8  -8   0   31.37    1.69
  -8  -8   0   28.98    1.42
   8   8   0   30.78    1.40
  -8   8   0   29.53    0.99
   8   8   0   31.00    1.43
   8   8   0   30.60    1.40
  -9  -8   0   26.63    1.31
   9  -8   0   30.06    1.66
  -9  -8   0   29.91    1.36
  -9  -8   0   28.25    1.41
  -9  -8   0   25.36    1.32
  -9  -8   0   25.63    1.28
   9  -8   0   28.05    1.00
  -9   8   0   27.89    0.98
   9   8   0   25.75    1.34
   9   8   0   26.47    1.35
   9   8   0   27.92    1.40
 -10  -8   0    0.99    0.64
  10  -8   0    0.78    0.42
 -10  -8   0    0.56    0.57
 -10  -8   0    1.08    0.64
 -10  -8   0    0.39    0.64
  10  -8   0    0.20    0.78
 -10  -8   0    0.05    0.59
  10   8   0    0.95    0.64
  10   8   0    0.08    0.68
 -10   8   0    1.25    0.42
  10   8   0    0.26    0.61
 -11  -8   0   41.78    1.78
 -11  -8   0   42.85    1.87
 -11  -8   0   42.46    1.77
 -11  -8   0   41.83    1.78
 -11  -8   0   40.94    1.80
  11  -8   0   39.25    1.40
  11  -8   0   43.08    2.16
  11   8   0   39.99    1.86
 -11   8   0   40.19    1.39
  11   8   0   40.07    1.81
  12  -8   0    8.03    0.72
 -12  -8   0    6.44    0.96
 -12  -8   0    7.78    0.97
 -12  -8   0    7.83    0.96
 -12  -8   0    6.81    0.92
 -12  -8   0    7.21    0.98
  12  -8   0    7.15    1.21
  12   8   0    7.77    1.01
  12   8   0    6.47    0.97
 -12   8   0    8.12    0.72
 -13  -8   0    1.31    0.76
 -13  -8   0   -0.81    0.60
  13  -8   0   -1.22    0.92
 -13  -8   0    0.11    0.73
  13  -8   0    0.66    0.50
 -13  -8   0    0.59    0.69
 -13  -8   0   -0.51    0.60
  13   8   0    0.54    0.68
 -13   8   0    0.32    0.49
  13   8   0    0.84    0.72
  14  -8   0   -0.80    1.04
 -14  -8   0    0.45    0.79
  14  -8   0   -0.51    0.50
 -14  -8   0    1.18    0.74
 -14  -8   0   -0.21    0.65
  14   8   0   -0.55    0.77
 -14   8   0    0.12    0.52
   0  -9   0    0.49    0.33
   0  -9   0   -0.18    0.23
   0  -9   0   -0.21    0.23
   0  -9   0   -0.18    0.38
   0  -9   0   -0.28    0.24
   0   9   0   -0.11    0.22
   0   9   0    0.02    0.21
   0   9   0    0.35    0.24
   1  -9   0    0.48    0.40
   1  -9   0    0.01    0.22
   1  -9   0    0.33    0.22
  -1  -9   0    0.27    0.29
  -1  -9   0    0.35    0.29
   1  -9   0    0.45    0.32
   1  -9   0   -0.14    0.26
  -1  -9   0   -0.05    0.37
  -1  -9   0    0.71    0.33
  -1  -9   0    0.35    0.35
  -1   9   0    0.20    0.21
   1   9   0    0.32    0.29
   1   9   0    0.15    0.28
  -1   9   0   -0.05    0.20
  -1   9   0   -0.01    0.19
   1   9   0   -0.03    0.27
  -2  -9   0   19.31    0.83
   2  -9   0   19.13    0.82
   2  -9   0   19.19    0.83
   2  -9   0   20.00    0.89
  -2  -9   0   19.92    0.86
  -2  -9   0   19.13    0.91
  -2  -9   0   18.14    0.88
  -2  -9   0   18.89    0.81
   2   9   0   18.27    0.76
   2   9   0   19.06    0.81
  -3  -9   0   10.46    0.70
  -3  -9   0    9.27    0.69
   3  -9   0   10.43    0.76
   3  -9   0    9.94    0.74
  -3  -9   0   11.73    0.75
  -3  -9   0   11.24    0.74
  -3  -9   0   11.32    0.73
   3   9   0   11.26    0.69
   3   9   0   11.27    0.74
  -4  -9   0    1.27    0.42
  -4  -9   0    0.99    0.47
  -4  -9   0    1.29    0.46
   4  -9   0    0.29    0.42
  -4  -9   0    1.38    0.47
  -4  -9   0    0.99    0.43
   4   9   0    0.07    0.26
   4   9   0    0.70    0.42
  -5  -9   0    2.53    0.55
  -5  -9   0    2.65    0.55
  -5  -9   0    2.96    0.58
  -5  -9   0    2.96    0.53
   5  -9   0    3.23    0.58
  -5  -9   0    2.83    0.58
   5   9   0    3.54    0.55
   5   9   0    3.30    0.46
  -6  -9   0   14.44    1.00
   6  -9   0   13.97    1.14
  -6  -9   0   15.13    0.98
  -6  -9   0   14.57    0.94
  -6  -9   0   14.81    0.99
  -6  -9   0   13.08    0.99
   6   9   0   13.84    0.99
   6   9   0   12.09    0.85
   6   9   0   16.10    0.94
   7  -9   0   19.75    0.67
  -7  -9   0   17.85    1.09
  -7  -9   0   18.07    1.14
  -7  -9   0   21.00    1.20
   7  -9   0   16.27    1.32
  -7  -9   0   19.16    1.11
  -7  -9   0   18.87    1.17
  -7   9   0   19.79    0.66
   7   9   0   17.67    1.08
   7   9   0   17.98    1.10
  -8  -9   0   41.22    1.64
  -8  -9   0   44.16    1.64
  -8  -9   0   43.58    1.72
  -8  -9   0   41.96    1.68
   8  -9   0   44.12    1.91
  -8  -9   0   44.11    1.67
   8  -9   0   44.14    1.21
  -8   9   0   44.21    1.20
   8   9   0   38.77    1.61
   8   9   0   44.78    1.75
   9  -9   0   28.14    1.64
   9  -9   0   25.97    0.92
  -9  -9   0   25.79    1.34
  -9  -9   0   25.44    1.27
  -9  -9   0   26.00    1.38
  -9  -9   0   29.31    1.33
  -9  -9   0   25.34    1.29
  -9   9   0   25.95    0.91
   9   9   0   23.77    1.36
   9   9   0   25.61    1.29
 -10  -9   0   16.20    1.17
 -10  -9   0   15.86    1.15
  10  -9   0   16.96    1.41
 -10  -9   0   14.43    1.20
  10  -9   0   14.92    0.76
 -10  -9   0   14.83    1.17
 -10  -9   0   16.72    1.14
  10   9   0   15.90    1.21
  10   9   0   15.77    1.17
 -10   9   0   17.64    0.80
 -11  -9   0   35.17    1.75
 -11  -9   0   34.62    1.72
  11  -9   0   36.00    1.24
  11  -9   0   36.14    2.02
 -11  -9   0   36.80    1.69
 -11  -9   0   35.95    1.69
 -11  -9   0   36.50    1.67
 -11   9   0   36.96    1.24
  11   9   0   35.92    1.71
  11   9   0   33.18    1.73
 -12  -9   0    9.97    1.06
  12  -9   0    9.06    1.28
  12  -9   0   10.13    0.75
 -12  -9   0    9.12    1.02
 -12  -9   0    9.60    1.07
 -12  -9   0    9.43    1.05
 -12  -9   0   11.07    1.10
  12   9   0    9.06    1.01
  12   9   0    8.64    1.09
 -12   9   0    9.02    0.73
 -13  -9   0   11.32    1.25
 -13  -9   0   12.47    1.27
 -13  -9   0   12.57    1.20
 -13  -9   0   12.75    1.22
 -13  -9   0   13.45    1.25
  13  -9   0   10.18    1.42
  13   9   0   12.30    1.29
  13   9   0   12.49    1.23
   0 -10   0   51.47    1.39
   0 -10   0   52.13    1.39
   0 -10   0   50.38    1.56
   0 -10   0   51.30    1.56
   0 -10   0   51.06    1.37
   0  10   0   51.80    1.38
   0  10   0   53.71    1.39
   0  10   0   50.40    1.36
  -1 -10   0  122.62    2.95
  -1 -10   0  124.31    2.93
  -1 -10   0  120.12    3.07
   1 -10   0  121.57    2.94
  -1 -10   0  128.52    3.10
   1 -10   0  123.87    3.08
   1 -10   0  128.44    2.81
   1 -10   0  124.01    2.78
   1 -10   0  124.32    3.05
  -1 -10   0  124.75    3.05
  -1  10   0  120.96    2.77
  -1  10   0  119.15    2.77
   1  10   0  127.78    2.95
   1  10   0  126.46    2.93
  -1  10   0  125.85    2.80
   1  10   0  115.86    2.91
   2 -10   0   51.23    1.64
  -2 -10   0   53.47    1.55
  -2 -10   0   53.22    1.52
   2 -10   0   52.17    1.52
  -2 -10   0   52.61    1.60
  -2 -10   0   49.94    1.63
   2 -10   0   51.76    1.56
  -2 -10   0   55.27    1.68
   2  10   0   53.38    1.53
   2  10   0   51.52    1.51
  -3 -10   0    3.84    0.53
  -3 -10   0    3.97    0.58
   3 -10   0    3.50    0.52
  -3 -10   0    3.51    0.51
  -3 -10   0    2.62    0.53
   3 -10   0    3.77    0.48
   3 -10   0    2.90    0.56
  -3 -10   0    3.60    0.51
   3  10   0    4.15    0.51
   3  10   0    3.29    0.51
  -4 -10   0    9.19    0.80
   4 -10   0   11.16    0.90
  -4 -10   0   12.67    0.91
  -4 -10   0   11.40    0.83
  -4 -10   0   11.31    0.83
  -4 -10   0   12.27    0.84
   4 -10   0   11.30    0.88
   4  10   0   10.51    0.80
  -5 -10   0  130.33    3.50
  -5 -10   0  145.35    3.54
  -5 -10   0  146.00    3.60
   5 -10   0  133.44    3.61
  -5 -10   0  138.34    3.53
  -5 -10   0  136.62    3.48
   5  10   0  130.20    3.50
  -6 -10   0    8.89    0.84
   6 -10   0    9.53    0.92
  -6 -10   0    9.60    0.88
  -6 -10   0   10.36    0.90
  -6 -10   0   10.14    0.85
  -6 -10   0    8.88    0.83
   6  10   0    9.97    0.87
   6  10   0    9.58    0.84
  -7 -10   0   54.30    1.93
  -7 -10   0   56.32    1.97
   7 -10   0   58.39    2.13
  -7 -10   0   55.89    1.87
  -7 -10   0   52.79    1.89
  -7 -10   0   54.81    1.95
   7  10   0   56.31    1.92
   7  10   0   55.53    1.97
  -8 -10   0   15.01    1.09
  -8 -10   0   13.58    1.01
   8 -10   0   14.44    1.18
  -8 -10   0   15.60    1.02
  -8 -10   0   16.80    1.08
  -8 -10   0   14.04    1.05
   8 -10   0   13.98    0.55
  -8  10   0   14.36    0.55
   8  10   0   15.33    1.03
   8  10   0   14.02    1.02
  -9 -10   0   13.59    1.12
  -9 -10   0   15.33    1.14
   9 -10   0   13.56    1.22
  -9 -10   0   14.60    1.08
  -9 -10   0   13.58    1.10
   9 -10   0   14.71    0.63
  -9 -10   0   14.71    1.01
  -9  10   0   14.61    0.62
   9  10   0   15.38    1.16
   9  10   0   12.97    1.06
 -10 -10   0    0.53    0.54
 -10 -10   0    0.43    0.62
 -10 -10   0    0.04    0.61
 -10 -10   0    0.60    0.63
 -10 -10   0    0.90    0.60
  10 -10   0   -0.21    0.77
  10  10   0    0.23    0.60
  10  10   0   -0.17    0.62
 -11 -10   0   19.76    1.37
 -11 -10   0   19.59    1.38
 -11 -10   0   19.62    1.25
 -11 -10   0   20.85    1.32
  11 -10   0   21.64    1.71
 -11 -10   0   20.66    1.31
  11  10   0   18.20    1.36
  11  10   0   20.96    1.36
 -12 -10   0    6.52    0.96
 -12 -10   0    5.35    0.96
 -12 -10   0    6.27    0.98
 -12 -10   0    6.01    0.92
  12 -10   0    6.13    1.19
 -12 -10   0    5.74    0.94
  12  10   0    5.53    0.99
  12  10   0    6.33    0.95
 -13 -10   0   -0.01    0.70
 -13 -10   0   -0.68    0.69
  13 -10   0    0.03    0.92
 -13 -10   0    0.48    0.78
 -13 -10   0   -0.36    0.73
 -13 -10   0   -0.19    0.66
  13  10   0   -0.86    0.65
  13  10   0   -0.53    0.77
   0 -11   0   -0.16    0.46
   0 -11   0    0.15    0.40
   0 -11   0   -0.08    0.31
   0 -11   0   -0.16    0.30
   0 -11   0   -0.07    0.38
   0  11   0    0.40    0.30
   0  11   0   -0.16    0.27
   0  11   0    0.24    0.30
   1 -11   0   21.06    0.72
   1 -11   0   19.35    0.81
  -1 -11   0   19.01    0.82
   1 -11   0   19.54    1.04
  -1 -11   0   20.04    0.87
  -1 -11   0   20.69    0.98
  -1 -11   0   19.92    1.00
   1 -11   0   21.97    0.97
  -1 -11   0   19.53    0.98
   1  11   0   19.57    0.86
   1  11   0   19.88    0.82
  -1  11   0   18.70    0.69
  -1  11   0   18.53    0.67
  -2 -11   0    2.95    0.55
  -2 -11   0    2.79    0.55
  -2 -11   0    2.09    0.47
   2 -11   0    2.67    0.60
   2 -11   0    2.42    0.44
  -2 -11   0    2.35    0.53
  -2 -11   0    2.10    0.45
   2 -11   0    2.06    0.25
   2 -11   0    2.18    0.45
   2  11   0    2.02    0.42
  -2  11   0    1.95    0.23
   2  11   0    2.27    0.45
  -3 -11   0    0.23    0.49
   3 -11   0    0.64    0.43
  -3 -11   0    0.64    0.47
  -3 -11   0    0.63    0.45
  -3 -11   0    0.85    0.54
  -3 -11   0    0.58    0.43
   3 -11   0    0.92    0.57
   3 -11   0    0.74    0.40
   3  11   0    1.06    0.47
   3  11   0    1.04    0.40
  -4 -11   0   -0.11    0.45
  -4 -11   0    0.39    0.51
   4 -11   0   -0.30    0.47
  -4 -11   0   -0.13    0.50
   4 -11   0    0.30    0.58
  -4 -11   0    0.55    0.52
  -4 -11   0   -0.01    0.46
   4  11   0    0.17    0.46
  -5 -11   0    6.54    0.77
  -5 -11   0    7.07    0.76
  -5 -11   0    7.68    0.81
  -5 -11   0    7.50    0.78
  -5 -11   0    7.24    0.77
   5 -11   0    6.94    0.80
   5 -11   0    6.68    0.85
   5  11   0    7.41    0.78
  -6 -11   0    0.94    0.55
  -6 -11   0    0.59    0.58
  -6 -11   0   -0.01    0.56
  -6 -11   0    0.36    0.61
   6 -11   0   -0.01    0.63
  -6 -11   0    0.85    0.60
   6  11   0    0.41    0.57
   6  11   0   -0.02    0.51
  -7 -11   0   19.02    1.14
  -7 -11   0   16.25    1.04
  -7 -11   0   17.05    1.13
   7 -11   0   18.21    1.30
  -7 -11   0   19.03    1.14
  -7 -11   0   17.92    1.15
   7  11   0   18.72    1.14
   7  11   0   16.93    1.06
  -8 -11   0    6.63    0.79
  -8 -11   0    6.43    0.83
  -8 -11   0    5.45    0.78
  -8 -11   0    6.89    0.84
   8 -11   0    5.72    0.89
  -8 -11   0    4.98    0.78
   8  11   0    5.57    0.83
   8  11   0    5.99    0.77
  -9 -11   0   10.37    1.04
  -9 -11   0    9.84    0.99
  -9 -11   0   10.86    1.04
   9 -11   0   10.13    1.13
  -9 -11   0   10.67    1.03
  -9 -11   0    9.79    0.95
   9  11   0   13.21    1.03
   9  11   0    9.93    0.97
 -10 -11   0    2.44    0.75
 -10 -11   0    1.83    0.64
 -10 -11   0    4.67    0.78
  10 -11   0    3.92    0.97
 -10 -11   0    2.29    0.75
 -10 -11   0    1.87    0.72
  10  11   0    3.51    0.75
  10  11   0    3.64    0.81
 -11 -11   0   39.29    1.72
 -11 -11   0   35.97    1.70
 -11 -11   0   34.88    1.79
 -11 -11   0   38.23    1.77
 -11 -11   0   38.09    1.82
  11 -11   0   37.36    2.06
  11  11   0   39.09    1.86
  11  11   0   35.96    1.75
 -12 -11   0    6.23    0.98
 -12 -11   0    6.29    1.03
 -12 -11   0    5.62    0.94
 -12 -11   0    7.86    0.99
  12 -11   0    7.20    1.18
 -12 -11   0    5.29    0.98
  12  11   0    5.18    1.00
  12  11   0    5.52    0.95
 -13 -11   0    5.55    0.97
  13 -11   0    6.65    1.35
 -13 -11   0    9.15    1.12
 -13 -11   0    8.26    1.18
 -13 -11   0    9.12    1.17
 -13 -11   0    7.27    1.07
  13  11   0    8.05    1.09
  13  11   0    6.94    1.13
   0 -12   0    2.74    0.42
   0 -12   0    3.27    0.66
   0 -12   0    2.82    0.57
   0 -12   0    3.62    0.57
   0  12   0    2.49    0.38
   1 -12   0   66.34    1.98
  -1 -12   0   68.78    2.01
  -1 -12   0   65.64    1.83
   1 -12   0   66.45    2.05
  -1 -12   0   66.06    2.03
   1 -12   0   65.39    1.68
  -1 -12   0   67.15    2.04
   1  12   0   68.59    1.81
  -1  12   0   67.35    1.65
  -2 -12   0   14.33    0.99
  -2 -12   0   16.61    0.88
   2 -12   0   14.43    0.89
  -2 -12   0   16.84    1.01
   2 -12   0   16.56    0.92
   2 -12   0   14.99    1.07
  -2 -12   0   17.54    1.03
  -2  12   0   14.28    0.52
   2  12   0   15.04    0.81
  -3 -12   0   25.65    1.15
   3 -12   0   26.83    1.31
  -3 -12   0   25.26    1.27
   3 -12   0   24.78    1.19
   3 -12   0   25.54    1.11
  -3 -12   0   25.00    1.19
  -3 -12   0   23.42    1.21
   3  12   0   26.03    1.10
  -4 -12   0    0.58    0.57
  -4 -12   0    0.93    0.59
   4 -12   0    0.55    0.55
   4 -12   0    1.73    0.51
  -4 -12   0    2.03    0.61
  -4 -12   0    1.23    0.59
  -4 -12   0    1.86    0.57
   4 -12   0    2.22    0.68
   4  12   0    0.47    0.56
   4  12   0    0.52    0.51
   5 -12   0  226.80    5.61
  -5 -12   0  229.26    5.45
  -5 -12   0  229.37    5.43
   5 -12   0  229.18    5.58
  -5 -12   0  219.78    5.50
  -5 -12   0  232.12    5.51
  -5 -12   0  224.68    5.48
   5  12   0  226.53    5.47
   5  12   0  221.76    5.40
  -6 -12   0    0.01    0.56
   6 -12   0    0.30    0.62
  -6 -12   0   -0.52    0.53
  -6 -12   0    0.26    0.51
  -6 -12   0    0.99    0.61
   6 -12   0   -0.47    0.60
  -6 -12   0    0.24    0.56
   6  12   0    0.08    0.53
   6  12   0    0.26    0.47
  -7 -12   0   27.82    1.38
  -7 -12   0   28.71    1.32
   7 -12   0   27.59    1.50
  -7 -12   0   25.40    1.31
  -7 -12   0   27.49    1.40
  -7 -12   0   27.57    1.31
   7  12   0   25.96    1.35
   7  12   0   26.66    1.29
  -8 -12   0   -0.21    0.60
  -8 -12   0    0.66    0.59
  -8 -12   0   -0.01    0.57
  -8 -12   0    0.43    0.62
   8 -12   0   -1.51    0.64
  -8 -12   0    0.60    0.60
   8  12   0    0.87    0.56
   8  12   0    0.35    0.61
  -9 -12   0   20.42    1.33
   9 -12   0   21.65    1.58
  -9 -12   0   20.92    1.24
  -9 -12   0   21.94    1.35
  -9 -12   0   20.92    1.31
  -9 -12   0   19.24    1.28
   9  12   0   22.77    1.29
   9  12   0   21.05    1.33
 -10 -12   0    0.68    0.65
 -10 -12   0    1.59    0.67
 -10 -12   0    1.04    0.69
 -10 -12   0    2.29    0.70
  10 -12   0    1.22    0.87
 -10 -12   0    1.35    0.70
  10  12   0    0.95    0.70
  10  12   0    1.53    0.66
 -11 -12   0    7.16    1.02
 -11 -12   0    7.68    1.01
 -11 -12   0    6.91    0.99
 -11 -12   0    7.26    1.03
 -11 -12   0    7.89    0.98
  11 -12   0    7.43    1.23
  11  12   0    6.65    0.95
  11  12   0    5.53    0.97
 -12 -12   0    2.27    0.81
  12 -12   0    0.51    1.01
 -12 -12   0    2.07    0.84
 -12 -12   0    0.70    0.77
 -12 -12   0    1.71    0.80
 -12 -12   0    2.15    0.80
  12  12   0    1.51    0.75
  12  12   0    0.84    0.81
   0 -13   0    0.11    0.42
   0 -13   0   -0.91    0.45
   0 -13   0    0.06    0.38
   0 -13   0   -0.26    0.56
   0  13   0   -0.22    0.31
  -1 -13   0    4.38    0.66
   1 -13   0    4.91    0.73
  -1 -13   0    5.23    0.58
  -1 -13   0    5.72    0.75
   1 -13   0    4.82    0.43
  -1 -13   0    6.32    0.73
   1 -13   0    5.03    0.64
  -1  13   0    5.04    0.40
   1  13   0    3.75    0.48
  -2 -13   0    3.45    0.68
  -2 -13   0    2.58    0.54
  -2 -13   0    2.01    0.60
  -2 -13   0    3.63    0.71
   2 -13   0    4.01    0.74
   2 -13   0    3.01    0.58
   2  13   0    2.72    0.50
  -2  13   0    3.22    0.28
  -3 -13   0    1.76    0.62
  -3 -13   0    0.68    0.59
  -3 -13   0    1.60    0.55
   3 -13   0    0.85    0.67
   3 -13   0    0.41    0.47
  -3 -13   0    1.37    0.61
   3  13   0    1.56    0.51
  -4 -13   0    6.85    0.83
  -4 -13   0    7.46    0.80
  -4 -13   0    7.45    0.79
   4 -13   0    7.21    0.89
   4 -13   0    6.73    0.69
  -4 -13   0    8.20    0.78
   4 -13   0    8.01    0.77
   4  13   0    6.37    0.69
  -5 -13   0   65.97    2.20
  -5 -13   0   68.92    2.11
   5 -13   0   70.25    2.05
   5 -13   0   64.18    2.19
   5 -13   0   68.78    2.27
  -5 -13   0   66.05    2.13
   5  13   0   65.25    2.09
  -6 -13   0    1.47    0.63
   6 -13   0    2.42    0.72
   6 -13   0    1.21    0.66
  -6 -13   0    1.19    0.63
  -6 -13   0    1.15    0.60
  -6 -13   0    2.66    0.63
   6  13   0    1.97    0.55
   7 -13   0   28.88    1.63
  -7 -13   0   27.11    1.43
  -7 -13   0   28.32    1.42
   7 -13   0   29.40    1.49
  -7 -13   0   29.56    1.34
  -7 -13   0   30.57    1.49
   7  13   0   29.10    1.37
   8 -13   0   -0.35    0.70
  -8 -13   0    0.51    0.62
  -8 -13   0   -0.50    0.56
  -8 -13   0    0.51    0.64
  -8 -13   0    0.84    0.60
   8  13   0    0.76    0.58
  -9 -13   0   27.91    1.39
  -9 -13   0   27.16    1.52
  -9 -13   0   22.92    1.42
  -9 -13   0   27.53    1.50
   9 -13   0   29.88    1.84
   9  13   0   27.61    1.45
 -10 -13   0   -0.37    0.58
 -10 -13   0    0.10    0.66
  10 -13   0   -0.46    0.79
 -10 -13   0    0.42    0.64
 -10 -13   0    0.94    0.66
  10  13   0   -0.27    0.56
  11 -13   0   20.37    1.76
 -11 -13   0   23.03    1.53
 -11 -13   0   20.48    1.44
 -11 -13   0   21.27    1.45
  11  13   0   22.48    1.45
 -12 -13   0    1.10    0.80
 -12 -13   0    0.96    0.79
  12 -13   0   -1.16    0.98
 -12 -13   0    2.36    0.76
  12  13   0    1.76    0.78
   0 -14   0   10.75    0.76
   0 -14   0   11.92    0.97
   0 -14   0   13.75    1.01
   0 -14   0   13.26    1.10
   0  14   0   12.61    0.69
   1 -14   0   41.71    1.63
  -1 -14   0   43.99    1.41
   1 -14   0   40.96    1.59
  -1 -14   0   39.26    1.60
  -1 -14   0   44.32    1.65
   1 -14   0   40.46    1.22
   1 -14   0   44.76    1.60
  -1 -14   0   43.03    1.63
  -1  14   0   45.33    1.20
   1  14   0   42.78    1.36
   2 -14   0    4.45    0.67
  -2 -14   0    5.38    0.64
   2 -14   0    4.65    0.80
  -2 -14   0    5.88    0.78
  -2 -14   0    5.13    0.70
  -2 -14   0    6.59    0.81
   2  14   0    4.47    0.55
   3 -14   0   61.14    1.91
   3 -14   0   60.34    2.06
  -3 -14   0   55.64    1.86
  -3 -14   0   61.81    2.06
  -3 -14   0   60.12    2.06
  -3 -14   0   58.63    1.92
   3  14   0   60.66    1.85
  -4 -14   0    7.24    0.81
  -4 -14   0    7.38    0.84
  -4 -14   0    6.46    0.75
   4 -14   0    7.17    0.72
  -4 -14   0    8.54    0.80
   4 -14   0    8.03    0.91
   4  14   0    5.77    0.70
  -5 -14   0   29.72    1.46
  -5 -14   0   29.55    1.36
   5 -14   0   33.65    1.35
  -5 -14   0   33.91    1.55
   5 -14   0   34.84    1.56
  -5 -14   0   30.25    1.37
   5  14   0   31.98    1.34
   6 -14   0    9.71    1.02
  -6 -14   0    8.91    0.93
   6 -14   0    7.54    0.90
  -6 -14   0    9.13    0.84
  -6 -14   0    7.78    0.86
  -6 -14   0    7.97    0.93
   6 -14   0    8.01    0.77
   6  14   0    7.99    0.82
  -7 -14   0   15.31    1.05
  -7 -14   0   12.10    1.11
  -7 -14   0   13.78    1.07
   7 -14   0   14.09    1.18
  -7 -14   0   14.62    1.17
   7 -14   0   16.72    1.30
   7  14   0   11.90    0.97
  -8 -14   0   -0.29    0.64
   8 -14   0   -0.26    0.69
  -8 -14   0   -0.25    0.57
  -8 -14   0    0.20    0.60
  -8 -14   0    0.52    0.63
   8 -14   0   -0.75    0.74
   8  14   0   -1.06    0.48
  -9 -14   0   18.92    1.31
  -9 -14   0   17.42    1.27
  -9 -14   0   18.28    1.32
   9 -14   0   18.70    1.53
   9  14   0   19.10    1.25
 -10 -14   0    0.86    0.73
 -10 -14   0    1.00    0.73
  10 -14   0    0.30    0.90
 -10 -14   0    2.04    0.79
  10  14   0    1.71    0.71
  11 -14   0    1.01    1.03
 -11 -14   0    1.38    0.81
 -11 -14   0    0.33    0.76
 -11 -14   0    0.90    0.76
  11  14   0    1.69    0.78
   0 -15   0    0.42    0.55
   0 -15   0   -0.18    0.36
   0 -15   0   -0.69    0.46
   0 -15   0   -1.04    0.58
   0  15   0   -0.27    0.31
   1 -15   0    0.74    0.61
  -1 -15   0    0.89    0.43
  -1 -15   0    0.97    0.52
  -1 -15   0    1.58    0.57
   1 -15   0    1.05    0.57
  -1 -15   0    0.56    0.56
   1 -15   0    0.44    0.51
   1 -15   0    1.20    0.35
   1  15   0    0.68    0.39
  -1  15   0    0.69    0.30
   2 -15   0    0.50    0.48
  -2 -15   0    0.90    0.54
   2 -15   0    0.30    0.60
  -2 -15   0   -1.13    0.38
  -2 -15   0   -0.65    0.49
  -2 -15   0   -0.23    0.56
   2  15   0   -0.22    0.37
  -3 -15   0   11.58    1.01
   3 -15   0   10.00    0.97
  -3 -15   0    9.98    0.91
  -3 -15   0   11.29    0.85
  -3 -15   0   11.00    0.90
   3 -15   0   10.17    0.85
   3  15   0   10.26    0.81
  -4 -15   0   14.02    1.00
  -4 -15   0   13.75    1.06
   4 -15   0   14.60    1.17
   4 -15   0   13.96    0.98
  -4 -15   0   13.19    1.09
  -4 -15   0   12.57    0.96
   4  15   0   12.83    0.89
  -5 -15   0    2.90    0.65
  -5 -15   0    3.30    0.69
   5 -15   0    3.83    0.83
  -5 -15   0    3.59    0.67
  -5 -15   0    3.20    0.72
   5 -15   0    3.63    0.63
   5  15   0    2.97    0.61
  -6 -15   0    9.60    1.01
  -6 -15   0    7.68    0.85
   6 -15   0    7.70    1.01
  -6 -15   0    7.11    0.92
   6  15   0    6.80    0.79
   7 -15   0    0.89    0.76
  -7 -15   0    0.77    0.64
  -7 -15   0    0.30    0.58
  -7 -15   0    0.17    0.62
   7  15   0    0.80    0.55
  -8 -15   0    2.44    0.76
   8 -15   0    1.78    0.85
   8 -15   0    3.06    0.85
  -8 -15   0    0.90    0.63
  -8 -15   0    1.75    0.68
   8  15   0    1.83    0.64
  -9 -15   0   17.51    1.33
  -9 -15   0   16.37    1.27
  -9 -15   0   17.67    1.32
   9 -15   0   17.93    1.43
   9 -15   0   15.00    1.42
   9  15   0   15.71    1.18
 -10 -15   0    4.79    0.96
 -10 -15   0    5.01    1.01
 -10 -15   0    4.67    0.95
  10 -15   0    6.33    1.17
  10 -15   0    5.23    1.01
  10  15   0    5.77    0.91
  11 -15   0    5.82    1.10
 -11 -15   0    4.02    0.98
 -11 -15   0    5.45    0.99
  11 -15   0    5.10    1.20
 -11 -15   0    5.82    1.05
   0 -16   0    7.60    0.82
   0 -16   0    8.99    0.89
   0 -16   0    7.93    0.65
   0 -16   0    7.62    0.87
   0  16   0    7.16    0.58
   1 -16   0   28.22    1.33
   1 -16   0   25.05    0.91
  -1 -16   0   25.44    1.32
  -1 -16   0   26.08    1.34
  -1 -16   0   25.85    1.32
   1 -16   0   24.85    1.32
   1 -16   0   28.00    1.36
  -1 -16   0   27.11    1.09
   1  16   0   27.95    1.04
  -1  16   0   26.71    0.88
  -2 -16   0   14.78    0.90
   2 -16   0   14.78    1.18
   2 -16   0   14.63    1.04
  -2 -16   0   12.73    1.04
  -2 -16   0   15.28    1.11
   2 -16   0   12.54    0.97
   2  16   0   13.24    0.80
  -3 -16   0   36.93    1.65
   3 -16   0   38.70    1.53
   3 -16   0   38.32    1.66
  -3 -16   0   37.30    1.46
  -3 -16   0   40.91    1.70
   3  16   0   39.54    1.44
  -4 -16   0   -0.07    0.51
  -4 -16   0    0.94    0.63
   4 -16   0    0.55    0.69
  -4 -16   0    0.92    0.63
   4 -16   0    1.29    0.55
   4  16   0    0.67    0.49
  -5 -16   0   -0.25    0.54
   5 -16   0    0.92    0.51
   5 -16   0   -1.03    0.64
  -5 -16   0    0.48    0.61
  -5 -16   0    0.35    0.62
   5  16   0    0.14    0.47
  -6 -16   0   -0.44    0.51
  -6 -16   0    0.06    0.62
  -6 -16   0   -0.14    0.62
   6 -16   0    0.10    0.73
   6  16   0    0.16    0.52
   7 -16   0   14.11    1.25
  -7 -16   0   11.38    1.06
  -7 -16   0   11.08    1.14
  -7 -16   0   10.21    1.08
   7  16   0   11.19    1.01
  -8 -16   0    0.16    0.61
  -8 -16   0   -0.74    0.57
  -8 -16   0   -0.03    0.65
   8 -16   0    1.73    0.83
   8  16   0    0.23    0.54
   9 -16   0   10.45    1.21
  -9 -16   0    8.79    1.12
  -9 -16   0    8.88    1.08
  -9 -16   0    7.68    1.07
   9  16   0    9.66    1.04
 -10 -16   0   -0.33    0.80
 -10 -16   0    0.23    0.74
 -10 -16   0    1.39    0.79
  10 -16   0    0.32    0.85
  10  16   0    0.64    0.68
   0 -17   0   -0.56    0.48
   0 -17   0   -0.22    0.55
   0 -17   0   -0.50    0.37
   0  17   0    0.03    0.33
   1 -17   0    0.44    0.52
  -1 -17   0    0.19    0.43
   1 -17   0   -0.04    0.54
  -1 -17   0    0.76    0.58
  -1 -17   0    0.24    0.59
   1  17   0    0.20    0.40
  -2 -17   0    0.83    0.60
  -2 -17   0    1.18    0.63
  -2 -17   0    1.36    0.52
   2 -17   0    1.40    0.59
   2 -17   0    0.43    0.74
   2 -17   0    2.23    0.61
   2  17   0    0.35    0.43
  -3 -17   0    6.51    0.87
   3 -17   0    6.11    0.78
  -3 -17   0    6.25    0.75
  -3 -17   0    4.87    0.83
   3 -17   0    6.29    0.95
   3  17   0    5.91    0.69
  -4 -17   0   30.15    1.40
  -4 -17   0   31.85    1.60
   4 -17   0   32.87    1.42
  -4 -17   0   29.71    1.50
   4 -17   0   33.91    1.64
   4  17   0   32.79    1.36
   5 -17   0   -0.10    0.73
  -5 -17   0    0.60    0.62
  -5 -17   0    0.99    0.58
  -5 -17   0   -0.12    0.61
   5  17   0   -0.28    0.48
  -6 -17   0    9.89    1.08
  -6 -17   0    8.44    0.92
  -6 -17   0    7.96    1.01
   6 -17   0   10.49    1.13
   6  17   0    8.16    0.89
   7 -17   0    8.67    1.12
  -7 -17   0   10.24    1.15
  -7 -17   0    8.94    1.07
  -7 -17   0    8.89    0.99
   7  17   0    9.38    0.94
  -8 -17   0   -0.12    0.70
   8 -17   0   -0.58    0.80
  -8 -17   0    0.51    0.70
  -8 -17   0    0.50    0.63
   8  17   0    0.31    0.61
  -9 -17   0    3.83    0.95
   9 -17   0    3.50    1.02
  -9 -17   0    4.37    0.91
  -9 -17   0    4.91    0.95
   9  17   0    4.53    0.86
   0 -18   0   25.96    1.05
   0 -18   0   25.35    1.39
   0 -18   0   27.88    1.42
   0  18   0   28.31    1.01
  -1 -18   0    5.60    0.84
  -1 -18   0    5.73    0.63
   1 -18   0    6.88    0.86
  -1 -18   0    7.45    0.96
   1 -18   0    5.64    0.83
   1  18   0    6.78    0.62
  -2 -18   0    4.34    0.78
   2 -18   0    4.44    0.78
  -2 -18   0    3.85    0.82
  -2 -18   0    4.06    0.62
   2 -18   0    4.19    0.72
   2  18   0    4.34    0.58
  -3 -18   0   13.94    1.10
   3 -18   0   16.42    1.14
   3 -18   0   15.00    1.08
  -3 -18   0   14.41    1.02
  -3 -18   0   15.74    1.20
   3  18   0   14.37    0.95
  -4 -18   0   17.30    1.27
  -4 -18   0   16.31    1.25
  -4 -18   0   16.14    1.08
   4  18   0   18.21    1.05
  -5 -18   0    1.15    0.72
  -5 -18   0    1.25    0.62
   5 -18   0    2.56    0.85
  -5 -18   0    0.39    0.65
   5  18   0    1.20    0.55
  -6 -18   0   17.60    1.25
  -6 -18   0   17.53    1.36
  -6 -18   0   18.59    1.39
   6 -18   0   18.26    1.44
   6  18   0   19.12    1.21
  -7 -18   0    0.83    0.73
  -7 -18   0    0.87    0.67
   7 -18   0    2.23    0.91
  -7 -18   0    0.49    0.76
   7  18   0    0.74    0.64
  -8 -18   0    6.99    1.13
  -8 -18   0    7.13    1.01
   8 -18   0    9.16    1.22
  -8 -18   0    7.63    1.12
   8  18   0    9.02    1.00
   0 -19   0    0.01    0.60
   0 -19   0   -0.18    0.55
  -1 -19   0    4.64    0.83
  -1 -19   0    6.70    0.87
   1 -19   0    3.20    0.77
   1 -19   0    5.77    0.81
  -1 -19   0    5.08    0.63
   1  19   0    5.15    0.57
  -2 -19   0    6.41    0.72
   2 -19   0    5.48    0.81
   2 -19   0    5.93    0.85
  -2 -19   0    5.85    0.89
  -2 -19   0    6.25    0.95
   2  19   0    7.74    0.71
  -3 -19   0    1.88    0.73
   3 -19   0    2.13    0.64
   3 -19   0    2.40    0.72
  -3 -19   0    2.65    0.65
  -3 -19   0    1.84    0.77
   3  19   0    1.81    0.56
   4 -19   0    9.09    1.00
  -4 -19   0   10.66    1.13
  -4 -19   0    9.03    1.12
  -4 -19   0    9.40    0.93
   4  19   0    9.07    0.85
  -5 -19   0   11.52    1.23
  -5 -19   0   11.23    1.04
  -5 -19   0    9.11    1.11
   5  19   0   12.56    1.03
  -6 -19   0    0.57    0.79
  -6 -19   0    0.86    0.66
  -6 -19   0    0.91    0.79
   6  19   0    0.01    0.62
  -7 -19   0   14.07    1.40
  -7 -19   0   17.10    1.33
  -7 -19   0   12.40    1.30
   7  19   0   14.21    1.17
   0 -20   0   50.40    2.04
   0 -20   0   49.06    2.06
  -1 -20   0   12.22    1.18
   1 -20   0   12.81    1.18
  -1 -20   0   13.39    1.19
   1 -20   0   11.45    1.13
  -2 -20   0   13.36    1.20
  -2 -20   0   11.51    1.21
   2 -20   0   12.65    1.17
  -2 -20   0   13.38    0.95
   2 -20   0   13.52    1.14
   2  20   0   13.12    0.86
  -3 -20   0   13.26    1.03
  -3 -20   0   14.05    1.26
   3 -20   0   12.63    1.18
  -3 -20   0   15.44    1.35
   3  20   0   14.58    1.00
  -4 -20   0    9.81    1.14
   4 -20   0    9.46    1.06
  -4 -20   0   10.72    1.01
  -4 -20   0    9.86    1.20
   4  20   0   11.89    0.95
  -5 -20   0   15.30    1.39
  -5 -20   0   13.61    1.18
  -5 -20   0   13.60    1.34
   5 -20   0   14.12    1.20
   5  20   0   14.12    1.08
  -6 -20   0    9.49    1.23
  -6 -20   0   13.11    1.34
  -6 -20   0   11.20    1.15
   6  20   0   14.25    1.13
   0 -21   0   -0.19    0.63
   0 -21   0   -0.65    0.68
  -1 -21   0    7.81    1.07
   1 -21   0    7.66    1.01
   1 -21   0    8.85    1.03
  -1 -21   0    8.66    1.09
  -2 -21   0    3.44    0.87
  -2 -21   0    2.93    0.81
   2 -21   0    3.61    0.86
   2 -21   0    2.82    0.79
   3 -21   0    0.58    0.69
  -3 -21   0    0.22    0.69
  -3 -21   0    1.86    0.67
  -3 -21   0   -0.09    0.73
   3  21   0    0.82    0.55
  -4 -21   0    7.77    0.92
  -4 -21   0    7.79    1.14
   4 -21   0    5.97    0.92
  -4 -21   0    6.17    1.04
   4  21   0    6.51    0.83
   0 -22   0    5.01    0.95
   0 -22   0    5.54    0.95
 -15   0   1    9.04    1.05
  15   0  -1    6.52    1.36
  15   0  -1    8.86    1.08
  14   0  -1   -0.70    0.60
 -14   0   1    1.03    0.68
  14   0  -1   -0.31    0.89
  13   0  -1   12.05    1.38
 -13   0   1   15.16    1.06
  13   0  -1   14.03    1.17
 -13   0   1   17.27    1.14
 -12   0   1   -0.37    0.52
 -12   0   1   -0.32    0.49
  12   0  -1   -1.27    0.74
  12   0  -1   -0.23    0.55
 -12   0   1   -0.58    0.49
  11   0  -1    0.07    0.52
 -11   0   1    0.39    0.50
  11   0  -1   -0.53    0.69
 -11   0   1   -0.28    0.43
 -11   0   1    0.39    0.49
  10   0  -1    0.07    0.71
 -10   0   1   -0.18    0.44
  10   0  -1   -0.35    0.54
 -10   0   1   -0.32    0.52
  10   0  -1    0.31    0.48
 -10   0   1   -1.11    0.49
  10   0  -1    0.27    0.57
 -10   0   1    0.30    0.49
   9   0  -1    1.63    0.72
   9   0  -1    0.62    0.68
   9   0  -1   -1.08    0.43
  -9   0   1    0.22    0.46
  -9   0   1   -0.50    0.48
   9   0  -1    0.06    0.52
  -9   0   1   -0.05    0.46
   9   0  -1   -0.79    0.47
   8   0  -1   -0.57    0.41
  -8   0   1   -0.64    0.44
   8   0  -1   -0.79    0.52
  -8   0   1   -0.38    0.40
   8   0  -1    0.00    0.44
  -8   0   1    0.49    0.41
   8   0  -1   -0.31    0.39
  -8   0   1   -0.06    0.36
   7   0  -1   21.48    0.97
  -7   0   1   22.89    0.96
   7   0  -1   24.70    1.19
   7   0  -1   23.26    0.98
   7   0  -1   23.30    0.97
  -7   0   1   24.08    0.99
  -7   0   1   24.32    1.05
   6   0  -1   -0.05    0.31
  -6   0   1    0.51    0.38
   6   0  -1   -0.13    0.39
   6   0  -1   -0.18    0.33
  -6   0   1   -0.69    0.28
  -6   0   1    0.22    0.29
   6   0  -1   -0.37    0.29
   5   0  -1   91.97    2.30
   5   0  -1   93.93    2.42
  -5   0   1   92.09    2.36
   5   0  -1   92.56    2.28
  -5   0   1   91.38    2.22
  -5   0   1   93.99    2.29
   5   0  -1   92.83    2.23
   4   0  -1    0.68    0.30
   4   0  -1    0.15    0.24
  -4   0   1    0.16    0.21
   4   0  -1    0.06    0.27
  -4   0   1   -0.02    0.24
  -4   0   1    0.35    0.29
  -3   0   1   98.75    2.20
  -3   0   1   97.87    2.24
  -3   0   1   96.35    2.30
   3   0  -1   96.85    2.22
   3   0  -1   94.64    2.23
   3   0  -1   95.91    2.25
   2   0  -1   -0.07    0.14
   2   0  -1    0.10    0.14
  -2   0   1    0.15    0.16
  -2   0   1   -0.05    0.15
   2   0  -1   -0.17    0.15
  -2   0   1    0.00    0.14
   2   0  -1   -0.01    0.14
   1   0  -1  920.37   19.19
  -1   0   1  907.10   19.30
  -1   0   1  877.32   19.12
   1   0  -1  915.25   19.32
   1   0   1  577.35   12.43
   1   0   1  577.50   12.44
  -1   0  -1  596.45   12.55
   1   0   1  601.62   12.49
   2   0   1    0.08    0.17
  -2   0  -1    0.07    0.18
  -2   0  -1   -0.05    0.16
  -2   0  -1   -0.21    0.16
   2   0   1    0.10    0.19
   2   0   1   -0.09    0.17
   3   0   1  229.91    5.13
   3   0   1  232.63    5.41
  -3   0  -1  239.06    5.17
   3   0   1  236.57    5.08
  -3   0  -1  235.32    5.22
  -3   0  -1  238.53    5.11
   3   0   1  235.72    5.17
   4   0   1   -0.56    0.24
   4   0   1   -0.09    0.27
  -4   0  -1   -0.29    0.25
  -4   0  -1   -0.50    0.27
  -4   0  -1   -0.21    0.24
   4   0   1   -0.29    0.23
   4   0   1   -0.49    0.29
  -5   0  -1   58.01    1.58
   5   0   1   58.04    1.60
   5   0   1   58.38    1.50
   5   0   1   60.07    1.73
   5   0   1   55.97    1.57
  -5   0  -1   57.21    1.56
   6   0   1    0.12    0.29
  -6   0  -1    0.23    0.31
   6   0   1   -0.84    0.36
   6   0   1   -0.19    0.33
  -6   0  -1   -0.10    0.33
  -6   0  -1   -0.15    0.10
   6   0   1   -0.03    0.36
   7   0   1   49.89    1.53
  -7   0  -1   48.34    1.44
  -7   0  -1   47.58    1.53
   7   0   1   47.66    1.66
   7   0   1   47.08    1.40
  -7   0  -1   45.32    1.46
   7   0   1   48.13    1.53
  -8   0  -1    0.07    0.42
  -8   0  -1   -1.16    0.41
  -8   0  -1    0.31    0.40
   8   0   1   -0.54    0.44
   8   0   1    0.04    0.60
   8   0   1   -0.76    0.44
  -9   0  -1  223.04    5.16
   9   0   1  206.07    5.13
   9   0   1  210.11    5.49
  -9   0  -1  209.09    4.98
   9   0   1  211.23    5.09
  -9   0  -1  210.48    5.03
  10   0   1   -0.04    0.56
 -10   0  -1   -1.54    0.48
  10   0   1   -0.28    0.76
 -10   0  -1    0.78    0.51
 -10   0  -1   -0.70    0.49
 -10   0  -1    0.19    0.47
  10   0   1   -0.54    0.53
  11   0   1   23.46    1.60
 -11   0  -1   23.95    1.20
 -11   0  -1   24.58    1.27
  11   0   1   21.39    1.20
 -11   0  -1   24.43    1.20
 -12   0  -1   -0.08    0.54
  12   0   1   -1.01    0.70
 -12   0  -1    0.10    0.58
  12   0   1   -0.70    0.58
 -12   0  -1    0.08    0.49
  13   0   1   30.03    1.50
 -13   0  -1   29.99    1.48
 -13   0  -1   29.55    1.51
  13   0   1   28.62    1.92
 -13   0  -1   31.96    1.45
 -14   0  -1    0.29    0.59
 -14   0  -1    0.25    0.61
  14   0   1    1.01    0.64
  14   0   1   -0.56    0.83
 -14   0  -1   -0.93    0.54
  15   0   1   -0.08    0.73
  15   0   1   -1.45    1.01
 -15  -1   1    8.15    1.03
  15  -1  -1    8.34    1.05
  15  -1  -1    5.81    1.31
 -15   1   1    7.60    0.98
  15   1  -1    6.39    1.35
  15   1  -1    4.62    0.96
  14  -1  -1    0.07    0.92
 -14  -1   1   -0.63    0.57
  14  -1  -1   -0.02    0.63
  14   1  -1    0.31    0.63
 -14   1   1   -0.07    0.60
  14   1  -1    0.23    0.95
 -13  -1   1   80.63    2.66
 -13  -1   1   82.00    2.58
  13  -1  -1   79.22    3.05
 -13  -1   1   82.83    2.53
  13  -1  -1   78.91    2.64
  13   1  -1   87.59    2.75
  13   1  -1   83.10    3.07
 -13   1   1   80.50    2.60
  12  -1  -1    0.17    0.58
  12  -1  -1   -0.27    0.70
 -12  -1   1   -0.13    0.53
 -12  -1   1    0.07    0.53
 -12  -1   1   -0.44    0.49
  12   1  -1   -0.21    0.71
 -12   1   1    0.20    0.51
 -12   1   1   -0.59    0.50
  12   1  -1    0.14    0.58
 -12   1   1   -0.15    0.50
  11  -1  -1   68.44    2.58
 -11  -1   1   71.60    2.29
 -11  -1   1   73.09    2.15
 -11  -1   1   74.84    2.24
  11  -1  -1   66.51    2.23
 -11   1   1   67.62    2.12
  11   1  -1   67.56    2.27
  11   1  -1   72.66    2.58
 -11   1   1   67.79    2.23
 -11   1   1   71.67    2.12
 -10  -1   1    0.77    0.54
 -10  -1   1    1.31    0.53
  10  -1  -1    0.23    0.47
  10  -1  -1    0.13    0.66
 -10  -1   1    1.58    0.63
 -10  -1   1    1.58    0.52
  10  -1  -1    0.58    0.60
 -10   1   1    1.23    0.55
  10   1  -1    1.46    0.60
  10   1  -1    0.73    0.57
  10   1  -1    1.34    0.72
  10   1  -1    1.31    0.53
 -10   1   1    1.51    0.51
 -10   1   1    0.72    0.49
  -9  -1   1   51.00    1.67
   9  -1  -1   54.31    1.77
   9  -1  -1   53.52    1.81
  -9  -1   1   53.78    1.74
  -9  -1   1   52.16    1.87
   9  -1  -1   54.80    1.67
  -9  -1   1   52.02    1.82
   9  -1  -1   55.53    2.03
   9   1  -1   54.87    2.09
   9   1  -1   52.57    1.83
  -9   1   1   56.04    1.81
  -9   1   1   54.36    1.77
   9   1  -1   54.53    1.83
   9   1  -1   55.06    1.77
  -9   1   1   55.32    1.71
  -9   1   1   53.08    1.65
   8  -1  -1    2.18    0.63
  -8  -1   1    1.57    0.45
  -8  -1   1    2.07    0.56
  -8  -1   1    1.57    0.50
   8  -1  -1    1.74    0.43
   8  -1  -1    1.47    0.48
   8  -1  -1    1.60    0.47
  -8  -1   1    1.86    0.45
   8   1  -1    2.46    0.49
  -8   1   1    1.86    0.42
  -8   1   1    1.23    0.47
  -8   1   1    0.98    0.45
   8   1  -1    1.11    0.45
  -8   1   1    1.81    0.44
   8   1  -1    1.02    0.47
   8   1  -1    1.19    0.55
  -7  -1   1   70.46    1.96
  -7  -1   1   67.85    1.89
   7  -1  -1   68.35    2.10
   7  -1  -1   70.30    1.82
   7  -1  -1   67.70    1.91
   7  -1  -1   67.59    1.89
  -7  -1   1   69.98    1.96
  -7   1   1   67.91    1.90
  -7   1   1   69.86    1.90
   7   1  -1   66.70    2.07
   7   1  -1   69.81    1.96
  -7   1   1   66.54    1.83
   7   1  -1   67.93    1.97
   7   1  -1   68.19    1.89
   6  -1  -1   27.91    1.20
   6  -1  -1   28.66    1.02
  -6  -1   1   28.56    0.99
   6  -1  -1   29.79    1.02
  -6  -1   1   28.50    1.06
  -6  -1   1   29.21    1.12
  -6  -1   1   28.11    1.06
   6  -1  -1   26.56    0.94
  -6   1   1   28.34    1.08
   6   1  -1   28.46    1.15
  -6   1   1   26.95    0.93
  -6   1   1   27.83    0.98
  -6   1   1   28.76    1.02
   6   1  -1   29.24    1.04
   6   1  -1   28.23    1.07
   6   1  -1   28.60    1.05
  -5  -1   1   25.68    0.95
   5  -1  -1   26.99    0.90
   5  -1  -1   26.38    1.06
  -5  -1   1   26.27    0.97
   5  -1  -1   26.32    0.86
  -5  -1   1   28.15    0.91
  -5  -1   1   27.20    0.95
   5  -1  -1   26.56    0.90
   5   1  -1   26.13    1.03
   5   1  -1   26.73    0.97
  -5   1   1   28.14    0.88
  -5   1   1   28.33    1.00
  -5   1   1   27.31    0.90
   5   1  -1   26.38    0.94
   5   1  -1   28.61    0.97
  -5   1   1   28.35    0.90
   4  -1  -1   14.98    0.63
  -4  -1   1   15.41    0.64
  -4  -1   1   15.41    0.68
  -4  -1   1   16.00    0.62
   4  -1  -1   14.99    0.60
   4  -1  -1   15.40    0.62
  -4  -1   1   15.97    0.66
   4   1  -1   15.85    0.68
   4   1  -1   14.46    0.67
  -4   1   1   15.61    0.68
   4   1  -1   14.66    0.72
   4   1  -1   14.55    0.62
  -4   1   1   15.33    0.56
  -4   1   1   15.64    0.62
  -3  -1   1  398.53    8.37
  -3  -1   1  388.06    8.47
   3  -1  -1  397.76    8.44
   3  -1  -1  395.45    8.42
   3  -1  -1  393.79    8.37
   3  -1  -1  388.86    8.34
  -3  -1   1  407.06    8.44
  -3   1   1  379.58    8.37
  -3   1   1  395.92    8.32
   3   1  -1  402.33    8.43
   3   1  -1  395.17    8.48
   3   1  -1  389.12    8.41
  -3   1   1  383.30    8.36
  -3   1   1  397.02    8.42
  -2  -1   1   27.06    0.73
  -2  -1   1   28.14    0.77
   2  -1  -1   27.97    0.70
   2  -1  -1   27.45    0.70
   2  -1  -1   27.58    0.69
   2   1  -1   26.89    0.75
   2   1  -1   27.08    0.76
  -2   1   1   27.24    0.69
   2   1  -1   26.73    0.75
  -2   1   1   26.29    0.69
  -2   1   1   26.53    0.70
   1  -1  -1  670.01   13.92
  -1  -1   1  657.57   14.03
   1  -1  -1  659.97   14.05
   1  -1  -1  670.89   13.92
   1  -1  -1  650.81   14.03
  -1  -1   1  647.43   13.90
  -1  -1   1  657.82   14.21
  -1   1   1  648.03   13.93
  -1   1   1  663.95   14.03
   1   1  -1  668.55   13.86
   1   1  -1  690.40   14.27
  -1   1   1  657.70   13.95
   1   1  -1  656.84   13.98
   0  -1   1    3.92    0.14
   0  -1  -1    3.74    0.13
   0  -1  -1    4.44    0.14
   0  -1   1    3.46    0.14
   0  -1  -1    3.53    0.13
   0  -1   1    3.96    0.14
  -1  -1  -1  764.46   17.33
  -1  -1  -1  795.74   17.57
   1  -1   1  839.48   17.41
  -1  -1  -1  795.42   17.46
   1  -1   1  842.99   17.42
   1  -1   1  861.13   17.26
  -1  -1  -1  803.08   17.34
   1  -1   1  816.45   17.24
   1   1   1  789.94   17.31
  -1   1  -1  829.60   17.26
   1   1   1  792.96   17.44
  -1   1  -1  871.26   17.43
   1   1   1  814.64   17.68
   2  -1   1   34.95    0.87
  -2  -1  -1   33.11    0.90
   2  -1   1   35.35    0.87
   2  -1   1   35.32    0.99
  -2  -1  -1   33.34    0.90
  -2   1  -1   34.32    0.87
   2   1   1   34.48    0.96
   2   1   1   32.29    0.91
  -2   1  -1   34.24    0.88
  -2   1  -1   33.94    0.86
   2   1   1   34.52    0.92
  -3  -1  -1  339.26    7.29
  -3  -1  -1  338.91    7.33
   3  -1   1  335.27    7.28
   3  -1   1  346.83    7.34
   3  -1   1  329.75    7.68
  -3  -1  -1  339.41    7.42
   3   1   1  353.49    7.30
   3   1   1  341.81    7.33
   3   1   1  336.13    7.67
  -3   1  -1  337.40    7.26
   3   1   1  338.57    7.38
  -3   1  -1  331.50    7.27
  -3   1  -1  352.09    7.34
  -4  -1  -1    6.24    0.51
   4  -1   1    6.17    0.40
   4  -1   1    5.36    0.48
   4  -1   1    5.97    0.50
   4  -1   1    5.79    0.48
  -4  -1  -1    5.88    0.48
  -4  -1  -1    6.70    0.52
  -4  -1  -1    5.64    0.48
   4   1   1    5.48    0.40
   4   1   1    5.88    0.52
  -4   1  -1    6.18    0.45
  -4   1  -1    5.39    0.48
   4   1   1    6.03    0.50
   4   1   1    6.22    0.49
   5  -1   1    0.15    0.28
   5  -1   1   -0.07    0.36
   5  -1   1    0.01    0.22
  -5  -1  -1    0.35    0.29
  -5  -1  -1    0.19    0.32
  -5  -1  -1   -0.11    0.31
  -5  -1  -1    0.22    0.31
   5  -1   1    0.23    0.29
   5   1   1    0.27    0.35
  -5   1  -1   -0.01    0.24
   5   1   1    0.16    0.32
   5   1   1    0.51    0.28
  -5   1  -1    0.40    0.29
   5   1   1   -0.01    0.30
   6  -1   1    1.12    0.35
  -6  -1  -1    0.47    0.37
   6  -1   1    0.53    0.42
   6  -1   1    1.07    0.37
   6  -1   1    1.02    0.30
  -6  -1  -1    0.41    0.37
  -6  -1  -1    0.85    0.38
  -6  -1  -1    0.45    0.33
   6   1   1    0.43    0.37
   6   1   1    0.47    0.43
  -6   1  -1    1.12    0.35
   6   1   1    0.19    0.36
  -6   1  -1    0.91    0.32
  -6   1  -1    0.15    0.33
   6   1   1    1.06    0.34
   7  -1   1   27.88    1.22
  -7  -1  -1   23.31    1.00
   7  -1   1   26.11    1.05
  -7  -1  -1   24.84    1.07
  -7  -1  -1   24.43    1.05
   7  -1   1   23.91    1.00
   7  -1   1   24.44    0.90
  -7  -1  -1   26.36    1.03
  -7  -1  -1   24.45    1.01
   7   1   1   24.28    1.05
  -7   1  -1   24.37    1.00
  -7   1  -1   23.02    1.00
  -7   1  -1   26.29    0.96
  -7   1  -1   22.71    0.96
   7   1   1   24.32    0.98
   7   1   1   23.11    1.01
   7   1   1   23.14    1.14
   8  -1   1    1.40    0.65
   8  -1   1    1.79    0.51
   8  -1   1    1.00    0.46
  -8  -1  -1    1.46    0.53
  -8  -1  -1    0.69    0.45
  -8  -1  -1    1.29    0.45
   8   1   1    1.31    0.57
   8   1   1    1.47    0.53
   8   1   1    1.09    0.50
  -8   1  -1    1.98    0.47
  -8   1  -1    0.88    0.48
  -8   1  -1    1.71    0.44
  -9  -1  -1   94.29    2.71
  -9  -1  -1   99.65    2.67
   9  -1   1   94.20    2.67
  -9  -1  -1   93.90    2.60
   9  -1   1   91.97    2.65
   9  -1   1   97.38    3.03
  -9   1  -1   96.61    2.65
   9   1   1   91.58    2.71
  -9   1  -1   92.98    2.56
   9   1   1   98.34    3.01
  -9   1  -1   97.43    2.62
   9   1   1   99.30    2.73
 -10  -1  -1    3.14    0.66
 -10  -1  -1    3.62    0.70
  10  -1   1    3.66    0.88
 -10  -1  -1    3.61    0.63
  10  -1   1    3.40    0.66
 -10  -1  -1    3.62    0.62
 -10   1  -1    3.49    0.63
  10   1   1    4.08    0.71
  10   1   1    2.40    0.65
  10   1   1    4.11    0.90
 -10   1  -1    3.82    0.66
 -10   1  -1    3.40    0.60
 -11  -1  -1   45.05    1.74
 -11  -1  -1   45.41    1.70
 -11  -1  -1   46.00    1.67
  11  -1   1   44.98    2.01
  11  -1   1   43.15    1.68
 -11   1  -1   48.07    1.66
  11   1   1   44.98    2.08
 -11   1  -1   46.68    1.74
  11   1   1   44.13    1.74
 -11   1  -1   47.90    1.68
 -12  -1  -1    1.09    0.58
  12  -1   1    0.48    0.56
 -12  -1  -1    0.66    0.57
  12  -1   1    0.18    0.87
 -12  -1  -1    1.16    0.60
 -12   1  -1    0.97    0.57
 -12   1  -1    0.26    0.55
  12   1   1    1.11    0.62
 -12   1  -1    1.75    0.57
  12   1   1    0.23    0.85
 -13  -1  -1    7.68    0.87
 -13  -1  -1    9.82    0.95
  13  -1   1    6.26    0.84
  13  -1   1    6.08    1.08
 -13  -1  -1    7.97    0.93
 -13   1  -1    7.31    0.90
  13   1   1    7.59    0.94
 -13   1  -1    7.31    0.82
  13   1   1    6.96    1.18
 -14  -1  -1    0.39    0.61
 -14  -1  -1    1.09    0.69
 -14  -1  -1    0.72    0.62
  14  -1   1    0.07    0.95
  14  -1   1   -0.17    0.59
  14   1   1   -0.24    0.94
 -14   1  -1    0.14    0.63
  14   1   1   -0.17    0.65
  15  -1   1   13.40    1.69
  15  -1   1   17.47    1.35
  15   1   1   16.80    1.32
  15   1   1   14.65    1.69
  15  -2  -1   17.93    1.31
  15  -2  -1   12.79    1.60
  15   2  -1   15.03    1.68
 -15   2   1   17.86    1.30
  15   2  -1   16.44    1.34
  14  -2  -1    1.88    0.71
  14  -2  -1    0.97    0.89
 -14  -2   1    0.45    0.59
 -14  -2   1    0.75    0.63
  14   2  -1    0.65    0.86
  14   2  -1    0.36    0.71
 -14   2   1    0.92    0.61
 -13  -2   1   17.26    1.13
  13  -2  -1   15.53    1.14
 -13  -2   1   15.69    1.09
 -13  -2   1   15.76    1.17
  13  -2  -1   15.84    1.50
  13   2  -1   16.29    1.48
  13   2  -1   15.05    1.18
 -13   2   1   16.03    1.14
 -12  -2   1    0.20    0.54
  12  -2  -1   -0.19    0.57
 -12  -2   1    0.79    0.55
  12  -2  -1    0.30    0.74
 -12  -2   1    0.17    0.57
  12   2  -1   -0.09    0.60
 -12   2   1    0.71    0.54
  12   2  -1   -0.21    0.76
  11  -2  -1    0.65    0.52
  11  -2  -1   -1.82    0.64
 -11  -2   1    0.09    0.50
 -11  -2   1   -0.54    0.44
 -11  -2   1   -0.62    0.49
 -11  -2   1   -0.25    0.53
  11   2  -1   -0.57    0.50
  11   2  -1    0.16    0.62
 -11   2   1   -1.24    0.41
  11   2  -1   -0.31    0.53
 -11   2   1   -0.49    0.42
 -11   2   1   -0.32    0.45
  10  -2  -1    2.90    0.77
  10  -2  -1    2.57    0.61
 -10  -2   1    3.03    0.66
 -10  -2   1    2.99    0.58
 -10  -2   1    2.63    0.65
  10  -2  -1    3.43    0.73
 -10  -2   1    2.60    0.68
 -10  -2   1    3.53    0.61
  10   2  -1    3.87    0.64
  10   2  -1    4.12    0.83
 -10   2   1    3.09    0.54
  10   2  -1    2.58    0.64
  10   2  -1    2.86    0.66
 -10   2   1    2.62    0.53
 -10   2   1    2.84    0.57
  -9  -2   1    8.44    0.75
  -9  -2   1    8.13    0.85
   9  -2  -1    8.47    0.97
   9  -2  -1    8.41    0.76
  -9  -2   1    8.61    0.75
  -9  -2   1    8.88    0.85
   9  -2  -1    9.87    0.80
  -9  -2   1    8.27    0.84
  -9   2   1    7.27    0.68
   9   2  -1    8.81    0.85
   9   2  -1    8.28    0.84
   9   2  -1    8.82    0.78
  -9   2   1    9.91    0.75
   9   2  -1    6.01    0.87
  -9   2   1    9.42    0.78
  -8  -2   1   10.88    0.86
  -8  -2   1   10.17    0.78
   8  -2  -1   10.11    0.81
  -8  -2   1    9.92    0.77
   8  -2  -1    9.27    0.71
   8  -2  -1   10.08    0.75
  -8  -2   1   11.39    0.93
   8  -2  -1   11.23    0.95
  -8  -2   1    9.66    0.77
  -8   2   1    9.87    0.69
  -8   2   1    8.98    0.71
  -8   2   1    9.71    0.73
   8   2  -1   10.75    0.89
   8   2  -1    7.77    0.76
   8   2  -1    9.90    0.76
   8   2  -1   10.20    0.77
  -8   2   1   10.19    0.78
   7  -2  -1  101.74    2.43
  -7  -2   1  105.12    2.55
   7  -2  -1  101.15    2.56
  -7  -2   1   98.31    2.64
   7  -2  -1   98.66    2.83
   7  -2  -1  101.80    2.54
  -7  -2   1  100.48    2.58
  -7  -2   1   96.29    2.66
  -7  -2   1   97.31    2.64
   7   2  -1   99.56    2.73
  -7   2   1   98.36    2.48
  -7   2   1  101.82    2.54
  -7   2   1  100.61    2.54
   7   2  -1   99.88    2.64
   7   2  -1   99.49    2.59
   7   2  -1   98.99    2.66
   6  -2  -1    2.43    0.47
  -6  -2   1    2.43    0.39
   6  -2  -1    2.43    0.40
   6  -2  -1    2.03    0.33
  -6  -2   1    2.40    0.45
  -6  -2   1    2.35    0.41
   6  -2  -1    2.43    0.37
  -6  -2   1    3.14    0.49
  -6   2   1    2.41    0.38
   6   2  -1    2.54    0.46
  -6   2   1    2.35    0.35
   6   2  -1    2.38    0.44
   6   2  -1    2.62    0.42
  -6   2   1    2.30    0.38
   6   2  -1    2.37    0.45
  -5  -2   1   70.44    1.77
   5  -2  -1   66.91    1.69
  -5  -2   1   67.30    1.82
  -5  -2   1   66.11    1.81
   5  -2  -1   65.47    1.63
  -5  -2   1   66.53    1.82
   5  -2  -1   68.52    1.72
   5  -2  -1   64.62    1.89
   5   2  -1   67.15    1.79
  -5   2   1   67.19    1.68
   5   2  -1   65.10    1.86
  -5   2   1   68.90    1.71
  -5   2   1   66.29    1.70
   5   2  -1   66.83    1.80
   5   2  -1   69.25    1.83
   4  -2  -1    2.01    0.27
   4  -2  -1    1.81    0.27
   4  -2  -1    2.12    0.25
  -4  -2   1    2.36    0.36
   4  -2  -1    2.22    0.29
  -4  -2   1    1.78    0.34
  -4  -2   1    1.63    0.33
  -4  -2   1    1.73    0.29
  -4   2   1    1.73    0.25
  -4   2   1    1.84    0.27
   4   2  -1    1.81    0.32
   4   2  -1    1.75    0.33
  -4   2   1    1.99    0.27
   4   2  -1    1.83    0.35
  -4   2   1    2.22    0.27
   4   2  -1    1.88    0.33
  -3  -2   1    1.11    0.31
   3  -2  -1    1.02    0.22
   3  -2  -1    1.48    0.24
  -3  -2   1    1.54    0.32
   3  -2  -1    1.34    0.22
   3  -2  -1    0.88    0.23
  -3  -2   1    0.82    0.26
  -3  -2   1    1.16    0.30
  -3   2   1    1.16    0.20
  -3   2   1    1.21    0.22
   3   2  -1    0.78    0.29
   3   2  -1    1.15    0.30
   3   2  -1    1.85    0.33
  -3   2   1    1.21    0.21
   2  -2  -1  337.07    7.02
   2  -2  -1  337.71    6.97
   2  -2  -1  335.46    7.02
  -2  -2   1  334.80    7.13
  -2  -2   1  327.19    7.18
  -2  -2   1  323.51    7.04
  -2  -2   1  329.84    7.09
   2   2  -1  324.20    7.08
   2   2  -1  346.43    7.14
  -2   2   1  334.33    7.02
  -2   2   1  326.41    6.97
   2   2  -1  325.39    7.09
  -2   2   1  320.95    6.97
  -1  -2   1  468.39    9.75
  -1  -2   1  459.55    9.81
  -1  -2   1  455.71    9.90
  -1  -2   1  457.08    9.72
   1   2  -1  466.43    9.75
   1   2  -1  476.97    9.82
   1   2  -1  452.95    9.77
   0  -2   1  106.20    2.23
   0  -2  -1  103.46    2.21
   0  -2  -1  101.26    2.20
   0  -2  -1  102.45    2.20
   0  -2  -1  100.95    2.21
   0  -2   1  104.53    2.21
   0  -2   1  104.69    2.21
   0   2   1  100.23    2.20
   0   2   1   97.85    2.20
   0   2   1  103.11    2.21
   0   2  -1  101.32    2.21
   1  -2   1   45.81    1.02
  -1  -2  -1   46.88    1.09
  -1  -2  -1   45.50    1.08
   1  -2   1   45.21    1.01
  -1  -2  -1   45.21    1.08
  -1  -2  -1   45.97    1.08
   1   2   1   44.61    1.09
   1   2   1   44.31    1.07
  -1   2  -1   44.70    1.01
  -1   2  -1   43.57    1.01
   2  -2   1  169.58    3.68
  -2  -2  -1  169.44    3.75
  -2  -2  -1  169.83    3.76
  -2  -2  -1  167.18    3.74
  -2  -2  -1  168.34    3.72
   2  -2   1  174.06    3.68
   2  -2   1  170.69    3.65
   2  -2   1  167.48    3.91
  -2   2  -1  169.06    3.66
  -2   2  -1  165.20    3.65
   2   2   1  165.46    3.73
  -2   2  -1  171.10    3.68
   2   2   1  171.32    3.88
   2   2   1  174.04    3.78
   3  -2   1  450.04    9.55
  -3  -2  -1  437.31    9.57
   3  -2   1  444.82   10.03
   3  -2   1  467.67    9.55
  -3  -2  -1  450.02    9.53
   3  -2   1  456.37    9.49
  -3  -2  -1  447.78    9.68
  -3  -2  -1  454.51    9.64
   3   2   1  439.60    9.57
   3   2   1  458.49    9.65
  -3   2  -1  431.27    9.48
  -3   2  -1  432.19    9.47
  -3   2  -1  452.50    9.54
   3   2   1  436.40    9.98
   4  -2   1    1.32    0.28
  -4  -2  -1    1.33    0.33
  -4  -2  -1    0.98    0.32
   4  -2   1    0.78    0.26
   4  -2   1    1.60    0.36
  -4  -2  -1    1.02    0.27
  -4  -2  -1    1.48    0.34
  -4   2  -1    1.27    0.26
  -4   2  -1    1.12    0.26
   4   2   1    1.02    0.31
   4   2   1    1.53    0.35
   4   2   1    1.28    0.35
   4   2   1    1.06    0.30
  -5  -2  -1  224.08    5.18
  -5  -2  -1  226.22    5.23
  -5  -2  -1  232.84    5.26
   5  -2   1  240.47    5.01
   5  -2   1  229.96    5.13
   5  -2   1  233.43    5.18
  -5  -2  -1  236.37    5.30
   5  -2   1  229.79    5.51
  -5   2  -1  221.67    5.12
   5   2   1  231.39    5.46
   5   2   1  240.26    5.29
   5   2   1  237.07    5.19
   5   2   1  229.63    5.22
  -5   2  -1  234.87    5.17
  -5   2  -1  227.13    5.14
  -6  -2  -1  138.22    3.40
  -6  -2  -1  143.29    3.42
   6  -2   1  139.99    3.62
   6  -2   1  136.62    3.31
  -6  -2  -1  134.90    3.40
   6  -2   1  140.86    3.15
  -6  -2  -1  139.44    3.36
   6  -2   1  141.03    3.30
   6   2   1  141.82    3.34
  -6   2  -1  138.51    3.30
   6   2   1  139.61    3.42
   6   2   1  140.93    3.56
   6   2   1  142.33    3.40
  -6   2  -1  136.69    3.28
  -6   2  -1  137.35    3.29
   7  -2   1  134.46    3.05
  -7  -2  -1  128.76    3.35
   7  -2   1  135.84    3.23
  -7  -2  -1  132.98    3.23
  -7  -2  -1  129.88    3.27
   7  -2   1  132.53    3.55
   7  -2   1  129.90    3.24
  -7  -2  -1  130.51    3.32
  -7  -2  -1  136.84    3.35
   7   2   1  132.05    3.34
  -7   2  -1  134.26    3.23
   7   2   1  129.27    3.50
   7   2   1  135.07    3.33
  -7   2  -1  130.31    3.23
  -7   2  -1  130.04    3.17
  -7   2  -1  133.30    3.21
  -8  -2  -1    8.55    0.79
   8  -2   1   10.15    0.97
   8  -2   1    9.37    0.75
   8  -2   1    7.91    0.72
  -8  -2  -1    8.51    0.73
  -8  -2  -1    8.96    0.79
  -8  -2  -1    8.25    0.74
  -8  -2  -1    7.49    0.76
   8   2   1    8.81    0.82
  -8   2  -1    9.73    0.74
   8   2   1    8.39    0.78
  -8   2  -1    9.56    0.75
   8   2   1    9.16    0.89
  -8   2  -1    9.41    0.72
  -8   2  -1    9.10    0.75
  -9  -2  -1  190.02    4.71
   9  -2   1  185.74    4.57
  -9  -2  -1  186.07    4.69
  -9  -2  -1  195.04    4.59
  -9  -2  -1  194.78    4.64
   9  -2   1  192.48    5.06
   9  -2   1  188.17    4.60
   9   2   1  190.43    4.99
  -9   2  -1  181.10    4.47
  -9   2  -1  189.57    4.58
   9   2   1  179.65    4.70
  -9   2  -1  189.04    4.59
   9   2   1  199.63    4.73
  -9   2  -1  190.78    4.54
  10  -2   1   20.12    1.52
 -10  -2  -1   19.82    1.12
 -10  -2  -1   19.95    1.18
 -10  -2  -1   17.45    1.13
 -10  -2  -1   19.02    1.10
  10  -2   1   20.01    1.11
  10   2   1   20.25    1.19
 -10   2  -1   18.26    0.99
 -10   2  -1   20.29    1.07
  10   2   1   18.24    1.14
  10   2   1   19.71    1.46
 -10   2  -1   18.49    1.03
 -11  -2  -1   17.34    1.14
 -11  -2  -1   18.69    1.19
  11  -2   1   18.82    1.11
 -11  -2  -1   19.57    1.13
 -11  -2  -1   18.44    1.06
  11  -2   1   17.69    1.38
 -11   2  -1   20.07    1.06
  11   2   1   20.40    1.38
  11   2   1   17.07    1.13
 -11   2  -1   19.63    1.09
  11   2   1   18.30    1.17
  12  -2   1   13.55    1.40
  12  -2   1   14.72    1.04
 -12  -2  -1   14.58    1.07
 -12  -2  -1   15.99    1.15
 -12  -2  -1   13.74    1.02
  12   2   1   14.12    1.12
 -12   2  -1   13.80    1.07
 -12   2  -1   15.59    1.02
  12   2   1   14.19    1.37
 -13  -2  -1   27.33    1.36
  13  -2   1   24.53    1.33
  13  -2   1   22.57    1.66
 -13  -2  -1   29.96    1.51
 -13  -2  -1   23.77    1.38
 -13   2  -1   28.99    1.40
  13   2   1   23.66    1.80
 -13   2  -1   26.44    1.31
  13   2   1   26.45    1.46
  14  -2   1    1.90    1.05
  14  -2   1    3.24    0.75
 -14  -2  -1    2.15    0.74
 -14  -2  -1    1.62    0.71
 -14  -2  -1    3.28    0.78
 -14   2  -1    1.17    0.68
  14   2   1    1.91    0.79
  14   2   1    2.06    1.05
 -15  -2  -1    1.73    0.78
  15  -2   1    1.58    1.17
 -15  -2  -1    2.21    0.77
  15  -2   1    0.24    0.72
  15   2   1    1.36    0.78
  15   2   1    1.28    1.13
  15  -3  -1   12.12    1.16
  15  -3  -1   12.86    1.60
  15   3  -1   13.23    1.33
  15   3  -1   12.85    1.61
 -15   3   1   14.58    1.19
 -14  -3   1    1.53    0.70
 -14  -3   1    0.71    0.61
 -14  -3   1    0.21    0.63
  14  -3  -1    0.13    0.93
  14  -3  -1    0.99    0.65
  14   3  -1   -0.65    0.63
 -14   3   1   -0.28    0.53
  14   3  -1   -0.92    0.88
 -13  -3   1   19.82    1.19
 -13  -3   1   16.78    1.22
 -13  -3   1   18.28    1.17
  13  -3  -1   14.86    1.09
  13  -3  -1   14.82    1.44
  13   3  -1   16.63    1.48
  13   3  -1   16.04    1.24
 -13   3   1   19.15    1.16
 -12  -3   1   -0.15    0.51
 -12  -3   1    0.81    0.62
  12  -3  -1   -0.86    0.50
 -12  -3   1    0.57    0.55
  12  -3  -1    0.39    0.82
  12   3  -1   -0.77    0.71
  12   3  -1    0.20    0.63
 -12   3   1   -0.22    0.48
 -11  -3   1   34.15    1.56
 -11  -3   1   38.43    1.63
 -11  -3   1   33.07    1.62
 -11  -3   1   38.60    1.52
  11  -3  -1   35.69    1.77
  11  -3  -1   35.49    1.46
 -11  -3   1   36.94    1.51
  11   3  -1   38.22    1.61
  11   3  -1   34.85    1.58
 -11   3   1   37.40    1.46
  11   3  -1   37.28    1.80
 -10  -3   1    3.78    0.63
 -10  -3   1    3.91    0.71
  10  -3  -1    3.44    0.61
 -10  -3   1    4.08    0.77
 -10  -3   1    4.23    0.72
 -10  -3   1    2.65    0.61
  10  -3  -1    2.91    0.82
  10   3  -1    5.77    0.77
 -10   3   1    4.25    0.57
  10   3  -1    2.71    0.67
  10   3  -1    5.79    0.72
  10   3  -1    5.02    0.84
 -10   3   1    3.70    0.61
  -9  -3   1    6.28    0.70
  -9  -3   1    6.11    0.77
   9  -3  -1    6.50    0.71
   9  -3  -1    5.18    0.85
  -9  -3   1    7.17    0.82
  -9  -3   1    5.91    0.79
  -9  -3   1    6.40    0.69
   9   3  -1    5.61    0.76
   9   3  -1    5.15    0.77
  -9   3   1    6.25    0.68
   9   3  -1    6.19    0.86
  -9   3   1    7.34    0.64
   9   3  -1    6.87    0.77
   8  -3  -1    5.91    0.77
   8  -3  -1    6.11    0.61
  -8  -3   1    5.24    0.70
   8  -3  -1    6.17    0.59
   8  -3  -1    6.84    0.53
  -8  -3   1    6.10    0.66
  -8  -3   1    5.54    0.66
  -8  -3   1    6.21    0.63
  -8  -3   1    6.17    0.73
   8   3  -1    6.12    0.75
   8   3  -1    7.28    0.71
   8   3  -1    6.28    0.72
  -8   3   1    6.22    0.61
  -8   3   1    6.57    0.57
  -8   3   1    6.02    0.60
   8   3  -1    5.22    0.65
  -7  -3   1   99.50    2.69
  -7  -3   1  105.79    2.71
  -7  -3   1  104.01    2.59
   7  -3  -1  101.50    2.53
  -7  -3   1   98.35    2.61
   7  -3  -1   97.67    2.53
   7  -3  -1  101.19    2.41
   7  -3  -1  100.60    2.87
  -7  -3   1   99.98    2.70
   7   3  -1  105.37    2.73
  -7   3   1   96.76    2.51
   7   3  -1  101.08    2.64
   7   3  -1   99.41    2.77
  -7   3   1  101.67    2.53
   7   3  -1  101.11    2.68
   6  -3  -1  133.61    3.13
   6  -3  -1  131.76    3.15
  -6  -3   1  131.69    3.31
  -6  -3   1  138.48    3.31
   6  -3  -1  137.40    3.49
  -6  -3   1  133.61    3.23
   6  -3  -1  132.63    3.03
  -6  -3   1  135.62    3.31
   6   3  -1  133.33    3.27
   6   3  -1  138.45    3.31
  -6   3   1  133.92    3.14
   6   3  -1  136.59    3.32
   6   3  -1  131.76    3.38
  -6   3   1  129.43    3.13
   5  -3  -1    2.79    0.28
   5  -3  -1    2.02    0.30
   5  -3  -1    2.28    0.40
  -5  -3   1    1.97    0.41
  -5  -3   1    2.81    0.43
   5  -3  -1    2.25    0.30
  -5  -3   1    2.33    0.37
  -5  -3   1    2.90    0.40
   5  -3  -1    2.73    0.33
   5   3  -1    2.62    0.41
  -5   3   1    2.56    0.31
   5   3  -1    2.60    0.40
  -5   3   1    2.60    0.31
  -5   3   1    2.43    0.31
   5   3  -1    2.33    0.38
   5   3  -1    2.32    0.41
   4  -3  -1   84.26    1.99
  -4  -3   1   84.64    2.13
   4  -3  -1   86.21    1.93
   4  -3  -1   87.95    1.99
   4  -3  -1   89.15    1.98
  -4  -3   1   88.30    2.10
  -4  -3   1   84.26    2.13
   4   3  -1   84.78    2.14
  -4   3   1   81.21    1.96
   4   3  -1   84.42    2.12
   4   3  -1   85.92    2.14
  -4   3   1   86.13    1.98
   4   3  -1   84.06    2.14
  -4   3   1   79.88    1.96
   3  -3  -1   24.70    0.68
  -3  -3   1   25.27    0.83
  -3  -3   1   24.39    0.85
  -3  -3   1   23.97    0.84
  -3  -3   1   24.25    0.84
   3  -3  -1   24.42    0.67
   3  -3  -1   25.28    0.67
   3  -3  -1   25.14    0.67
  -3   3   1   23.48    0.66
   3   3  -1   24.44    0.79
   3   3  -1   24.34    0.85
   3   3  -1   24.21    0.80
  -3   3   1   24.74    0.67
  -3   3   1   24.09    0.67
   3   3  -1   25.44    0.89
   2  -3  -1    4.25    0.22
  -2  -3   1    3.83    0.38
   2  -3  -1    3.72    0.22
  -2  -3   1    3.08    0.32
  -2  -3   1    3.97    0.38
  -2  -3   1    4.13    0.37
   2  -3  -1    4.28    0.24
  -2   3   1    3.41    0.22
  -2   3   1    4.11    0.23
   2   3  -1    3.70    0.35
   2   3  -1    4.03    0.38
   2   3  -1    4.19    0.39
  -2   3   1    3.77    0.22
  -1  -3   1    1.84    0.24
  -1  -3   1    1.34    0.22
  -1  -3   1    1.72    0.27
  -1  -3   1    1.81    0.23
   1   3  -1    1.90    0.24
   1   3  -1    1.68    0.23
   1   3  -1    1.78    0.25
   0  -3   1  111.18    2.42
   0  -3  -1  113.35    2.41
   0  -3  -1  112.36    2.39
   0  -3   1  113.41    2.41
   0  -3   1  109.79    2.45
   0  -3  -1  111.70    2.40
   0  -3  -1  108.36    2.42
   0   3  -1  106.35    2.40
   0   3  -1  110.73    2.42
   0   3   1  108.36    2.39
   0   3  -1  111.09    2.45
   0   3   1  107.58    2.39
   0   3   1  111.17    2.41
   0   3  -1  109.80    2.40
   1  -3   1   73.73    1.58
   1  -3   1   68.75    1.57
  -1  -3  -1   73.59    1.67
  -1  -3  -1   74.05    1.68
   1  -3   1   72.44    1.72
  -1  -3  -1   72.11    1.67
  -1  -3  -1   70.67    1.65
  -1   3  -1   68.24    1.57
  -1   3  -1   69.66    1.57
   1   3   1   71.39    1.66
   1   3   1   72.97    1.68
   2  -3   1   78.20    1.68
   2  -3   1   73.82    1.66
   2  -3   1   75.61    1.67
  -2  -3  -1   74.92    1.81
  -2  -3  -1   73.63    1.80
  -2  -3  -1   72.24    1.79
   2  -3   1   75.48    1.90
  -2  -3  -1   73.54    1.76
   2   3   1   71.67    1.79
  -2   3  -1   72.12    1.66
  -2   3  -1   72.36    1.66
   2   3   1   75.67    1.81
  -3  -3  -1   99.82    2.35
  -3  -3  -1  100.59    2.36
  -3  -3  -1   99.55    2.38
  -3  -3  -1   97.94    2.37
   3  -3   1   97.66    2.47
   3  -3   1  101.72    2.26
   3  -3   1  103.18    2.24
   3  -3   1  102.31    2.25
   3   3   1   97.11    2.38
  -3   3  -1   97.42    2.23
  -3   3  -1   95.35    2.23
   3   3   1   99.44    2.37
  -3   3  -1   99.12    2.25
   3   3   1   99.91    2.42
   4  -3   1    0.39    0.24
  -4  -3  -1   -0.03    0.29
  -4  -3  -1   -0.03    0.27
   4  -3   1   -0.20    0.32
  -4  -3  -1   -0.12    0.27
  -4  -3  -1    0.27    0.26
   4  -3   1    0.08    0.24
   4  -3   1    0.35    0.25
   4   3   1   -0.08    0.26
  -4   3  -1    0.14    0.16
   4   3   1    0.18    0.29
  -4   3  -1    0.23    0.23
   4   3   1    0.52    0.30
  -4   3  -1   -0.07    0.21
  -5  -3  -1   39.79    1.24
   5  -3   1   40.36    1.36
   5  -3   1   39.48    1.00
   5  -3   1   39.63    1.14
  -5  -3  -1   38.70    1.22
  -5  -3  -1   43.01    1.31
   5  -3   1   41.83    1.16
  -5  -3  -1   38.78    1.28
  -5   3  -1   39.15    1.14
  -5   3  -1   38.57    1.13
  -5   3  -1   40.12    1.14
   5   3   1   40.84    1.28
   5   3   1   39.89    1.30
   5   3   1   41.11    1.33
   6  -3   1   55.72    1.52
  -6  -3  -1   55.20    1.67
  -6  -3  -1   55.11    1.67
  -6  -3  -1   53.59    1.63
   6  -3   1   52.77    1.77
  -6  -3  -1   54.36    1.59
   6  -3   1   55.19    1.52
   6  -3   1   56.88    1.36
   6   3   1   57.01    1.69
   6   3   1   57.14    1.68
   6   3   1   51.80    1.72
  -6   3  -1   55.99    1.52
  -6   3  -1   53.88    1.51
  -7  -3  -1    7.82    0.66
  -7  -3  -1    8.42    0.71
   7  -3   1    7.81    0.65
  -7  -3  -1    6.89    0.67
   7  -3   1    7.19    0.78
   7  -3   1    7.62    0.52
  -7  -3  -1    8.03    0.68
  -7  -3  -1    8.35    0.72
   7  -3   1    7.16    0.59
  -7   3  -1    9.01    0.67
   7   3   1    8.34    0.69
   7   3   1    7.36    0.72
   7   3   1    7.95    0.71
  -7   3  -1    8.11    0.64
  -7   3  -1    8.27    0.64
  -8  -3  -1    1.39    0.51
  -8  -3  -1    1.10    0.49
   8  -3   1   -0.04    0.57
  -8  -3  -1    0.51    0.52
   8  -3   1    0.66    0.43
   8  -3   1    0.44    0.43
  -8  -3  -1    0.45    0.47
  -8  -3  -1    0.67    0.50
   8   3   1    0.97    0.54
   8   3   1    0.99    0.61
   8   3   1    1.16    0.49
  -8   3  -1    1.07    0.44
  -8   3  -1    1.51    0.45
  -8   3  -1    0.27    0.43
  -9  -3  -1   84.75    2.48
  -9  -3  -1   86.22    2.47
  -9  -3  -1   82.74    2.53
   9  -3   1   84.49    2.76
  -9  -3  -1   81.37    2.53
  -9  -3  -1   86.91    2.56
   9  -3   1   86.80    2.42
   9   3   1   87.94    2.58
   9   3   1   82.60    2.54
  -9   3  -1   86.24    2.36
  -9   3  -1   87.45    2.38
   9   3   1   86.02    2.75
  10  -3   1    0.70    0.53
 -10  -3  -1    2.50    0.59
 -10  -3  -1    1.27    0.59
 -10  -3  -1    1.15    0.60
  10  -3   1    2.31    0.78
 -10  -3  -1    1.54    0.57
 -10   3  -1    2.04    0.53
  10   3   1    1.65    0.64
 -10   3  -1    1.21    0.50
  10   3   1    3.05    0.82
  10   3   1    1.86    0.62
 -11  -3  -1   21.31    1.25
 -11  -3  -1   23.03    1.26
 -11  -3  -1   21.53    1.29
  11  -3   1   20.78    1.10
  11  -3   1   20.44    1.58
 -11  -3  -1   21.88    1.20
  11   3   1   23.01    1.28
  11   3   1   21.02    1.51
  11   3   1   20.17    1.25
 -11   3  -1   21.00    1.10
 -12  -3  -1   14.53    1.16
  12  -3   1   15.57    1.08
 -12  -3  -1   15.73    1.12
  12  -3   1   14.71    1.43
 -12  -3  -1   15.90    1.06
  12   3   1   15.07    1.17
  12   3   1   14.77    1.35
 -12   3  -1   15.80    1.07
 -13  -3  -1    6.48    0.85
  13  -3   1    4.91    0.77
  13  -3   1    6.46    1.17
 -13  -3  -1    6.68    0.93
 -13  -3  -1    5.58    0.80
  13   3   1    6.08    0.91
  13   3   1    6.55    1.15
 -13   3  -1    6.97    0.86
 -14  -3  -1   -0.04    0.60
  14  -3   1    0.91    0.66
  14  -3   1    0.50    0.92
 -14  -3  -1    0.95    0.68
 -14  -3  -1   -0.09    0.64
  14   3   1    0.04    0.95
 -14   3  -1    0.50    0.64
  14   3   1    0.57    0.69
  15  -3   1   16.73    1.78
 -15  -3  -1   21.65    1.46
  15  -3   1   17.45    1.31
 -15  -3  -1   18.78    1.30
  15   3   1   20.55    1.54
  15   3   1   17.02    1.79
 -15  -4   1    8.91    1.05
  15  -4  -1    9.50    1.51
  15  -4  -1    9.12    1.02
  15   4  -1    7.02    1.42
 -15   4   1    9.57    1.01
  15   4  -1    8.88    1.21
  14  -4  -1   -0.02    0.86
 -14  -4   1    0.64    0.76
  14  -4  -1    0.48    0.66
 -14  -4   1    1.38    0.66
 -14  -4   1    0.99    0.63
 -14   4   1    1.33    0.64
  14   4  -1    0.32    0.73
  14   4  -1    0.45    0.97
  13  -4  -1    3.11    1.01
 -13  -4   1    4.14    0.82
 -13  -4   1    2.22    0.65
 -13  -4   1    2.92    0.72
  13  -4  -1    2.38    0.64
  13   4  -1    2.75    0.78
  13   4  -1    1.96    0.92
 -13   4   1    2.72    0.65
 -12  -4   1    0.43    0.59
 -12  -4   1   -0.20    0.52
 -12  -4   1   -0.59    0.57
 -12  -4   1   -0.29    0.67
 -12  -4   1    0.39    0.57
  12  -4  -1   -0.35    0.81
  12  -4  -1   -0.78    0.48
  12   4  -1    0.34    0.63
 -12   4   1   -0.23    0.47
  12   4  -1   -0.03    0.53
  12   4  -1   -0.39    0.76
  11  -4  -1   -0.30    0.65
 -11  -4   1    0.61    0.53
 -11  -4   1   -0.74    0.54
  11  -4  -1    0.40    0.50
 -11  -4   1    0.19    0.62
 -11  -4   1    0.03    0.52
 -11  -4   1    0.39    0.58
 -11   4   1    0.59    0.48
  11   4  -1   -0.60    0.66
  11   4  -1   -0.05    0.54
  11   4  -1    0.37    0.57
  10  -4  -1    5.26    0.65
 -10  -4   1    3.30    0.71
 -10  -4   1    3.41    0.71
 -10  -4   1    3.74    0.63
 -10  -4   1    4.05    0.65
 -10  -4   1    2.88    0.64
  10  -4  -1    5.12    0.93
 -10   4   1    4.00    0.60
  10   4  -1    4.47    0.69
  10   4  -1    3.74    0.79
  10   4  -1    3.58    0.73
  -9  -4   1   22.19    1.25
  -9  -4   1   21.94    1.28
   9  -4  -1   22.50    1.42
  -9  -4   1   23.39    1.21
  -9  -4   1   24.31    1.14
  -9  -4   1   24.55    1.21
   9  -4  -1   22.49    1.07
  -9   4   1   22.95    1.05
   9   4  -1   24.59    1.28
   9   4  -1   25.01    1.26
   9   4  -1   24.69    1.23
   9   4  -1   25.44    1.43
  -8  -4   1    2.89    0.62
   8  -4  -1    3.21    0.42
   8  -4  -1    3.46    0.73
  -8  -4   1    2.50    0.55
   8  -4  -1    3.40    0.52
  -8  -4   1    2.89    0.63
  -8  -4   1    1.85    0.61
  -8  -4   1    2.86    0.57
   8   4  -1    2.52    0.58
   8   4  -1    3.21    0.65
  -8   4   1    3.61    0.53
   8   4  -1    3.23    0.65
   8   4  -1    3.18    0.63
   7  -4  -1   51.84    1.50
   7  -4  -1   53.12    1.39
  -7  -4   1   50.89    1.60
  -7  -4   1   52.15    1.65
   7  -4  -1   52.85    1.53
   7  -4  -1   54.76    1.89
  -7  -4   1   49.02    1.66
  -7  -4   1   52.70    1.70
  -7  -4   1   48.07    1.65
   7   4  -1   54.35    1.69
   7   4  -1   51.52    1.68
   7   4  -1   52.31    1.73
   7   4  -1   51.44    1.76
  -7   4   1   53.75    1.51
  -7   4   1   54.92    1.53
  -6  -4   1    8.45    0.69
  -6  -4   1    9.15    0.64
   6  -4  -1    9.59    0.53
  -6  -4   1    8.99    0.73
   6  -4  -1    9.95    0.53
  -6  -4   1    9.90    0.68
   6  -4  -1    9.52    0.55
   6  -4  -1    9.14    0.57
  -6  -4   1    8.09    0.67
   6  -4  -1    8.20    0.72
   6   4  -1    8.90    0.72
  -6   4   1    8.87    0.56
  -6   4   1    9.49    0.55
   6   4  -1    9.26    0.75
  -6   4   1    8.82    0.53
   6   4  -1    9.64    0.75
   6   4  -1   10.01    0.72
   5  -4  -1   19.19    0.68
   5  -4  -1   19.57    0.69
   5  -4  -1   19.34    0.68
  -5  -4   1   17.72    0.82
  -5  -4   1   20.34    0.88
   5  -4  -1   19.62    0.64
  -5  -4   1   19.06    0.84
   5  -4  -1   19.68    0.91
  -5  -4   1   20.28    0.89
  -5   4   1   19.95    0.67
   5   4  -1   19.96    0.90
   5   4  -1   19.57    0.86
   5   4  -1   18.46    0.82
  -5   4   1   19.37    0.68
   5   4  -1   18.95    0.89
  -5   4   1   20.57    0.69
   4  -4  -1  149.41    3.18
   4  -4  -1  147.15    3.16
  -4  -4   1  144.16    3.41
  -4  -4   1  144.68    3.41
   4  -4  -1  142.79    3.20
   4  -4  -1  147.30    3.20
  -4  -4   1  146.47    3.36
   4   4  -1  145.89    3.40
  -4   4   1  139.97    3.17
   4   4  -1  146.83    3.42
  -4   4   1  145.82    3.20
   4   4  -1  144.87    3.42
   4   4  -1  140.83    3.42
  -4   4   1  140.54    3.17
   3  -4  -1  221.19    4.66
  -3  -4   1  219.76    4.93
  -3  -4   1  218.31    4.89
   3  -4  -1  220.06    4.70
   3  -4  -1  226.65    4.71
   3  -4  -1  219.45    4.69
  -3  -4   1  217.29    4.91
   3   4  -1  211.42    4.88
   3   4  -1  219.70    4.92
   3   4  -1  216.59    4.96
  -3   4   1  228.06    4.70
   3   4  -1  222.21    4.92
  -3   4   1  216.36    4.66
  -3   4   1  216.94    4.66
  -2  -4   1   74.32    1.81
  -2  -4   1   70.64    1.78
  -2  -4   1   74.13    1.80
  -2  -4   1   71.70    1.80
   2   4  -1   74.32    1.85
   2   4  -1   75.58    1.82
  -1  -4   1  298.41    6.57
   1  -4  -1  304.74    6.41
  -1  -4   1  298.35    6.49
  -1  -4   1  304.21    6.46
   1   4  -1  297.52    6.45
   1   4  -1  304.84    6.50
   1   4  -1  299.68    6.51
   0  -4  -1    2.75    0.24
   0  -4   1    2.89    0.36
   0  -4   1    2.87    0.26
   0  -4   1    2.43    0.29
   0  -4  -1    2.33    0.23
   0  -4   1    2.26    0.25
   0  -4  -1    2.26    0.24
   0  -4  -1    2.42    0.28
   0  -4  -1    2.86    0.31
   0   4  -1    2.42    0.25
   0   4   1    2.55    0.24
   0   4   1    2.66    0.24
   0   4  -1    2.35    0.25
   0   4  -1    2.13    0.24
   0   4   1    2.18    0.22
   0   4  -1    2.46    0.30
   1  -4   1  230.55    4.87
  -1  -4  -1  229.60    5.00
   1  -4   1  229.01    5.17
  -1  -4  -1  234.06    5.01
   1  -4   1  237.70    4.91
   1  -4   1  221.22    5.08
  -1  -4  -1  229.69    4.97
  -1  -4  -1  228.68    4.99
  -1  -4  -1  225.03    5.01
  -1   4  -1  234.53    4.87
   1   4   1  220.37    4.96
  -1   4  -1  227.51    4.87
   1   4   1  237.67    5.01
   1   4   1  232.75    4.97
  -2  -4  -1  283.86    6.15
  -2  -4  -1  279.25    6.11
   2  -4   1  280.32    5.95
   2  -4   1  285.79    5.99
   2  -4   1  282.73    5.99
   2  -4   1  285.65    6.38
  -2  -4  -1  281.28    6.14
  -2   4  -1  271.93    5.95
  -2   4  -1  276.60    5.95
   2   4   1  287.69    6.16
  -3  -4  -1  171.66    3.92
  -3  -4  -1  173.71    3.91
   3  -4   1  175.34    3.75
   3  -4   1  173.79    3.77
  -3  -4  -1  171.35    3.91
   3  -4   1  174.34    3.77
   3  -4   1  173.45    4.10
  -3  -4  -1  172.22    3.95
   3   4   1  169.76    3.91
  -3   4  -1  172.62    3.74
  -3   4  -1  172.90    3.75
   3   4   1  175.04    3.95
   3   4   1  172.94    4.00
   4  -4   1   19.12    0.65
  -4  -4  -1   20.79    0.82
   4  -4   1   19.55    0.92
  -4  -4  -1   18.11    0.77
  -4  -4  -1   20.64    0.83
   4  -4   1   18.12    0.65
  -4  -4  -1   18.97    0.74
   4  -4   1   19.96    0.65
   4   4   1   18.71    0.81
   4   4   1   18.08    0.77
  -4   4  -1   19.45    0.64
  -4   4  -1   18.70    0.63
   4   4   1   19.39    0.84
  -5  -4  -1  229.41    5.38
   5  -4   1  238.85    5.18
   5  -4   1  244.44    5.22
  -5  -4  -1  231.63    5.38
  -5  -4  -1  237.86    5.35
   5  -4   1  235.30    5.65
   5  -4   1  235.17    5.22
  -5  -4  -1  239.15    5.43
  -5   4  -1  234.41    5.18
   5   4   1  235.05    5.54
   5   4   1  240.66    5.44
  -5   4  -1  245.16    5.22
  -5   4  -1  226.44    5.17
   5   4   1  233.09    5.38
  -6  -4  -1  115.75    2.92
  -6  -4  -1  114.46    2.87
  -6  -4  -1  115.00    2.88
   6  -4   1  110.21    3.05
  -6  -4  -1  116.02    2.93
  -6  -4  -1  115.40    2.84
   6  -4   1  110.65    2.72
   6  -4   1  113.66    2.50
   6  -4   1  113.28    2.71
  -6   4  -1  111.05    2.71
  -6   4  -1  108.50    2.68
  -6   4  -1  113.03    2.71
   6   4   1  114.64    2.89
   6   4   1  114.70    2.99
   6   4   1  115.32    2.94
  -7  -4  -1  119.61    3.06
   7  -4   1  121.83    3.38
  -7  -4  -1  119.70    3.17
   7  -4   1  124.83    2.95
   7  -4   1  121.34    2.96
  -7  -4  -1  117.07    3.09
  -7  -4  -1  120.17    3.15
  -7  -4  -1  118.53    3.12
   7   4   1  122.22    3.15
  -7   4  -1  120.61    2.94
  -7   4  -1  126.53    2.97
   7   4   1  118.35    3.15
   7   4   1  122.63    3.25
  -8  -4  -1   47.63    1.69
  -8  -4  -1   46.55    1.59
  -8  -4  -1   45.65    1.68
   8  -4   1   47.51    1.50
  -8  -4  -1   48.11    1.66
  -8  -4  -1   46.65    1.63
   8  -4   1   46.10    1.83
   8   4   1   45.84    1.68
   8   4   1   45.21    1.67
   8   4   1   48.49    1.88
  -8   4  -1   46.46    1.49
  -9  -4  -1   73.15    2.35
  -9  -4  -1   75.92    2.37
  -9  -4  -1   76.31    2.31
   9  -4   1   75.24    2.16
   9  -4   1   75.69    2.64
  -9  -4  -1   75.82    2.37
  -9  -4  -1   74.18    2.25
   9   4   1   75.67    2.52
   9   4   1   71.11    2.36
   9   4   1   75.15    2.36
  -9   4  -1   76.92    2.15
  10  -4   1   44.27    1.59
 -10  -4  -1   47.11    1.73
  10  -4   1   48.46    2.10
 -10  -4  -1   47.79    1.80
 -10  -4  -1   47.84    1.80
 -10  -4  -1   47.54    1.81
 -10  -4  -1   45.86    1.68
  10   4   1   45.18    1.95
  10   4   1   42.62    1.76
 -10   4  -1   46.08    1.59
  10   4   1   45.33    1.77
  11  -4   1    9.65    0.85
 -11  -4  -1   11.19    0.96
  11  -4   1   12.25    1.21
 -11  -4  -1   10.60    1.02
 -11  -4  -1   11.55    1.03
 -11  -4  -1   10.67    0.95
  11   4   1   11.07    1.03
  11   4   1   11.25    1.02
 -11   4  -1   11.82    0.88
  11   4   1   11.38    1.15
 -12  -4  -1    6.49    0.92
 -12  -4  -1    5.93    0.84
  12  -4   1    5.75    0.76
 -12  -4  -1    6.64    0.91
  12  -4   1    4.42    1.04
 -12  -4  -1    6.85    0.85
  12   4   1    6.47    0.88
  12   4   1    5.39    1.06
  12   4   1    4.62    0.84
 -12   4  -1    7.20    0.79
  13  -4   1   10.32    0.95
 -13  -4  -1   11.03    1.02
 -13  -4  -1   10.38    1.11
  13  -4   1   10.03    1.26
 -13  -4  -1   10.85    1.04
 -13   4  -1   10.94    0.95
  13   4   1    9.27    1.25
  13   4   1    9.60    1.06
 -14  -4  -1    0.51    0.71
  14  -4   1    0.33    1.03
  14  -4   1    0.39    0.63
 -14  -4  -1   -0.13    0.61
 -14  -4  -1    1.09    0.71
  14   4   1   -0.08    0.69
 -14   4  -1   -0.35    0.56
  14   4   1   -0.71    1.00
  15  -4   1    8.30    1.00
  15  -4   1    7.83    1.47
 -15  -4  -1    8.78    1.06
 -15  -4  -1    8.56    1.08
  15   4   1    7.76    1.42
 -14  -5   1    2.87    0.79
  14  -5  -1    1.15    0.64
 -14  -5   1    2.33    0.83
 -14  -5   1    1.64    0.70
  14  -5  -1    1.33    1.06
  14   5  -1    1.51    1.00
 -14   5   1    2.63    0.66
  14   5  -1    2.39    0.85
  13  -5  -1    9.45    1.24
 -13  -5   1    9.99    1.09
 -13  -5   1   10.50    1.01
 -13  -5   1   10.60    1.02
  13  -5  -1   10.62    0.95
  13   5  -1    9.84    1.22
 -13   5   1   10.16    0.89
  13   5  -1   10.74    1.14
 -12  -5   1   -0.19    0.63
 -12  -5   1   -0.21    0.62
  12  -5  -1   -0.75    0.80
 -12  -5   1   -0.98    0.49
 -12  -5   1    0.10    0.62
  12  -5  -1   -0.17    0.52
 -12  -5   1   -0.16    0.51
  12   5  -1   -0.88    0.73
 -12   5   1   -0.27    0.49
  12   5  -1   -0.04    0.58
  12   5  -1    0.04    0.63
 -11  -5   1   56.90    2.11
 -11  -5   1   60.51    2.03
  11  -5  -1   55.23    1.83
  11  -5  -1   57.59    2.38
 -11  -5   1   55.95    2.02
 -11  -5   1   61.00    2.15
 -11  -5   1   53.61    2.08
  11   5  -1   58.69    2.14
  11   5  -1   58.95    2.12
  11   5  -1   55.48    2.22
 -11   5   1   59.77    1.87
  10  -5  -1   89.41    2.89
 -10  -5   1   84.24    2.53
 -10  -5   1   85.00    2.65
 -10  -5   1   84.09    2.65
  10  -5  -1   82.42    2.36
 -10  -5   1   81.66    2.48
 -10  -5   1   90.73    2.68
  10   5  -1   83.23    2.66
  10   5  -1   85.60    2.65
 -10   5   1   85.69    2.37
  10   5  -1   90.24    2.80
  -9  -5   1    9.60    0.89
  -9  -5   1   10.83    0.90
   9  -5  -1   12.27    0.84
  -9  -5   1    9.00    0.93
  -9  -5   1   12.85    0.98
  -9  -5   1   10.30    0.95
   9  -5  -1    8.74    1.05
   9   5  -1   11.22    0.97
  -9   5   1    9.98    0.79
   9   5  -1    9.63    0.91
   9   5  -1   10.68    0.99
   9   5  -1   10.64    0.92
   8  -5  -1   23.59    0.98
  -8  -5   1   23.06    1.14
  -8  -5   1   22.14    1.13
  -8  -5   1   21.40    1.13
   8  -5  -1   22.78    1.41
  -8  -5   1   22.42    1.08
  -8  -5   1   21.32    1.17
   8   5  -1   20.75    1.14
   8   5  -1   20.65    1.18
   8   5  -1   20.09    1.17
  -8   5   1   21.36    0.93
   8   5  -1   22.99    1.25
  -7  -5   1   36.13    1.40
  -7  -5   1   39.30    1.37
   7  -5  -1   39.35    1.10
  -7  -5   1   39.99    1.48
   7  -5  -1   36.33    1.18
   7  -5  -1   39.23    1.61
   7  -5  -1   39.55    1.22
  -7  -5   1   40.57    1.43
  -7  -5   1   42.20    1.50
   7   5  -1   41.79    1.48
   7   5  -1   38.41    1.48
  -7   5   1   40.04    1.21
   7   5  -1   37.88    1.47
  -7   5   1   40.25    1.21
   7   5  -1   39.17    1.47
   6  -5  -1  165.46    3.62
  -6  -5   1  163.16    3.92
   6  -5  -1  166.78    3.73
   6  -5  -1  161.21    4.16
  -6  -5   1  163.87    3.89
   6  -5  -1  168.92    3.71
   6  -5  -1  162.17    3.73
  -6  -5   1  163.67    4.00
  -6  -5   1  161.26    3.98
  -6  -5   1  164.64    4.01
  -6   5   1  171.55    3.73
   6   5  -1  165.01    3.99
   6   5  -1  164.29    3.99
  -6   5   1  159.39    3.70
  -6   5   1  165.20    3.70
   6   5  -1  165.37    4.02
   6   5  -1  159.79    4.01
   5  -5  -1  182.87    3.79
   5  -5  -1  168.91    4.22
  -5  -5   1  172.58    4.07
   5  -5  -1  170.99    3.81
  -5  -5   1  170.70    4.07
   5  -5  -1  176.33    3.75
  -5  -5   1  168.95    4.06
  -5  -5   1  164.47    4.00
   5  -5  -1  174.76    3.80
   5   5  -1  167.83    4.07
   5   5  -1  166.96    4.05
  -5   5   1  165.69    3.77
   5   5  -1  169.94    4.09
   5   5  -1  178.30    4.11
  -5   5   1  177.53    3.81
  -5   5   1  168.16    3.77
  -4  -5   1   38.12    1.22
  -4  -5   1   36.37    1.21
   4  -5  -1   38.00    0.94
   4  -5  -1   36.54    1.27
  -4  -5   1   36.77    1.17
   4  -5  -1   39.73    0.94
   4  -5  -1   39.18    0.97
  -4  -5   1   37.29    1.20
   4  -5  -1   38.13    0.95
   4   5  -1   38.74    1.26
  -4   5   1   36.87    0.93
   4   5  -1   37.42    1.20
   4   5  -1   36.61    1.10
  -4   5   1   39.31    0.95
   4   5  -1   39.05    1.24
  -4   5   1   36.09    0.93
  -3  -5   1  221.77    4.95
   3  -5  -1  221.66    4.78
  -3  -5   1  222.87    4.96
  -3  -5   1  221.15    4.99
  -3  -5   1  214.18    4.99
   3   5  -1  224.18    5.01
   3   5  -1  228.79    4.97
   3   5  -1  217.45    4.99
   3   5  -1  224.91    5.00
  -2  -5   1  119.59    2.74
  -2  -5   1  116.49    2.73
  -2  -5   1  112.89    2.75
   2   5  -1  118.48    2.78
   2   5  -1  118.22    2.74
   1  -5  -1  155.85    3.26
  -1  -5   1  151.35    3.43
   1  -5  -1  161.06    3.28
   1  -5  -1  149.40    3.45
   1  -5  -1  152.34    3.39
  -1  -5   1  156.93    3.47
  -1  -5   1  153.40    3.41
   1  -5  -1  154.65    3.28
  -1  -5   1  152.72    3.50
   1   5  -1  153.01    3.48
  -1   5   1  147.63    3.26
   1   5  -1  152.63    3.41
  -1   5   1  151.79    3.25
   1   5  -1  149.33    3.40
  -1   5   1  158.10    3.28
   1   5  -1  153.49    3.43
   0  -5  -1  123.02    2.64
   0  -5   1  123.75    2.67
   0  -5   1  120.06    2.79
   0  -5  -1  118.81    2.72
   0  -5   1  123.64    2.66
   0  -5  -1  118.81    2.65
   0  -5   1  116.54    2.73
   0  -5  -1  121.69    2.71
   0  -5   1  121.62    2.67
   0  -5  -1  122.29    2.65
   0   5  -1  117.45    2.64
   0   5   1  116.65    2.63
   0   5   1  118.03    2.65
   0   5   1  116.39    2.62
   0   5  -1  115.98    2.65
   0   5  -1  117.46    2.66
   1  -5   1  521.80   11.01
  -1  -5  -1  522.88   11.26
  -1  -5  -1  536.99   11.19
  -1  -5  -1  519.92   11.13
   1  -5   1  529.86   11.60
   1  -5   1  525.01   11.34
  -1  -5  -1  525.68   11.19
   1  -5   1  532.35   11.09
  -1  -5  -1  515.62   11.11
   1   5   1  526.40   11.19
  -1   5  -1  527.61   11.01
  -1   5  -1  538.12   11.09
   1   5   1  512.04   11.11
  -1   5  -1  514.00   11.01
   1   5   1  515.46   11.11
  -2  -5  -1   26.03    0.88
  -2  -5  -1   25.75    0.85
  -2  -5  -1   26.19    0.82
   2  -5   1   26.27    0.66
   2  -5   1   25.73    0.65
  -2  -5  -1   27.30    0.86
   2  -5   1   26.53    0.90
  -2   5  -1   24.92    0.65
  -2   5  -1   25.24    0.65
   2   5   1   25.40    0.85
   3  -5   1  136.99    3.36
   3  -5   1  141.42    3.03
  -3  -5  -1  139.64    3.24
  -3  -5  -1  135.54    3.24
  -3  -5  -1  136.16    3.19
   3  -5   1  139.15    3.03
  -3  -5  -1  141.03    3.24
   3  -5   1  138.12    3.00
  -3   5  -1  136.46    3.01
   3   5   1  140.74    3.23
   3   5   1  138.63    3.23
  -3   5  -1  135.30    3.00
   3   5   1  139.53    3.26
   4  -5   1   22.73    0.99
   4  -5   1   22.93    0.70
  -4  -5  -1   22.78    0.92
   4  -5   1   23.12    0.71
  -4  -5  -1   24.42    0.87
  -4  -5  -1   22.65    0.92
   4  -5   1   23.61    0.70
  -4  -5  -1   23.37    0.88
   4   5   1   22.73    0.87
   4   5   1   22.27    0.89
   4   5   1   23.91    0.94
  -4   5  -1   22.78    0.69
  -5  -5  -1    0.09    0.37
   5  -5   1    0.57    0.43
  -5  -5  -1    0.35    0.35
   5  -5   1   -0.24    0.24
  -5  -5  -1    0.35    0.32
   5  -5   1    0.22    0.25
   5  -5   1    0.31    0.24
  -5  -5  -1   -0.09    0.32
  -5  -5  -1    0.02    0.34
  -5   5  -1    0.21    0.24
   5   5   1   -0.49    0.31
  -5   5  -1    0.16    0.25
   5   5   1    0.33    0.32
  -5   5  -1    0.21    0.24
   5   5   1    0.59    0.37
  -6  -5  -1    0.78    0.45
   6  -5   1    0.61    0.30
  -6  -5  -1    0.87    0.41
   6  -5   1    0.93    0.31
  -6  -5  -1    1.48    0.43
  -6  -5  -1    0.20    0.41
  -6  -5  -1    0.73    0.40
   6  -5   1    1.37    0.48
   6  -5   1    0.85    0.31
   6   5   1    0.12    0.42
  -6   5  -1    0.69    0.31
   6   5   1    0.19    0.40
   6   5   1    0.00    0.41
  -6   5  -1    0.39    0.30
  -6   5  -1    0.78    0.30
   7  -5   1   53.70    1.55
   7  -5   1   53.39    1.93
  -7  -5  -1   54.80    1.74
  -7  -5  -1   55.11    1.75
  -7  -5  -1   56.69    1.77
  -7  -5  -1   57.08    1.84
  -7  -5  -1   53.79    1.77
   7  -5   1   57.06    1.59
  -7   5  -1   59.52    1.61
   7   5   1   53.09    1.82
  -7   5  -1   54.80    1.55
   7   5   1   56.15    1.89
   7   5   1   58.20    1.82
  -8  -5  -1    0.75    0.57
  -8  -5  -1    1.22    0.53
  -8  -5  -1    0.76    0.59
  -8  -5  -1    0.59    0.52
   8  -5   1    0.89    0.44
   8  -5   1    0.19    0.69
  -8  -5  -1    0.38    0.52
   8   5   1   -0.44    0.58
   8   5   1    0.65    0.56
  -8   5  -1    0.91    0.42
   8   5   1    0.48    0.55
  -9  -5  -1   69.51    2.24
  -9  -5  -1   68.85    2.28
   9  -5   1   71.59    2.04
  -9  -5  -1   70.79    2.24
  -9  -5  -1   71.52    2.21
   9  -5   1   69.38    2.47
  -9  -5  -1   68.29    2.24
  -9   5  -1   68.97    2.00
   9   5   1   72.43    2.26
   9   5   1   73.89    2.42
   9   5   1   67.14    2.28
 -10  -5  -1   13.42    1.02
 -10  -5  -1   16.01    1.11
 -10  -5  -1   15.91    1.11
  10  -5   1   11.59    1.16
 -10  -5  -1   15.84    1.05
  10  -5   1   15.69    0.93
 -10  -5  -1   12.47    0.97
  10   5   1   13.82    1.01
  10   5   1   14.73    1.07
  10   5   1   13.58    1.13
 -10   5  -1   15.67    0.91
 -11  -5  -1   13.34    1.05
  11  -5   1   12.47    1.25
 -11  -5  -1   15.88    1.12
  11  -5   1   14.85    0.95
 -11  -5  -1   14.08    1.14
 -11  -5  -1   13.71    1.13
 -11  -5  -1   15.17    1.15
 -11   5  -1   14.45    0.93
  11   5   1   12.69    1.21
  11   5   1   14.84    1.14
  11   5   1   16.53    1.10
 -12  -5  -1   15.32    1.11
  12  -5   1   16.41    1.51
  12  -5   1   13.57    0.97
 -12  -5  -1   14.03    1.11
 -12  -5  -1   13.68    1.20
 -12  -5  -1   13.05    1.16
  12   5   1   14.25    1.15
  12   5   1   13.59    1.31
 -12   5  -1   16.00    1.00
  12   5   1   15.03    1.20
 -13  -5  -1   14.45    1.15
  13  -5   1   17.14    1.13
 -13  -5  -1   13.90    1.12
 -13  -5  -1   15.73    1.27
  13  -5   1   15.82    1.49
  13   5   1   16.05    1.48
  13   5   1   17.31    1.32
 -13   5  -1   17.07    1.07
 -14  -5  -1    1.84    0.72
 -14  -5  -1    1.68    0.76
  14  -5   1    1.04    0.65
 -14  -5  -1    1.05    0.77
  14  -5   1   -0.27    1.02
  14   5   1    1.12    1.03
 -14   5  -1    2.67    0.68
  14   5   1    1.25    0.79
 -14  -6   1    1.78    0.71
 -14  -6   1    1.00    0.77
  14  -6  -1   -1.08    0.97
 -14  -6   1    0.79    0.70
  14  -6  -1    0.39    0.60
  14   6  -1    0.63    0.78
 -14   6   1    0.87    0.59
  14   6  -1   -1.07    0.89
 -13  -6   1   11.10    1.05
 -13  -6   1   15.05    1.15
 -13  -6   1   13.32    1.20
 -13  -6   1   12.39    1.20
  13  -6  -1   12.71    0.97
  13  -6  -1   10.26    1.37
  13   6  -1   13.11    1.26
 -13   6   1   13.85    0.97
  13   6  -1   11.11    1.29
  12  -6  -1    0.17    0.46
 -12  -6   1   -0.44    0.54
  12  -6  -1   -2.00    0.71
 -12  -6   1   -0.57    0.61
 -12  -6   1   -0.08    0.63
 -12  -6   1    0.35    0.55
 -12  -6   1   -0.02    0.60
  12   6  -1   -0.75    0.55
  12   6  -1   -0.97    0.59
 -12   6   1    0.02    0.46
  12   6  -1   -1.51    0.72
 -11  -6   1    3.59    0.80
  11  -6  -1    4.08    0.62
 -11  -6   1    5.84    0.84
 -11  -6   1    6.71    0.82
 -11  -6   1    5.80    0.78
  11  -6  -1    3.90    0.92
 -11  -6   1    3.93    0.80
 -11   6   1    5.38    0.63
  11   6  -1    4.55    0.80
  11   6  -1    5.35    0.90
  11   6  -1    4.49    0.82
 -10  -6   1   15.38    1.06
  10  -6  -1   14.76    1.27
 -10  -6   1   14.94    1.04
 -10  -6   1   15.88    1.14
 -10  -6   1   13.01    1.08
  10  -6  -1   15.77    0.87
 -10  -6   1   14.75    1.11
  10   6  -1   12.09    1.06
 -10   6   1   13.36    0.82
  10   6  -1   13.53    1.11
  10   6  -1   14.28    1.08
  -9  -6   1    1.53    0.58
   9  -6  -1    2.25    0.49
   9  -6  -1    1.40    0.80
  -9  -6   1    0.60    0.55
  -9  -6   1    1.73    0.65
  -9  -6   1    1.83    0.63
  -9  -6   1    0.49    0.57
   9   6  -1    1.90    0.63
   9   6  -1    1.70    0.67
  -9   6   1    1.48    0.44
   9   6  -1    1.44    0.70
  -8  -6   1   12.32    0.90
  -8  -6   1   11.27    0.87
   8  -6  -1   12.27    0.73
  -8  -6   1   11.59    0.94
   8  -6  -1   12.90    1.09
  -8  -6   1   12.67    1.00
  -8  -6   1   11.80    0.97
  -8   6   1   11.90    0.73
   8   6  -1   11.21    0.93
   8   6  -1   10.62    0.95
   8   6  -1   12.78    1.04
   8   6  -1   13.61    1.05
  -7  -6   1    1.32    0.57
  -7  -6   1    1.92    0.52
  -7  -6   1    2.54    0.54
   7  -6  -1    2.71    0.69
   7  -6  -1    2.11    0.40
  -7  -6   1    1.90    0.55
  -7  -6   1    2.46    0.60
   7   6  -1    2.72    0.59
  -7   6   1    2.20    0.39
   7   6  -1    1.82    0.55
   7   6  -1    2.35    0.60
   7   6  -1    2.56    0.53
   6  -6  -1    3.53    0.30
   6  -6  -1    3.32    0.35
   6  -6  -1    2.80    0.53
  -6  -6   1    2.68    0.50
  -6  -6   1    2.61    0.50
  -6  -6   1    2.64    0.49
   6  -6  -1    3.46    0.34
   6  -6  -1    3.21    0.33
  -6  -6   1    3.15    0.54
  -6  -6   1    2.78    0.51
   6   6  -1    3.11    0.54
   6   6  -1    3.83    0.49
  -6   6   1    3.35    0.34
   6   6  -1    3.00    0.54
  -6   6   1    3.29    0.33
  -6   6   1    3.29    0.35
   6   6  -1    3.65    0.54
  -5  -6   1   50.29    1.55
  -5  -6   1   51.09    1.53
   5  -6  -1   50.17    1.65
   5  -6  -1   51.96    1.25
  -5  -6   1   50.58    1.55
  -5  -6   1   51.44    1.55
   5  -6  -1   49.36    1.25
   5  -6  -1   51.26    1.25
  -5  -6   1   51.24    1.56
   5  -6  -1   51.92    1.24
  -5   6   1   47.70    1.23
   5   6  -1   49.09    1.53
   5   6  -1   50.88    1.46
  -5   6   1   50.28    1.24
   5   6  -1   49.43    1.60
   5   6  -1   50.96    1.57
  -4  -6   1  114.38    2.82
  -4  -6   1  116.35    2.84
  -4  -6   1  110.98    2.79
   4  -6  -1  117.21    2.48
   4  -6  -1  113.47    2.55
  -4  -6   1  118.67    2.83
   4  -6  -1  113.77    2.92
   4  -6  -1  113.31    2.49
   4   6  -1  113.46    2.80
  -4   6   1  110.93    2.46
   4   6  -1  116.24    2.84
   4   6  -1  110.96    2.72
  -4   6   1  109.97    2.46
   4   6  -1  115.38    2.87
  -3  -6   1   62.44    1.71
  -3  -6   1   62.45    1.72
  -3  -6   1   65.75    1.74
  -3  -6   1   63.97    1.73
   3   6  -1   66.91    1.74
   3   6  -1   63.37    1.57
   3   6  -1   64.48    1.78
  -2  -6   1  191.76    4.44
  -2  -6   1  196.45    4.42
  -2  -6   1  194.96    4.38
  -2  -6   1  195.40    4.40
   2   6  -1  196.32    4.41
   2   6  -1  198.72    4.46
  -1  -6   1  217.27    4.89
   1  -6  -1  217.51    4.66
  -1  -6   1  220.78    4.78
   1  -6  -1  218.71    4.63
   1  -6  -1  220.08    4.66
  -1  -6   1  221.91    4.85
   1  -6  -1  214.11    4.77
   1  -6  -1  214.44    4.85
  -1  -6   1  213.53    4.80
  -1   6   1  217.82    4.63
  -1   6   1  212.86    4.62
   1   6  -1  215.68    4.77
  -1   6   1  222.37    4.66
   1   6  -1  223.74    4.82
   0  -6  -1  370.23    7.79
   0  -6  -1  367.94    7.79
   0  -6   1  365.13    7.80
   0  -6  -1  364.12    7.92
   0  -6   1  361.66    7.84
   0  -6   1  369.20    7.76
   0  -6  -1  370.05    7.74
   0  -6  -1  365.46    7.82
   0  -6   1  357.75    7.97
   0   6   1  350.15    7.72
   0   6   1  362.46    7.74
   0   6  -1  369.40    7.80
   0   6  -1  365.08    7.75
   0   6  -1  353.90    7.75
   0   6   1  366.05    7.79
   1  -6   1  110.47    2.47
   1  -6   1  111.36    2.46
  -1  -6  -1  110.12    2.63
  -1  -6  -1  111.52    2.57
   1  -6   1  111.80    2.64
  -1  -6  -1  110.62    2.59
  -1  -6  -1  111.92    2.60
   1  -6   1  114.09    2.69
   1   6   1  116.58    2.60
  -1   6  -1  110.22    2.46
  -1   6  -1  114.95    2.48
  -1   6  -1  111.22    2.46
   1   6   1  110.93    2.57
   2  -6   1   65.87    1.45
   2  -6   1   62.95    1.70
  -2  -6  -1   65.56    1.67
  -2  -6  -1   62.75    1.70
  -2  -6  -1   65.10    1.66
  -2  -6  -1   63.99    1.62
  -2   6  -1   61.37    1.44
  -2   6  -1   63.60    1.44
   2   6   1   67.26    1.68
   3  -6   1   69.14    1.56
  -3  -6  -1   70.06    1.83
  -3  -6  -1   70.81    1.83
  -3  -6  -1   70.31    1.76
   3  -6   1   68.62    1.55
  -3  -6  -1   67.04    1.81
   3  -6   1   65.79    1.87
   3  -6   1   70.04    1.56
  -3   6  -1   65.72    1.54
   3   6   1   68.65    1.72
   3   6   1   72.42    1.84
  -3   6  -1   66.05    1.54
   4  -6   1   41.79    1.40
   4  -6   1   41.37    1.05
  -4  -6  -1   38.46    1.28
   4  -6   1   41.46    1.04
  -4  -6  -1   41.93    1.33
  -4  -6  -1   42.16    1.31
  -4  -6  -1   42.07    1.29
  -4  -6  -1   42.34    1.25
   4  -6   1   41.99    1.05
   4   6   1   42.00    1.34
  -4   6  -1   39.71    1.03
   4   6   1   41.04    1.24
   4   6   1   41.40    1.31
   5  -6   1  276.99    5.97
   5  -6   1  277.35    6.01
  -5  -6  -1  274.74    6.26
  -5  -6  -1  281.43    6.21
   5  -6   1  269.68    6.54
  -5  -6  -1  283.52    6.33
  -5  -6  -1  276.15    6.28
  -5  -6  -1  276.34    6.26
   5  -6   1  275.60    6.01
  -5   6  -1  270.52    5.96
   5   6   1  274.42    6.39
   5   6   1  279.02    6.27
   5   6   1  286.14    6.34
  -5   6  -1  268.64    5.96
  -6  -6  -1   71.62    1.99
  -6  -6  -1   69.52    2.06
   6  -6   1   70.02    1.76
   6  -6   1   71.00    2.16
  -6  -6  -1   69.96    2.07
   6  -6   1   70.75    1.75
  -6  -6  -1   70.39    2.00
   6  -6   1   69.05    1.76
  -6  -6  -1   70.32    2.02
   6   6   1   69.93    2.04
  -6   6  -1   66.96    1.74
   6   6   1   70.85    2.08
  -6   6  -1   68.12    1.76
   6   6   1   68.57    2.02
  -6   6  -1   67.49    1.74
   7  -6   1   67.61    1.80
   7  -6   1   65.89    2.21
  -7  -6  -1   71.00    2.14
  -7  -6  -1   66.07    2.06
  -7  -6  -1   68.24    2.04
  -7  -6  -1   65.04    2.00
  -7  -6  -1   65.43    2.05
   7   6   1   66.18    2.07
   7   6   1   67.84    2.09
  -7   6  -1   69.42    1.80
   7   6   1   67.77    2.08
  -8  -6  -1    4.86    0.71
  -8  -6  -1    4.40    0.71
   8  -6   1    4.58    0.56
  -8  -6  -1    5.99    0.77
  -8  -6  -1    6.54    0.76
   8  -6   1    5.09    0.88
  -8  -6  -1    5.84    0.72
  -8   6  -1    5.30    0.56
   8   6   1    4.27    0.67
   8   6   1    6.91    0.81
   8   6   1    4.99    0.75
   9  -6   1   26.90    1.56
  -9  -6  -1   27.20    1.33
  -9  -6  -1   25.42    1.27
  -9  -6  -1   26.56    1.28
  -9  -6  -1   28.59    1.31
  -9  -6  -1   28.44    1.40
   9  -6   1   26.02    1.11
  -9   6  -1   29.68    1.12
   9   6   1   30.06    1.52
   9   6   1   29.44    1.39
   9   6   1   26.63    1.37
  10  -6   1   88.43    2.43
 -10  -6  -1   91.62    2.68
 -10  -6  -1   83.05    2.65
 -10  -6  -1   89.66    2.74
 -10  -6  -1   92.55    2.72
 -10  -6  -1   90.31    2.77
  10  -6   1   89.58    3.03
  10   6   1   82.77    2.69
  10   6   1   89.36    2.83
  10   6   1   87.08    2.70
 -10   6  -1   87.21    2.40
  11  -6   1   35.70    1.37
 -11  -6  -1   36.58    1.61
 -11  -6  -1   32.95    1.57
 -11  -6  -1   34.59    1.66
 -11  -6  -1   33.96    1.66
 -11  -6  -1   36.06    1.61
  11  -6   1   34.22    1.96
  11   6   1   37.33    1.81
  11   6   1   36.97    1.66
 -11   6  -1   37.86    1.39
  11   6   1   33.27    1.60
 -12  -6  -1   22.90    1.31
 -12  -6  -1   23.96    1.44
 -12  -6  -1   20.39    1.38
 -12  -6  -1   22.80    1.33
  12  -6   1   22.23    1.13
  12  -6   1   21.98    1.62
 -12   6  -1   24.33    1.18
  12   6   1   21.40    1.37
  12   6   1   20.00    1.37
  12   6   1   24.09    1.63
  13  -6   1   -0.92    0.87
 -13  -6  -1   -0.44    0.60
 -13  -6  -1    1.29    0.74
 -13  -6  -1    0.42    0.63
  13  -6   1    0.81    0.55
 -13  -6  -1    0.80    0.72
  13   6   1    1.93    0.97
 -13   6  -1    1.48    0.59
  13   6   1   -0.17    0.71
  13   6   1    0.79    0.72
  14  -6   1    6.53    0.82
  14  -6   1    2.04    1.08
 -14  -6  -1    6.95    0.98
 -14  -6  -1    5.74    1.02
 -14  -6  -1    5.64    0.92
  14   6   1    7.13    1.08
  14   6   1    2.42    1.10
 -14   6  -1    5.49    0.82
 -14  -7   1    5.79    0.95
  14  -7  -1    3.47    1.22
  14  -7  -1    4.86    0.75
 -14  -7   1    6.52    1.07
 -14  -7   1    4.85    0.89
 -14   7   1    5.30    0.75
  14   7  -1    3.83    0.97
 -13  -7   1    5.80    0.91
  13  -7  -1    3.86    1.10
  13  -7  -1    5.10    0.70
 -13  -7   1    6.21    0.95
 -13  -7   1    4.67    0.94
 -13  -7   1    9.20    1.09
 -13  -7   1    6.77    0.94
  13   7  -1    5.93    0.97
 -13   7   1    7.70    0.76
  13   7  -1    4.69    0.89
 -12  -7   1    7.47    0.91
 -12  -7   1   10.50    0.99
 -12  -7   1    9.58    1.05
 -12  -7   1    7.97    0.99
  12  -7  -1    7.00    1.15
  12  -7  -1    7.70    0.75
 -12  -7   1    8.86    1.04
  12   7  -1    9.30    1.03
  12   7  -1    5.93    1.03
 -12   7   1    8.33    0.74
  12   7  -1    7.33    0.99
 -11  -7   1    7.03    0.95
  11  -7  -1    7.74    1.12
 -11  -7   1    7.47    0.87
 -11  -7   1    9.19    0.98
 -11  -7   1    9.37    1.00
 -11  -7   1    7.94    0.90
  11  -7  -1    8.43    0.74
  11   7  -1    7.95    1.03
  11   7  -1    8.74    0.99
 -11   7   1    7.64    0.69
  11   7  -1    7.51    0.94
 -10  -7   1  150.11    4.08
  10  -7  -1  163.34    4.47
 -10  -7   1  151.32    4.03
 -10  -7   1  151.85    4.13
 -10  -7   1  149.90    3.98
  10  -7  -1  154.10    3.73
 -10  -7   1  150.81    4.14
 -10   7   1  155.85    3.69
  10   7  -1  148.81    4.15
  10   7  -1  155.12    4.16
  10   7  -1  148.94    4.09
   9  -7  -1    3.51    0.86
  -9  -7   1    3.64    0.74
  -9  -7   1    4.60    0.72
  -9  -7   1    3.10    0.60
  -9  -7   1    4.50    0.69
  -9  -7   1    4.39    0.75
   9  -7  -1    4.43    0.52
  -9   7   1    4.27    0.49
   9   7  -1    3.15    0.68
   9   7  -1    3.20    0.71
   9   7  -1    3.78    0.74
  -8  -7   1   77.70    2.35
  -8  -7   1   74.23    2.38
  -8  -7   1   76.36    2.41
  -8  -7   1   78.25    2.34
  -8  -7   1   77.52    2.31
   8  -7  -1   79.54    2.01
   8  -7  -1   78.75    2.61
   8   7  -1   74.81    2.40
   8   7  -1   73.92    2.36
   8   7  -1   74.48    2.37
  -8   7   1   76.05    1.96
   7  -7  -1    2.79    0.70
  -7  -7   1    3.79    0.66
  -7  -7   1    4.93    0.69
  -7  -7   1    2.97    0.60
  -7  -7   1    3.66    0.61
   7  -7  -1    3.65    0.41
  -7  -7   1    3.81    0.59
  -7   7   1    3.67    0.40
   7   7  -1    3.11    0.58
   7   7  -1    4.88    0.71
   7   7  -1    3.97    0.61
  -6  -7   1  160.59    3.90
   6  -7  -1  154.91    3.48
  -6  -7   1  148.93    3.78
  -6  -7   1  163.03    3.87
  -6  -7   1  154.32    3.85
  -6  -7   1  157.78    3.90
   6  -7  -1  152.81    4.04
   6  -7  -1  161.44    3.44
   6  -7  -1  159.71    3.48
   6   7  -1  160.07    3.92
   6   7  -1  149.35    3.89
   6   7  -1  157.71    3.88
   6   7  -1  156.40    3.83
  -6   7   1  149.30    3.45
  -6   7   1  153.12    3.45
   5  -7  -1  174.82    4.31
   5  -7  -1  171.33    3.74
  -5  -7   1  172.52    4.08
   5  -7  -1  174.57    3.73
  -5  -7   1  175.71    4.17
  -5  -7   1  172.90    4.13
   5  -7  -1  173.42    3.77
  -5  -7   1  168.76    4.14
  -5  -7   1  172.71    4.12
   5   7  -1  180.05    4.19
   5   7  -1  169.61    4.12
   5   7  -1  169.53    4.07
   5   7  -1  169.17    4.18
  -5   7   1  166.05    3.71
  -4  -7   1  287.21    6.57
  -4  -7   1  296.96    6.48
  -4  -7   1  289.70    6.58
  -4  -7   1  287.12    6.53
  -4  -7   1  292.29    6.54
   4  -7  -1  293.12    6.26
   4  -7  -1  289.32    6.78
   4   7  -1  289.10    6.59
   4   7  -1  296.30    6.59
   4   7  -1  289.34    6.52
   4   7  -1  289.45    6.56
   3  -7  -1   43.27    1.30
  -3  -7   1   40.54    1.29
  -3  -7   1   42.25    1.33
  -3  -7   1   40.58    1.27
  -3  -7   1   43.37    1.30
   3   7  -1   44.12    1.31
   3   7  -1   40.23    1.36
  -2  -7   1   16.26    0.73
  -2  -7   1   15.55    0.68
   2  -7  -1   15.02    0.67
   2  -7  -1   14.94    0.73
  -2  -7   1   15.11    0.69
  -2  -7   1   16.19    0.75
   2   7  -1   15.19    0.68
   2   7  -1   14.64    0.65
  -1  -7   1  239.95    5.24
  -1  -7   1  244.68    5.27
  -1  -7   1  233.84    5.31
  -1  -7   1  236.09    5.37
   1  -7  -1  240.73    5.08
   1  -7  -1  241.42    5.12
   1  -7  -1  237.88    5.33
   1  -7  -1  243.87    5.11
   1  -7  -1  239.72    5.25
  -1   7   1  244.96    5.12
   1   7  -1  233.97    5.22
   1   7  -1  237.23    5.23
   1   7  -1  241.66    5.27
  -1   7   1  228.79    5.08
  -1   7   1  230.81    5.07
   0  -7   1   75.55    1.92
   0  -7   1   78.20    1.80
   0  -7   1   74.08    1.94
   0  -7  -1   74.71    1.89
   0  -7  -1   78.63    1.78
   0  -7  -1   74.25    1.78
   0  -7   1   73.16    1.80
   0  -7  -1   76.16    1.88
   0  -7  -1   77.08    1.79
   0   7   1   76.71    1.78
   0   7   1   72.57    1.77
   0   7  -1   73.96    1.78
   0   7  -1   73.34    1.79
   1  -7   1    3.52    0.42
   1  -7   1    3.95    0.31
  -1  -7  -1    2.93    0.34
  -1  -7  -1    3.00    0.34
   1  -7   1    4.26    0.32
  -1  -7  -1    3.49    0.39
  -1  -7  -1    3.52    0.39
   1  -7   1    3.78    0.39
   1  -7   1    3.73    0.32
   1   7   1    3.26    0.32
  -1   7  -1    3.86    0.30
  -1   7  -1    3.94    0.31
  -1   7  -1    3.05    0.24
   1   7   1    3.36    0.34
   1   7   1    2.83    0.33
   2  -7   1   41.69    0.99
   2  -7   1   41.00    1.22
  -2  -7  -1   40.41    1.21
   2  -7   1   43.37    0.99
  -2  -7  -1   40.96    1.19
   2  -7   1   41.76    1.31
  -2  -7  -1   41.29    1.21
  -2  -7  -1   40.63    1.27
   2   7   1   42.87    1.19
  -2   7  -1   40.25    0.98
   2   7   1   42.17    1.22
  -2   7  -1   39.99    0.98
  -3  -7  -1   -0.10    0.31
  -3  -7  -1    0.58    0.34
  -3  -7  -1    0.11    0.34
   3  -7   1   -0.21    0.31
   3  -7   1    0.53    0.16
  -3  -7  -1    1.04    0.33
  -3  -7  -1    0.43    0.31
   3  -7   1    0.18    0.15
  -3   7  -1    0.31    0.15
   3   7   1    0.15    0.24
  -3   7  -1    0.29    0.14
   3   7   1    0.28    0.32
  -4  -7  -1   25.92    1.03
  -4  -7  -1   25.79    1.03
   4  -7   1   26.83    0.72
   4  -7   1   27.10    0.71
  -4  -7  -1   26.71    1.06
  -4  -7  -1   26.58    1.03
   4  -7   1   25.70    0.71
   4  -7   1   25.99    1.10
  -4  -7  -1   25.20    0.95
   4   7   1   25.29    1.03
   4   7   1   26.67    1.02
  -4   7  -1   25.12    0.70
   4   7   1   25.67    0.92
  -5  -7  -1   38.45    1.35
  -5  -7  -1   36.63    1.25
   5  -7   1   37.84    1.00
   5  -7   1   37.80    1.00
   5  -7   1   38.99    1.01
   5  -7   1   36.72    1.43
  -5  -7  -1   37.29    1.31
  -5  -7  -1   37.42    1.34
  -5  -7  -1   37.23    1.35
   5   7   1   40.30    1.37
  -5   7  -1   34.94    0.98
   5   7   1   36.70    1.25
  -5   7  -1   38.22    0.99
   5   7   1   38.21    1.33
  -6  -7  -1   40.66    1.39
   6  -7   1   39.97    1.13
  -6  -7  -1   38.78    1.47
   6  -7   1   39.15    1.13
  -6  -7  -1   39.90    1.43
   6  -7   1   39.84    1.55
  -6  -7  -1   41.51    1.44
  -6  -7  -1   40.72    1.49
  -6   7  -1   37.37    1.11
   6   7   1   42.13    1.51
   6   7   1   41.64    1.43
   6   7   1   41.94    1.43
  -6   7  -1   41.45    1.13
  -7  -7  -1   37.16    1.47
   7  -7   1   39.96    1.18
  -7  -7  -1   38.96    1.51
  -7  -7  -1   38.20    1.42
  -7  -7  -1   39.48    1.44
   7  -7   1   39.30    1.71
  -7  -7  -1   38.92    1.54
   7   7   1   36.58    1.47
  -7   7  -1   37.82    1.16
   7   7   1   40.76    1.52
   7   7   1   38.82    1.53
  -8  -7  -1   20.23    1.21
  -8  -7  -1   18.84    1.21
   8  -7   1   20.36    1.50
   8  -7   1   20.74    0.90
  -8  -7  -1   19.65    1.09
  -8  -7  -1   21.57    1.17
  -8  -7  -1   21.18    1.21
   8   7   1   20.25    1.33
   8   7   1   20.65    1.19
   8   7   1   21.47    1.24
  -8   7  -1   20.28    0.89
   9  -7   1   21.32    0.94
  -9  -7  -1   20.50    1.17
   9  -7   1   22.22    1.44
  -9  -7  -1   22.26    1.19
  -9  -7  -1   18.99    1.13
  -9  -7  -1   22.13    1.19
  -9  -7  -1   19.32    1.17
   9   7   1   19.03    1.15
   9   7   1   18.89    1.12
  -9   7  -1   21.01    0.93
   9   7   1   20.65    1.27
  10  -7   1   -0.06    0.76
  10  -7   1    0.05    0.43
 -10  -7  -1   -0.72    0.53
 -10  -7  -1   -0.33    0.47
 -10  -7  -1    0.07    0.59
 -10  -7  -1   -0.09    0.58
 -10  -7  -1    0.22    0.59
 -10   7  -1    0.18    0.40
  10   7   1   -0.21    0.58
  10   7   1   -0.95    0.67
  10   7   1   -0.36    0.55
 -11  -7  -1   20.95    1.29
 -11  -7  -1   21.90    1.29
 -11  -7  -1   20.25    1.35
  11  -7   1   21.28    1.04
 -11  -7  -1   22.49    1.29
 -11  -7  -1   21.88    1.37
  11  -7   1   24.07    1.72
  11   7   1   22.08    1.35
  11   7   1   20.73    1.36
  11   7   1   21.58    1.57
 -11   7  -1   21.58    1.07
 -12  -7  -1   11.10    1.11
 -12  -7  -1   10.72    1.06
 -12  -7  -1   13.18    1.18
 -12  -7  -1   11.64    1.15
  12  -7   1   12.26    0.86
 -12  -7  -1   11.22    1.06
  12  -7   1   11.04    1.35
  12   7   1   10.35    1.18
 -12   7  -1   12.94    0.90
  12   7   1   11.78    1.15
  12   7   1   11.78    1.18
 -13  -7  -1    8.98    1.02
 -13  -7  -1    8.94    1.13
  13  -7   1    7.33    1.20
 -13  -7  -1   10.78    1.16
 -13  -7  -1    7.90    0.98
  13  -7   1    9.97    0.87
  13   7   1    7.02    1.20
 -13   7  -1   10.19    0.84
  13   7   1    8.79    1.09
  13   7   1    8.46    1.08
 -14  -7  -1    7.09    1.10
  14  -7   1    7.21    0.84
 -14  -7  -1    5.84    0.95
 -14  -7  -1    7.31    1.05
  14  -7   1    6.15    1.38
  14   7   1    7.19    1.11
 -14   7  -1    6.78    0.81
 -14  -8   1    1.09    0.83
  14  -8  -1   -0.17    1.05
 -14  -8   1   -0.09    0.75
 -14  -8   1   -0.06    0.68
  14  -8  -1    0.24    0.54
 -14  -8   1    1.40    0.77
  14   8  -1    1.03    0.84
 -14   8   1    2.10    0.59
 -13  -8   1    6.56    1.01
 -13  -8   1    6.58    0.94
  13  -8  -1    6.83    0.71
 -13  -8   1    6.76    0.94
  13  -8  -1    7.36    1.30
 -13  -8   1    6.96    1.01
 -13  -8   1    6.55    1.00
  13   8  -1    8.01    1.05
 -13   8   1    6.00    0.69
  13   8  -1    6.03    1.00
 -12  -8   1    1.59    0.66
 -12  -8   1    2.13    0.74
 -12  -8   1    0.68    0.66
 -12  -8   1    1.77    0.71
  12  -8  -1    1.76    0.96
 -12  -8   1    0.90    0.70
  12  -8  -1    1.18    0.48
 -12   8   1    1.93    0.50
  12   8  -1    0.37    0.64
  12   8  -1    1.06    0.73
 -11  -8   1    5.18    0.80
 -11  -8   1    4.60    0.82
 -11  -8   1    4.99    0.87
 -11  -8   1    4.86    0.88
  11  -8  -1    3.52    1.01
 -11  -8   1    3.13    0.74
  11  -8  -1    5.11    0.61
  11   8  -1    3.61    0.84
  11   8  -1    4.42    0.85
 -11   8   1    3.29    0.54
  10  -8  -1   22.26    1.45
 -10  -8   1   23.09    1.28
 -10  -8   1   22.71    1.28
 -10  -8   1   19.72    1.28
  10  -8  -1   21.88    0.93
 -10  -8   1   19.23    1.21
 -10  -8   1   19.60    1.27
 -10   8   1   19.86    0.90
  10   8  -1   19.16    1.36
  10   8  -1   19.41    1.28
  10   8  -1   18.09    1.23
  -9  -8   1    3.65    0.67
  -9  -8   1    4.11    0.72
   9  -8  -1    4.43    0.82
   9  -8  -1    3.75    0.46
  -9  -8   1    3.25    0.73
  -9  -8   1    4.01    0.74
  -9  -8   1    3.29    0.64
  -9   8   1    4.34    0.45
   9   8  -1    3.42    0.69
   9   8  -1    3.62    0.70
   9   8  -1    3.61    0.70
  -8  -8   1   19.13    1.11
  -8  -8   1   22.23    1.21
  -8  -8   1   18.76    1.20
  -8  -8   1   19.34    1.11
   8  -8  -1   18.51    1.45
  -8  -8   1   19.39    1.18
   8  -8  -1   18.87    0.79
   8   8  -1   19.18    1.15
   8   8  -1   16.11    1.16
   8   8  -1   19.16    1.20
  -8   8   1   18.90    0.77
   7  -8  -1   17.51    1.27
  -7  -8   1   15.06    1.01
   7  -8  -1   14.64    0.65
  -7  -8   1   16.30    0.95
  -7  -8   1   17.75    1.09
  -7  -8   1   14.83    1.07
  -7  -8   1   18.09    1.08
   7   8  -1   17.75    1.10
   7   8  -1   17.46    1.07
   7   8  -1   15.58    1.02
  -7   8   1   15.51    0.63
  -6  -8   1    3.14    0.56
  -6  -8   1    2.89    0.57
   6  -8  -1    3.40    0.27
  -6  -8   1    2.09    0.55
   6  -8  -1    2.36    0.61
  -6  -8   1    2.44    0.58
  -6  -8   1    3.50    0.63
   6  -8  -1    3.23    0.28
   6   8  -1    2.64    0.55
   6   8  -1    2.66    0.54
  -6   8   1    3.36    0.27
   6   8  -1    3.51    0.50
  -5  -8   1   68.22    2.00
   5  -8  -1   67.93    2.05
   5  -8  -1   67.42    1.62
  -5  -8   1   65.41    1.94
  -5  -8   1   68.64    1.97
  -5  -8   1   67.78    1.99
  -5  -8   1   66.44    1.92
   5   8  -1   63.30    1.93
   5   8  -1   64.77    1.80
   5   8  -1   67.38    1.97
  -4  -8   1    0.95    0.39
  -4  -8   1    1.14    0.43
   4  -8  -1    1.26    0.26
  -4  -8   1    1.52    0.38
  -4  -8   1    1.91    0.42
   4  -8  -1    1.24    0.41
  -4  -8   1    1.14    0.44
   4   8  -1    1.44    0.29
   4   8  -1    0.76    0.41
  -3  -8   1    5.23    0.52
  -3  -8   1    6.61    0.55
  -3  -8   1    4.90    0.53
  -3  -8   1    5.57    0.52
   3  -8  -1    5.39    0.50
  -3  -8   1    4.88    0.53
   3   8  -1    5.58    0.52
   3   8  -1    5.61    0.48
  -2  -8   1  267.93    5.99
   2  -8  -1  268.92    5.91
   2  -8  -1  272.62    6.06
  -2  -8   1  269.52    6.06
   2  -8  -1  265.30    6.14
  -2  -8   1  275.44    5.97
  -2  -8   1  264.52    6.03
  -2  -8   1  270.15    6.00
   2   8  -1  267.34    5.96
   2   8  -1  267.07    5.99
  -1  -8   1    1.33    0.33
   1  -8  -1    1.42    0.22
   1  -8  -1    1.66    0.35
  -1  -8   1    1.40    0.32
   1  -8  -1    1.48    0.22
  -1  -8   1    1.42    0.42
  -1  -8   1    1.11    0.31
   1  -8  -1    1.09    0.37
  -1   8   1    1.98    0.23
   1   8  -1    1.91    0.31
  -1   8   1    1.73    0.22
   1   8  -1    1.55    0.31
   1   8  -1    1.64    0.32
   0  -8  -1  100.78    2.50
   0  -8  -1  102.69    2.36
   0  -8  -1   99.64    2.50
   0  -8   1  102.39    2.54
   0  -8  -1  102.19    2.39
   0  -8  -1  105.03    2.38
   0  -8   1  107.51    2.39
   0  -8   1  101.35    2.39
   0  -8   1  104.04    2.56
   0   8  -1  103.97    2.38
   0   8  -1  105.91    2.40
   0   8  -1  101.54    2.38
   0   8   1  105.13    2.39
   0   8   1  100.41    2.37
   0   8   1  101.00    2.36
   1  -8   1  185.90    4.29
   1  -8   1  189.67    4.12
   1  -8   1  189.49    4.37
  -1  -8  -1  196.54    4.25
  -1  -8  -1  184.50    4.28
   1  -8   1  185.77    4.09
  -1  -8  -1  188.48    4.21
  -1  -8  -1  188.49    4.31
   1  -8   1  186.85    4.32
   1   8   1  183.89    4.20
   1   8   1  184.64    4.20
  -1   8  -1  194.82    4.12
   1   8   1  186.97    4.23
  -1   8  -1  188.65    4.09
  -2  -8  -1   93.51    2.31
  -2  -8  -1   93.24    2.35
   2  -8   1   92.57    2.05
  -2  -8  -1   91.09    2.28
  -2  -8  -1   92.66    2.28
   2  -8   1   91.09    2.38
  -2  -8  -1   93.41    2.35
   2  -8   1   91.53    2.33
  -2   8  -1   89.17    2.04
   2   8   1   89.81    2.26
   2   8   1   95.50    2.31
  -3  -8  -1   64.62    1.72
  -3  -8  -1   64.89    1.80
   3  -8   1   63.51    1.80
  -3  -8  -1   63.60    1.79
  -3  -8  -1   62.64    1.82
  -3  -8  -1   65.78    1.79
   3   8   1   64.69    1.79
   3   8   1   60.97    1.73
   4  -8   1    9.60    0.78
   4  -8   1    9.84    0.36
  -4  -8  -1   10.58    0.73
  -4  -8  -1   10.88    0.71
   4  -8   1   10.14    0.37
  -4  -8  -1   10.95    0.74
  -4  -8  -1    9.67    0.70
  -4  -8  -1   11.38    0.69
  -4   8  -1    9.15    0.35
   4   8   1   10.03    0.59
   4   8   1   11.04    0.73
  -5  -8  -1   21.26    1.04
  -5  -8  -1   21.92    1.00
   5  -8   1   21.16    0.64
  -5  -8  -1   22.35    0.99
  -5  -8  -1   22.27    1.07
  -5  -8  -1   20.72    1.01
   5  -8   1   19.88    1.12
   5  -8   1   21.65    0.65
   5   8   1   21.52    1.04
   5   8   1   20.37    1.00
  -5   8  -1   20.59    0.64
  -5   8  -1   21.26    0.64
   5   8   1   20.43    0.95
  -6  -8  -1   39.03    1.46
   6  -8   1   39.67    1.09
  -6  -8  -1   37.97    1.44
  -6  -8  -1   40.17    1.48
   6  -8   1   41.83    1.65
  -6  -8  -1   40.52    1.41
  -6  -8  -1   41.34    1.52
   6   8   1   40.54    1.42
   6   8   1   38.55    1.50
  -6   8  -1   39.66    1.08
   6   8   1   39.00    1.46
  -7  -8  -1   19.91    1.17
   7  -8   1   22.16    1.41
  -7  -8  -1   20.14    1.04
  -7  -8  -1   18.73    1.15
   7  -8   1   22.56    0.79
  -7  -8  -1   20.93    1.12
  -7  -8  -1   20.43    1.17
   7   8   1   20.69    1.23
  -7   8  -1   20.97    0.78
   7   8   1   19.37    1.12
   7   8   1   20.56    1.18
  -8  -8  -1   56.09    1.95
  -8  -8  -1   59.02    2.04
  -8  -8  -1   59.16    2.01
   8  -8   1   57.89    2.25
   8  -8   1   55.77    1.57
  -8  -8  -1   60.09    1.92
  -8  -8  -1   59.10    2.04
  -8   8  -1   58.37    1.58
   8   8   1   56.87    2.03
   8   8   1   53.42    2.00
   8   8   1   54.11    1.96
   9  -8   1   15.04    1.27
  -9  -8  -1   15.82    1.07
  -9  -8  -1   15.71    1.09
  -9  -8  -1   13.54    1.10
   9  -8   1   16.41    0.78
  -9  -8  -1   15.67    1.06
  -9  -8  -1   16.17    1.06
   9   8   1   13.64    1.03
   9   8   1   14.62    1.07
   9   8   1   14.70    1.08
  -9   8  -1   16.04    0.78
 -10  -8  -1   45.34    1.78
 -10  -8  -1   47.17    1.89
  10  -8   1   51.22    2.19
 -10  -8  -1   43.13    1.85
 -10  -8  -1   47.14    1.80
 -10  -8  -1   43.98    1.81
  10  -8   1   44.98    1.44
  10   8   1   43.52    1.86
  10   8   1   43.60    1.91
  10   8   1   44.05    1.83
 -10   8  -1   46.41    1.46
 -11  -8  -1   59.86    2.19
 -11  -8  -1   59.90    2.30
  11  -8   1   59.59    2.50
 -11  -8  -1   66.68    2.26
 -11  -8  -1   61.19    2.24
 -11  -8  -1   57.91    2.28
  11  -8   1   61.13    1.83
  11   8   1   63.74    2.32
 -11   8  -1   62.89    1.85
  11   8   1   59.32    2.31
  12  -8   1   15.47    1.49
  12  -8   1   17.73    0.97
 -12  -8  -1   19.30    1.35
 -12  -8  -1   18.66    1.34
 -12  -8  -1   17.61    1.28
 -12  -8  -1   16.03    1.24
 -12  -8  -1   18.11    1.23
 -12   8  -1   20.56    1.01
  12   8   1   15.98    1.29
  12   8   1   19.44    1.35
 -13  -8  -1    0.36    0.67
 -13  -8  -1    0.84    0.69
 -13  -8  -1    1.41    0.81
  13  -8   1    0.90    1.02
  13  -8   1    1.21    0.51
 -13  -8  -1    1.72    0.79
  13   8   1    0.80    0.74
 -13   8  -1    1.95    0.55
  13   8   1    2.16    0.81
 -14  -8  -1    2.73    0.84
 -14  -8  -1    2.44    0.82
  14  -8   1    3.57    0.68
  14  -8   1    1.36    1.18
 -14  -8  -1    3.15    0.91
 -14   8  -1    2.70    0.64
  14   8   1    3.28    0.97
  14  -9  -1    3.09    1.13
 -14  -9   1    5.41    1.07
 -14  -9   1    3.93    0.89
 -14  -9   1    5.20    1.00
 -14  -9   1    5.65    1.07
 -14  -9   1    3.22    0.91
  14   9  -1    3.93    1.02
  14   9  -1    3.65    0.93
 -13  -9   1    1.36    0.81
 -13  -9   1    1.39    0.79
 -13  -9   1    1.92    0.79
  13  -9  -1    0.79    0.91
 -13  -9   1    1.14    0.72
 -13  -9   1    1.97    0.76
  13   9  -1    1.67    0.77
  13   9  -1    1.65    0.79
 -12  -9   1   32.91    1.71
 -12  -9   1   35.35    1.75
 -12  -9   1   29.93    1.56
  12  -9  -1   29.85    1.17
  12  -9  -1   29.34    1.93
 -12  -9   1   31.77    1.59
 -12  -9   1   30.63    1.61
  12   9  -1   29.87    1.69
  12   9  -1   32.30    1.67
 -12   9   1   32.84    1.20
 -11  -9   1    9.72    1.03
 -11  -9   1    8.74    1.05
  11  -9  -1    8.65    0.66
 -11  -9   1    9.27    0.99
 -11  -9   1    8.01    0.98
 -11  -9   1    7.52    0.94
  11  -9  -1   10.06    1.26
  11   9  -1    7.02    0.97
  11   9  -1    8.18    0.97
 -11   9   1   10.72    0.69
 -10  -9   1   51.54    2.05
  10  -9  -1   51.16    1.52
 -10  -9   1   53.89    1.99
 -10  -9   1   51.44    1.94
  10  -9  -1   56.31    2.23
 -10  -9   1   54.81    1.98
 -10  -9   1   51.58    2.05
  10   9  -1   53.28    2.09
  10   9  -1   54.59    2.05
 -10   9   1   54.73    1.52
  -9  -9   1   32.27    1.55
  -9  -9   1   33.20    1.49
   9  -9  -1   35.43    1.78
  -9  -9   1   35.02    1.50
  -9  -9   1   34.01    1.49
   9  -9  -1   34.67    1.07
  -9  -9   1   35.52    1.50
   9   9  -1   33.13    1.51
   9   9  -1   32.82    1.51
  -9   9   1   33.32    1.05
   8  -9  -1   53.93    1.40
  -8  -9   1   54.28    1.88
  -8  -9   1   53.88    1.92
  -8  -9   1   54.17    1.89
  -8  -9   1   51.04    1.92
   8  -9  -1   53.41    2.05
  -8  -9   1   52.56    1.91
  -8   9   1   53.80    1.38
   8   9  -1   57.44    1.99
   8   9  -1   52.56    1.87
  -7  -9   1    3.98    0.71
  -7  -9   1    4.44    0.71
   7  -9  -1    3.77    0.32
   7  -9  -1    3.95    0.78
  -7  -9   1    4.35    0.75
  -7  -9   1    3.14    0.66
  -7  -9   1    4.57    0.68
   7   9  -1    5.08    0.72
  -7   9   1    4.04    0.31
   7   9  -1    5.22    0.76
  -6  -9   1   66.15    2.08
   6  -9  -1   67.00    2.17
  -6  -9   1   65.25    2.01
  -6  -9   1   66.52    2.04
  -6  -9   1   64.53    2.06
  -6  -9   1   64.70    2.07
   6   9  -1   66.22    2.08
   6   9  -1   63.59    2.02
   6   9  -1   64.23    1.87
   5  -9  -1   29.06    1.29
  -5  -9   1   29.13    1.26
  -5  -9   1   29.13    1.23
   5  -9  -1   29.04    0.91
  -5  -9   1   30.48    1.25
  -5  -9   1   29.41    1.23
  -5  -9   1   28.18    1.17
   5   9  -1   30.04    1.25
   5   9  -1   28.37    1.03
   5   9  -1   29.84    1.16
  -4  -9   1  123.00    3.08
   4  -9  -1  122.08    3.15
  -4  -9   1  118.17    3.08
  -4  -9   1  120.86    3.11
  -4  -9   1  127.40    3.09
  -4  -9   1  116.94    3.06
   4   9  -1  121.46    3.09
  -3  -9   1    5.40    0.53
  -3  -9   1    6.49    0.61
  -3  -9   1    5.01    0.52
   3  -9  -1    5.25    0.51
  -3  -9   1    6.45    0.60
   3  -9  -1    5.70    0.58
   3  -9  -1    6.17    0.49
  -3  -9   1    4.86    0.55
   3   9  -1    5.40    0.53
   3   9  -1    6.10    0.54
  -2  -9   1   24.03    0.96
   2  -9  -1   24.72    0.90
  -2  -9   1   24.34    0.93
  -2  -9   1   22.81    0.97
   2  -9  -1   22.54    0.87
  -2  -9   1   23.83    1.01
   2  -9  -1   23.87    0.98
  -2  -9   1   23.28    0.90
   2   9  -1   24.88    0.92
   2   9  -1   22.95    0.87
   1  -9  -1  163.72    3.75
  -1  -9   1  162.94    3.69
   1  -9  -1  161.99    3.52
   1  -9  -1  161.33    3.73
   1  -9  -1  161.08    3.79
  -1  -9   1  164.82    3.71
  -1  -9   1  161.79    3.79
  -1  -9   1  161.24    3.82
   1  -9  -1  157.92    3.55
  -1  -9   1  163.12    3.82
   1   9  -1  165.73    3.71
  -1   9   1  152.94    3.51
   1   9  -1  158.34    3.67
  -1   9   1  158.23    3.51
   0  -9  -1    0.22    0.19
   0  -9   1    0.13    0.32
   0  -9   1    0.66    0.42
   0  -9   1    0.40    0.26
   0  -9  -1    0.23    0.26
   0  -9  -1   -0.07    0.35
   0  -9  -1    0.16    0.25
   0  -9  -1    0.45    0.32
   0  -9  -1    1.17    0.35
   0  -9   1    0.44    0.27
   0  -9  -1    0.33    0.26
   0   9  -1    0.65    0.25
   0   9  -1    0.22    0.24
   0   9  -1    0.55    0.26
   0   9   1    0.55    0.22
   0   9   1    0.37    0.23
   0   9   1    0.43    0.25
  -1  -9  -1   40.73    1.26
  -1  -9  -1   41.74    1.19
   1  -9   1   42.45    1.30
  -1  -9  -1   39.67    1.28
   1  -9   1   40.06    1.06
   1  -9   1   39.88    1.31
  -1  -9  -1   40.64    1.30
   1  -9   1   40.68    1.17
  -1  -9  -1   39.62    1.20
   1  -9   1   40.41    1.07
  -1   9  -1   40.43    1.05
   1   9   1   39.60    1.17
  -1   9  -1   41.66    1.07
  -1   9  -1   40.84    1.07
   1   9   1   41.98    1.21
   1   9   1   40.08    1.18
  -2  -9  -1   23.53    0.90
  -2  -9  -1   25.78    1.03
   2  -9   1   22.76    0.93
   2  -9   1   23.60    0.67
  -2  -9  -1   25.02    0.92
   2  -9   1   24.71    1.07
   2  -9   1   23.49    0.94
  -2  -9  -1   24.02    0.99
  -2  -9  -1   23.97    0.93
  -2   9  -1   22.97    0.66
   2   9   1   23.93    0.93
   2   9   1   25.03    0.90
  -3  -9  -1   -0.46    0.35
  -3  -9  -1   -0.24    0.34
  -3  -9  -1   -0.46    0.31
   3  -9   1    0.17    0.41
  -3  -9  -1    0.32    0.38
  -3  -9  -1   -0.41    0.35
   3  -9   1    0.08    0.36
   3   9   1    0.33    0.35
   3   9   1    0.37    0.32
  -4  -9  -1    0.33    0.40
  -4  -9  -1   -0.19    0.35
  -4  -9  -1   -0.10    0.39
  -4  -9  -1    0.32    0.41
  -4  -9  -1    0.55    0.43
   4  -9   1   -0.31    0.43
   4   9   1   -0.63    0.40
   4   9   1   -0.16    0.26
  -5  -9  -1   35.13    1.36
  -5  -9  -1   37.47    1.31
  -5  -9  -1   35.16    1.37
   5  -9   1   35.85    1.46
  -5  -9  -1   34.51    1.32
  -5  -9  -1   35.61    1.35
   5   9   1   34.39    1.19
   5   9   1   36.50    1.38
   6  -9   1   41.81    1.06
   6  -9   1   41.87    1.69
  -6  -9  -1   41.51    1.53
  -6  -9  -1   40.76    1.53
  -6  -9  -1   39.64    1.54
  -6  -9  -1   43.53    1.58
  -6  -9  -1   40.68    1.45
   6   9   1   38.47    1.40
  -6   9  -1   42.03    1.06
   6   9   1   39.98    1.51
   6   9   1   40.74    1.56
   7  -9   1   14.42    0.62
  -7  -9  -1   13.64    1.04
  -7  -9  -1   13.50    1.02
   7  -9   1   14.96    1.30
  -7  -9  -1   16.10    1.00
  -7  -9  -1   13.25    1.07
  -7  -9  -1   15.53    1.10
   7   9   1   14.07    0.95
  -7   9  -1   15.01    0.62
   7   9   1   16.26    1.08
   7   9   1   13.96    1.00
  -8  -9  -1   -0.08    0.53
  -8  -9  -1    0.02    0.52
   8  -9   1    0.14    0.32
   8  -9   1   -0.39    0.67
  -8  -9  -1   -0.44    0.57
  -8  -9  -1   -0.11    0.55
  -8  -9  -1    0.15    0.52
   8   9   1    0.51    0.54
  -8   9  -1    0.20    0.30
   8   9   1    0.20    0.57
  -9  -9  -1    0.21    0.60
  -9  -9  -1    0.07    0.56
   9  -9   1   -0.01    0.72
  -9  -9  -1   -0.66    0.53
   9  -9   1   -0.22    0.33
  -9  -9  -1    0.19    0.49
  -9  -9  -1    0.12    0.54
   9   9   1    0.22    0.54
   9   9   1    0.37    0.60
  -9   9  -1   -0.04    0.34
 -10  -9  -1    3.37    0.73
  10  -9   1    3.52    0.89
 -10  -9  -1    3.81    0.76
  10  -9   1    3.52    0.48
 -10  -9  -1    3.01    0.67
 -10  -9  -1    3.21    0.78
 -10  -9  -1    3.46    0.71
  10   9   1    4.53    0.78
  10   9   1    2.43    0.73
 -10   9  -1    3.22    0.48
 -11  -9  -1    7.69    0.96
  11  -9   1    6.88    0.61
 -11  -9  -1    6.25    0.88
 -11  -9  -1    7.50    0.94
 -11  -9  -1    5.99    0.94
 -11  -9  -1    6.48    0.97
  11  -9   1    6.83    1.16
  11   9   1    8.11    0.98
  11   9   1    7.14    1.00
 -11   9  -1    7.46    0.63
 -12  -9  -1    6.62    0.95
 -12  -9  -1    6.97    1.00
 -12  -9  -1    5.61    0.91
 -12  -9  -1    6.83    0.94
 -12  -9  -1    7.82    0.98
  12  -9   1    7.15    0.66
  12  -9   1    3.67    1.12
 -12   9  -1    6.17    0.63
  12   9   1    6.40    1.01
  12   9   1    6.56    0.91
 -13  -9  -1    9.02    1.08
 -13  -9  -1    7.17    1.02
 -13  -9  -1    6.32    0.99
 -13  -9  -1    6.67    0.99
 -13  -9  -1    8.21    1.10
  13  -9   1    5.66    1.27
  13   9   1    5.37    1.02
  13   9   1    7.55    1.00
 -13 -10   1    4.09    0.95
 -13 -10   1    3.17    0.89
 -13 -10   1    3.03    0.84
  13 -10  -1    3.27    1.16
 -13 -10   1    3.70    0.85
 -13 -10   1    3.04    0.81
  13  10  -1    2.73    0.85
  13  10  -1    1.91    0.90
 -12 -10   1    0.91    0.72
  12 -10  -1   -0.11    0.90
 -12 -10   1    1.24    0.73
 -12 -10   1    1.53    0.76
 -12 -10   1    1.18    0.75
 -12 -10   1    0.66    0.66
  12  10  -1   -0.51    0.71
  12  10  -1    1.60    0.71
  11 -10  -1   17.63    1.53
 -11 -10   1   16.72    1.16
 -11 -10   1   20.73    1.32
 -11 -10   1   17.05    1.19
 -11 -10   1   16.79    1.21
 -11 -10   1   15.63    1.26
  11  10  -1   17.73    1.27
  11  10  -1   15.95    1.29
 -10 -10   1    5.23    0.81
 -10 -10   1    3.96    0.82
  10 -10  -1    4.18    0.94
 -10 -10   1    5.21    0.87
 -10 -10   1    5.42    0.80
 -10 -10   1    4.27    0.79
  10  10  -1    5.35    0.83
  10  10  -1    5.24    0.87
  -9 -10   1    0.09    0.56
  -9 -10   1    0.71    0.57
  -9 -10   1    0.08    0.59
   9 -10  -1    1.03    0.66
  -9 -10   1    0.31    0.54
  -9 -10   1    0.41    0.56
   9  10  -1   -0.51    0.52
   9  10  -1    0.15    0.61
  -8 -10   1    6.87    0.84
  -8 -10   1    7.51    0.83
   8 -10  -1    8.11    0.91
  -8 -10   1    7.06    0.79
  -8 -10   1    6.73    0.81
  -8 -10   1    7.28    0.81
   8  10  -1    6.90    0.80
   8  10  -1    7.28    0.82
  -7 -10   1    9.34    0.87
   7 -10  -1   10.16    1.00
  -7 -10   1   10.57    0.90
  -7 -10   1   11.62    0.98
  -7 -10   1    9.71    0.89
  -7 -10   1   10.38    0.92
   7  10  -1    9.32    0.92
   7  10  -1    9.49    0.87
  -6 -10   1    9.11    0.86
   6 -10  -1   10.44    0.93
  -6 -10   1    9.44    0.85
  -6 -10   1    9.82    0.88
  -6 -10   1   10.41    0.89
  -6 -10   1    9.03    0.86
   6  10  -1    9.08    0.82
   6  10  -1    8.59    0.84
  -5 -10   1   13.98    0.95
  -5 -10   1   13.70    0.99
  -5 -10   1   12.71    0.92
  -5 -10   1   13.16    0.92
  -5 -10   1   12.41    0.88
   5 -10  -1   12.54    1.01
   5  10  -1   14.45    0.95
   4 -10  -1   16.57    1.03
  -4 -10   1   16.29    0.92
  -4 -10   1   15.01    0.90
  -4 -10   1   15.72    0.94
  -4 -10   1   12.73    0.85
   4 -10  -1   14.79    0.91
  -4 -10   1   14.04    0.91
   4  10  -1   13.93    0.92
   3 -10  -1   90.90    2.44
  -3 -10   1   89.28    2.44
  -3 -10   1   92.43    2.43
  -3 -10   1   91.69    2.42
   3 -10  -1   93.59    2.49
  -3 -10   1   91.17    2.52
  -3 -10   1   91.94    2.50
   3 -10  -1   93.00    2.36
   3  10  -1   92.73    2.45
   3  10  -1   92.03    2.40
  -2 -10   1  198.07    4.85
  -2 -10   1  214.63    4.78
  -2 -10   1  207.86    4.79
  -2 -10   1  205.16    4.85
   2 -10  -1  210.76    4.88
   2 -10  -1  211.45    4.87
   2 -10  -1  205.69    4.76
  -2 -10   1  208.28    4.89
   2  10  -1  208.44    4.76
   2  10  -1  212.51    4.79
   1 -10  -1   44.14    1.14
  -1 -10   1   45.73    1.45
   1 -10  -1   44.49    1.16
  -1 -10   1   44.22    1.46
   1 -10  -1   45.26    1.44
   1 -10  -1   47.02    1.41
   1 -10  -1   44.50    1.25
  -1 -10   1   46.47    1.45
  -1 -10   1   45.63    1.31
  -1 -10   1   44.65    1.32
   1  10  -1   46.10    1.32
   1  10  -1   44.02    1.30
  -1  10   1   41.87    1.14
  -1  10   1   44.52    1.13
   0 -10  -1   80.86    1.94
   0 -10  -1   80.96    2.14
   0 -10   1   77.75    2.16
   0 -10  -1   79.98    1.95
   0 -10   1   80.29    1.96
   0 -10   1   79.65    1.97
   0 -10  -1   76.74    1.95
   0 -10  -1   79.92    2.10
   0 -10  -1   79.31    2.14
   0 -10   1   77.36    2.15
   0  10  -1   83.40    1.97
   0  10   1   80.73    1.96
   0  10   1   78.95    1.92
   0  10  -1   79.08    1.95
   0  10  -1   76.56    1.94
   0  10   1   78.63    1.94
   1 -10   1   21.42    0.86
  -1 -10  -1   23.70    0.88
   1 -10   1   23.68    1.06
  -1 -10  -1   22.95    0.97
  -1 -10  -1   24.30    0.90
   1 -10   1   22.06    0.74
   1 -10   1   21.99    0.97
  -1 -10  -1   22.79    1.00
  -1 -10  -1   25.22    1.02
   1 -10   1   22.90    0.75
   1  10   1   21.70    0.82
   1  10   1   22.55    0.86
   1  10   1   22.71    0.86
  -1  10  -1   23.45    0.75
  -1  10  -1   22.28    0.72
  -1  10  -1   23.87    0.75
  -2 -10  -1   80.77    2.12
   2 -10   1   80.08    2.14
  -2 -10  -1   76.12    2.17
  -2 -10  -1   79.67    2.11
   2 -10   1   80.17    1.83
   2 -10   1   80.94    2.14
  -2 -10  -1   81.22    2.21
  -2 -10  -1   80.09    2.09
   2 -10   1   78.06    2.22
   2  10   1   84.08    2.12
  -2  10  -1   77.62    1.81
  -2  10  -1   76.53    1.81
   2  10   1   79.97    2.08
  -3 -10  -1   29.52    1.12
  -3 -10  -1   30.10    1.15
   3 -10   1   30.77    1.18
   3 -10   1   29.73    1.27
  -3 -10  -1   29.45    1.20
  -3 -10  -1   28.64    1.09
  -3 -10  -1   27.38    1.17
   3  10   1   29.10    1.11
   3  10   1   28.76    1.08
  -4 -10  -1   10.97    0.83
  -4 -10  -1   10.22    0.80
   4 -10   1    9.86    0.77
   4 -10   1    9.95    0.83
  -4 -10  -1    9.75    0.74
  -4 -10  -1   11.11    0.80
  -4 -10  -1    8.40    0.76
   4  10   1   10.62    0.80
  -5 -10  -1    8.88    0.79
  -5 -10  -1    9.06    0.79
  -5 -10  -1   10.35    0.83
  -5 -10  -1    8.25    0.77
  -5 -10  -1    8.32    0.80
   5 -10   1    7.84    0.80
   5  10   1    8.16    0.79
  -6 -10  -1   18.80    1.11
  -6 -10  -1   14.93    1.03
   6 -10   1   17.83    1.28
  -6 -10  -1   17.84    1.06
  -6 -10  -1   18.05    1.11
  -6 -10  -1   18.44    1.07
   6  10   1   15.65    1.00
   6  10   1   19.56    1.12
  -7 -10  -1   11.26    0.89
  -7 -10  -1   10.36    0.96
  -7 -10  -1    9.08    0.89
  -7 -10  -1    9.21    0.91
  -7 -10  -1    9.55    0.91
   7 -10   1    9.84    0.46
   7 -10   1    8.85    0.99
   7  10   1   10.31    0.89
   7  10   1   10.22    0.95
  -7  10  -1    9.54    0.45
  -8 -10  -1   34.77    1.54
  -8 -10  -1   32.63    1.46
  -8 -10  -1   30.77    1.45
  -8 -10  -1   35.37    1.43
   8 -10   1   36.03    1.75
   8 -10   1   34.33    0.98
  -8 -10  -1   33.32    1.51
   8  10   1   33.83    1.53
  -8  10  -1   35.17    0.97
   8  10   1   32.94    1.47
   9 -10   1    0.20    0.31
  -9 -10  -1    0.80    0.61
  -9 -10  -1    0.23    0.55
   9 -10   1    0.97    0.76
  -9 -10  -1    0.34    0.59
  -9 -10  -1   -0.85    0.59
  -9 -10  -1   -0.79    0.53
  -9  10  -1   -0.19    0.29
   9  10   1   -1.08    0.51
   9  10   1   -0.48    0.58
 -10 -10  -1   23.13    1.39
  10 -10   1   23.75    0.91
 -10 -10  -1   23.10    1.36
 -10 -10  -1   24.12    1.37
 -10 -10  -1   23.74    1.32
  10 -10   1   25.08    1.70
 -10 -10  -1   23.57    1.42
  10  10   1   24.12    1.43
 -10  10  -1   23.94    0.90
  10  10   1   23.58    1.37
 -11 -10  -1   25.02    1.42
  11 -10   1   21.98    1.77
 -11 -10  -1   22.27    1.34
 -11 -10  -1   27.60    1.42
 -11 -10  -1   22.15    1.46
 -11 -10  -1   22.25    1.44
  11  10   1   22.04    1.40
  11  10   1   23.97    1.44
 -12 -10  -1   26.47    1.52
 -12 -10  -1   25.59    1.58
 -12 -10  -1   27.26    1.62
  12 -10   1   24.27    1.86
 -12 -10  -1   24.59    1.52
 -12 -10  -1   29.03    1.53
  12  10   1   24.96    1.53
  12  10   1   23.15    1.55
 -13 -10  -1    1.20    0.74
  13 -10   1    1.33    1.12
 -13 -10  -1    4.30    0.94
 -13 -10  -1    1.74    0.79
 -13 -10  -1    1.27    0.78
 -13 -10  -1    3.24    0.91
  13  10   1    2.84    0.86
  13  10   1    2.22    0.89
  13 -11  -1   -0.70    0.90
 -13 -11   1    2.37    0.85
 -13 -11   1    1.47    0.80
 -13 -11   1    2.20    0.88
 -13 -11   1    0.67    0.83
 -13 -11   1    0.64    0.75
  13  11  -1    2.91    0.85
  13  11  -1    0.65    0.84
 -12 -11   1   15.02    1.35
 -12 -11   1   15.73    1.26
 -12 -11   1   16.57    1.36
 -12 -11   1   12.88    1.23
  12 -11  -1   13.18    1.50
 -12 -11   1   15.77    1.29
  12  11  -1   13.72    1.28
  12  11  -1   16.86    1.32
 -11 -11   1    1.49    0.69
 -11 -11   1    0.03    0.54
 -11 -11   1   -0.22    0.63
  11 -11  -1   -0.81    0.78
 -11 -11   1    0.64    0.64
 -11 -11   1    0.06    0.60
  11  11  -1   -0.07    0.66
  11  11  -1    0.13    0.62
 -10 -11   1   21.42    1.37
 -10 -11   1   25.06    1.39
 -10 -11   1   22.92    1.36
 -10 -11   1   25.99    1.38
 -10 -11   1   22.76    1.36
  10 -11  -1   26.46    1.69
  10  11  -1   21.08    1.40
  10  11  -1   23.94    1.38
  -9 -11   1   10.69    0.96
  -9 -11   1    9.45    0.97
  -9 -11   1    7.92    0.92
   9 -11  -1    7.48    1.03
  -9 -11   1    8.87    0.97
  -9 -11   1    9.08    0.97
   9  11  -1    8.83    0.93
   9  11  -1    9.67    1.00
  -8 -11   1   60.09    2.18
   8 -11  -1   68.24    2.39
  -8 -11   1   61.67    2.20
  -8 -11   1   63.89    2.19
  -8 -11   1   65.65    2.23
  -8 -11   1   65.20    2.14
   8  11  -1   65.55    2.25
   8  11  -1   65.87    2.19
  -7 -11   1    7.02    0.83
  -7 -11   1    8.31    0.86
   7 -11  -1    5.87    0.87
  -7 -11   1    6.17    0.77
  -7 -11   1    7.14    0.81
  -7 -11   1    5.93    0.78
   7  11  -1    5.73    0.72
   7  11  -1    6.36    0.76
  -6 -11   1   80.78    2.45
  -6 -11   1   79.50    2.44
  -6 -11   1   81.15    2.38
  -6 -11   1   75.08    2.40
   6 -11  -1   83.50    2.60
  -6 -11   1   80.99    2.42
   6  11  -1   79.20    2.39
   6  11  -1   79.16    2.43
   5 -11  -1   35.34    1.50
  -5 -11   1   36.86    1.45
  -5 -11   1   36.62    1.53
  -5 -11   1   37.56    1.47
  -5 -11   1   36.79    1.50
  -5 -11   1   36.19    1.45
   5  11  -1   36.57    1.47
  -4 -11   1   52.80    1.79
  -4 -11   1   57.10    1.79
  -4 -11   1   55.33    1.87
  -4 -11   1   56.62    1.78
   4 -11  -1   54.23    1.82
   4 -11  -1   55.77    1.68
   4 -11  -1   56.27    1.87
  -4 -11   1   57.18    1.79
   4  11  -1   55.89    1.78
  -3 -11   1    5.82    0.66
   3 -11  -1    6.27    0.58
  -3 -11   1    5.79    0.61
  -3 -11   1    5.58    0.61
   3 -11  -1    6.32    0.70
   3 -11  -1    5.18    0.56
  -3 -11   1    5.15    0.67
  -3 -11   1    5.27    0.68
   3  11  -1    5.78    0.60
   3  11  -1    5.64    0.59
   2 -11  -1    0.32    0.38
  -2 -11   1   -0.26    0.50
   2 -11  -1    0.89    0.39
  -2 -11   1    0.46    0.42
  -2 -11   1    0.74    0.47
  -2 -11   1    0.49    0.42
   2 -11  -1    1.54    0.56
  -2 -11   1    0.45    0.41
   2  11  -1    0.28    0.39
   2  11  -1    0.19    0.37
  -1 -11   1    1.22    0.46
   1 -11  -1    1.22    0.41
  -1 -11   1    1.73    0.42
  -1 -11   1    1.37    0.46
  -1 -11   1    0.74    0.40
   1 -11  -1    1.43    0.51
   1 -11  -1    1.16    0.34
  -1 -11   1    0.84    0.53
   1 -11  -1    0.90    0.30
  -1  11   1    0.98    0.27
   1  11  -1    1.62    0.40
   1  11  -1    1.49    0.37
  -1  11   1    0.80    0.28
   0 -11   1    0.95    0.33
   0 -11  -1    1.82    0.53
   0 -11  -1    1.16    0.42
   0 -11  -1    1.63    0.45
   0 -11  -1    1.44    0.36
   0 -11  -1    0.45    0.32
   0 -11   1    1.32    0.45
   0 -11  -1    1.10    0.33
   0 -11   1    1.17    0.57
   0 -11   1    1.05    0.35
   0  11   1    1.18    0.32
   0  11   1    0.99    0.30
   0  11  -1    1.51    0.34
   0  11  -1    1.44    0.35
   0  11  -1    1.60    0.33
  -1 -11  -1   27.58    0.99
   1 -11   1   27.45    1.00
  -1 -11  -1   30.52    1.19
  -1 -11  -1   30.39    1.06
  -1 -11  -1   26.75    1.16
   1 -11   1   29.36    0.91
   1 -11   1   30.34    1.16
   1 -11   1   31.46    1.25
  -1 -11  -1   29.41    1.11
  -1  11  -1   27.93    0.87
   1  11   1   29.90    1.00
  -1  11  -1   27.98    0.88
   1  11   1   29.27    1.04
   2 -11   1    0.41    0.41
  -2 -11  -1    0.90    0.48
   2 -11   1    1.11    0.25
   2 -11   1    0.80    0.56
   2 -11   1    0.70    0.43
  -2 -11  -1    1.07    0.43
  -2 -11  -1    0.88    0.46
  -2 -11  -1    0.19    0.49
  -2 -11  -1    0.70    0.41
   2  11   1    0.92    0.38
   2  11   1    0.63    0.40
  -2  11  -1    0.71    0.23
  -2  11  -1    1.10    0.23
  -3 -11  -1    2.95    0.53
   3 -11   1    1.89    0.59
  -3 -11  -1    2.05    0.51
  -3 -11  -1    1.81    0.54
  -3 -11  -1    1.71    0.55
   3 -11   1    2.09    0.52
  -3 -11  -1    2.99    0.56
   3 -11   1    2.20    0.48
   3  11   1    1.57    0.46
   3  11   1    1.94    0.48
   4 -11   1    4.73    0.72
  -4 -11  -1    4.86    0.65
  -4 -11  -1    4.69    0.66
  -4 -11  -1    4.57    0.64
  -4 -11  -1    5.96    0.66
   4 -11   1    4.79    0.66
  -4 -11  -1    4.56    0.67
   4  11   1    4.55    0.62
   5 -11   1    4.46    0.79
  -5 -11  -1    6.28    0.79
  -5 -11  -1    7.35    0.81
  -5 -11  -1    6.07    0.76
  -5 -11  -1    7.82    0.76
   5 -11   1    6.25    0.79
  -5 -11  -1    6.07    0.76
   5  11   1    6.44    0.78
  -6 -11  -1   12.21    0.98
  -6 -11  -1   11.04    0.90
  -6 -11  -1   10.58    0.94
  -6 -11  -1   11.57    0.97
  -6 -11  -1   11.77    0.98
   6 -11   1   10.50    0.98
   6  11   1   10.95    0.90
   6  11   1   11.45    0.96
  -7 -11  -1    9.11    0.90
  -7 -11  -1    9.97    0.94
  -7 -11  -1    9.43    0.89
   7 -11   1    7.68    0.92
  -7 -11  -1    9.55    0.91
  -7 -11  -1   10.23    0.87
   7  11   1    8.98    0.85
   7  11   1    9.12    0.87
  -8 -11  -1    6.52    0.84
  -8 -11  -1    5.55    0.80
  -8 -11  -1    6.43    0.80
  -8 -11  -1    6.86    0.88
  -8 -11  -1    7.50    0.80
   8 -11   1    6.51    0.95
   8  11   1    5.45    0.81
   8  11   1    8.21    0.87
  -9 -11  -1    5.99    0.86
  -9 -11  -1    5.56    0.83
   9 -11   1    4.89    0.90
  -9 -11  -1    5.12    0.76
  -9 -11  -1    4.80    0.83
  -9 -11  -1    6.29    0.89
   9  11   1    5.95    0.83
   9  11   1    6.56    0.91
 -10 -11  -1    2.05    0.71
  10 -11   1    0.63    0.85
 -10 -11  -1    0.87    0.64
 -10 -11  -1    1.50    0.71
 -10 -11  -1    1.58    0.67
 -10 -11  -1    1.34    0.71
  10  11   1    0.83    0.70
  10  11   1    0.78    0.63
 -11 -11  -1    1.12    0.73
 -11 -11  -1    0.86    0.65
  11 -11   1   -0.92    0.70
 -11 -11  -1    0.14    0.64
 -11 -11  -1    0.89    0.61
 -11 -11  -1    0.65    0.70
  11  11   1    0.49    0.69
  11  11   1    0.16    0.64
 -12 -11  -1    1.48    0.79
 -12 -11  -1    0.35    0.68
 -12 -11  -1    0.47    0.70
  12 -11   1   -0.13    0.95
 -12 -11  -1    0.99    0.72
 -12 -11  -1   -0.83    0.67
  12  11   1   -0.09    0.73
  12  11   1    1.42    0.72
 -13 -11  -1    8.88    1.11
 -13 -11  -1    6.71    1.12
 -13 -11  -1    6.32    1.01
 -13 -11  -1    9.21    1.12
  13 -11   1    5.98    1.35
 -13 -11  -1    7.70    1.14
  13  11   1    9.48    1.22
  13  11   1    8.78    1.13
  12 -12  -1    0.30    0.93
 -12 -12   1    0.36    0.70
 -12 -12   1   -0.66    0.67
 -12 -12   1   -0.84    0.71
 -12 -12   1   -0.26    0.69
 -12 -12   1   -0.12    0.73
  12  12  -1    0.51    0.69
  12  12  -1   -0.98    0.71
 -11 -12   1   22.96    1.47
 -11 -12   1   26.21    1.58
 -11 -12   1   25.15    1.56
 -11 -12   1   22.92    1.41
  11 -12  -1   23.07    1.76
 -11 -12   1   24.96    1.49
  11  12  -1   23.48    1.47
  11  12  -1   27.13    1.60
  10 -12  -1    2.38    0.90
 -10 -12   1    2.48    0.76
 -10 -12   1    3.07    0.77
 -10 -12   1    4.09    0.84
 -10 -12   1    3.36    0.76
 -10 -12   1    2.16    0.73
  10  12  -1    3.66    0.76
  10  12  -1    3.24    0.81
  -9 -12   1    1.48    0.67
  -9 -12   1   -0.26    0.63
  -9 -12   1    0.43    0.57
  -9 -12   1   -0.90    0.57
   9 -12  -1    1.01    0.79
  -9 -12   1    0.28    0.62
   9  12  -1    0.52    0.51
   9  12  -1    0.43    0.65
  -8 -12   1    2.50    0.71
  -8 -12   1    2.02    0.67
   8 -12  -1    1.18    0.73
  -8 -12   1    1.49    0.64
  -8 -12   1    2.77    0.71
  -8 -12   1    1.29    0.64
   8  12  -1    1.88    0.62
   8  12  -1    1.92    0.63
  -7 -12   1    0.28    0.56
  -7 -12   1    0.33    0.57
   7 -12  -1   -0.17    0.57
  -7 -12   1    0.24    0.55
  -7 -12   1   -0.34    0.50
  -7 -12   1    0.51    0.54
   7  12  -1    0.24    0.50
   7  12  -1   -0.08    0.54
  -6 -12   1   26.71    1.35
  -6 -12   1   28.33    1.34
  -6 -12   1   26.03    1.28
  -6 -12   1   27.24    1.31
   6 -12  -1   28.72    1.43
  -6 -12   1   26.56    1.28
   6  12  -1   26.59    1.24
   6  12  -1   29.54    1.36
  -5 -12   1    0.18    0.57
  -5 -12   1    0.07    0.50
  -5 -12   1   -0.65    0.54
   5 -12  -1   -0.64    0.63
  -5 -12   1    0.13    0.60
   5 -12  -1    0.54    0.45
   5 -12  -1   -0.27    0.58
  -5 -12   1    1.37    0.64
   5  12  -1   -0.41    0.54
   5  12  -1    0.34    0.51
  -4 -12   1   75.19    2.27
   4 -12  -1   76.59    2.36
  -4 -12   1   74.92    2.25
  -4 -12   1   74.84    2.36
   4 -12  -1   79.34    2.31
   4 -12  -1   77.83    2.17
  -4 -12   1   78.32    2.37
  -4 -12   1   76.72    2.27
   4  12  -1   80.91    2.26
   4  12  -1   76.67    2.26
  -3 -12   1  123.18    3.25
  -3 -12   1  125.55    3.35
  -3 -12   1  125.44    3.33
   3 -12  -1  125.81    3.15
  -3 -12   1  131.04    3.25
   3 -12  -1  126.79    3.23
   3 -12  -1  125.65    3.31
   3  12  -1  125.79    3.19
  -2 -12   1   71.99    2.18
   2 -12  -1   71.48    1.98
  -2 -12   1   69.65    2.11
   2 -12  -1   73.48    2.13
   2 -12  -1   71.50    2.04
  -2 -12   1   73.85    2.19
  -2 -12   1   71.87    2.03
   2  12  -1   71.18    1.99
   1 -12  -1   11.12    0.90
  -1 -12   1   10.62    0.74
   1 -12  -1    9.59    0.55
  -1 -12   1    9.22    0.79
  -1 -12   1    9.67    0.80
  -1 -12   1    9.51    0.84
   1 -12  -1    8.55    0.73
   1 -12  -1    9.91    0.80
   1  12  -1   10.11    0.67
  -1  12   1    9.60    0.51
   0 -12  -1   39.96    1.46
   0 -12   1   39.42    1.22
   0 -12  -1   39.84    1.42
   0 -12  -1   37.92    1.41
   0 -12   1   41.32    1.46
   0 -12  -1   38.03    1.20
   0 -12   1   38.97    1.49
   0  12  -1   39.72    1.18
   0  12   1   38.41    1.15
  -1 -12  -1    2.72    0.60
   1 -12   1    2.38    0.64
  -1 -12  -1    2.87    0.58
   1 -12   1    2.17    0.38
  -1 -12  -1    1.89    0.48
   1 -12   1    1.78    0.51
  -1 -12  -1    2.62    0.49
   1  12   1    1.44    0.41
  -1  12  -1    2.41    0.34
  -2 -12  -1   77.52    2.11
   2 -12   1   75.61    1.78
  -2 -12  -1   75.44    2.11
   2 -12   1   74.52    2.09
  -2 -12  -1   74.96    2.23
   2 -12   1   78.22    2.28
   2 -12   1   72.88    2.14
  -2 -12  -1   71.35    2.18
  -2  12  -1   73.85    1.75
   2  12   1   76.12    2.06
   3 -12   1    1.31    0.65
  -3 -12  -1    1.67    0.56
   3 -12   1    1.22    0.50
   3 -12   1    0.39    0.52
  -3 -12  -1    0.95    0.50
  -3 -12  -1    1.37    0.58
  -3 -12  -1    0.23    0.52
   3  12   1    0.92    0.45
  -4 -12  -1  146.90    3.78
  -4 -12  -1  146.28    3.76
  -4 -12  -1  143.98    3.65
   4 -12   1  144.68    3.60
   4 -12   1  138.00    3.75
  -4 -12  -1  147.39    3.71
  -4 -12  -1  142.65    3.61
   4 -12   1  147.89    3.83
   4  12   1  143.35    3.67
   4  12   1  142.79    3.63
   5 -12   1   25.49    1.46
  -5 -12  -1   27.11    1.32
  -5 -12  -1   26.23    1.30
  -5 -12  -1   27.51    1.36
  -5 -12  -1   27.82    1.26
  -5 -12  -1   28.42    1.34
   5 -12   1   27.12    1.42
   5  12   1   26.48    1.30
   5  12   1   28.08    1.25
  -6 -12  -1   89.65    2.71
  -6 -12  -1   94.10    2.62
   6 -12   1   91.57    2.82
  -6 -12  -1   91.74    2.71
  -6 -12  -1   95.72    2.78
  -6 -12  -1   93.91    2.76
   6  12   1   87.86    2.64
   6  12   1   95.68    2.77
   7 -12   1    1.50    0.67
  -7 -12  -1    0.58    0.59
  -7 -12  -1    0.52    0.58
  -7 -12  -1    0.90    0.62
  -7 -12  -1    1.80    0.61
  -7 -12  -1    0.59    0.55
   7  12   1    1.21    0.53
   7  12   1    0.74    0.57
  -8 -12  -1   76.15    2.51
  -8 -12  -1   71.31    2.45
   8 -12   1   81.93    2.71
  -8 -12  -1   76.24    2.36
  -8 -12  -1   75.15    2.50
  -8 -12  -1   73.08    2.48
   8  12   1   75.79    2.51
   8  12   1   74.26    2.43
   9 -12   1   -0.46    0.75
  -9 -12  -1    0.03    0.55
  -9 -12  -1   -0.57    0.59
  -9 -12  -1    0.53    0.67
  -9 -12  -1    1.25    0.65
  -9 -12  -1    0.65    0.60
   9  12   1    0.93    0.62
   9  12   1   -0.15    0.55
 -10 -12  -1   29.62    1.56
  10 -12   1   34.11    1.93
 -10 -12  -1   29.60    1.59
 -10 -12  -1   28.86    1.57
 -10 -12  -1   27.62    1.57
 -10 -12  -1   30.48    1.47
  10  12   1   29.48    1.55
  10  12   1   30.34    1.62
 -11 -12  -1    6.47    1.01
 -11 -12  -1    4.54    0.88
 -11 -12  -1    4.18    0.90
 -11 -12  -1    5.45    0.92
  11 -12   1    4.10    1.11
 -11 -12  -1    5.19    0.87
  11  12   1    3.88    0.89
  11  12   1    5.22    0.89
 -12 -12  -1   11.09    1.21
 -12 -12  -1   11.36    1.25
  12 -12   1   11.52    1.46
 -12 -12  -1   13.37    1.28
 -12 -12  -1   11.92    1.28
  12  12   1   12.56    1.25
  12  12   1   11.63    1.28
 -12 -13   1    9.32    1.13
 -12 -13   1    9.30    1.13
  12 -13  -1    6.38    1.26
 -12 -13   1    7.58    1.09
 -12 -13   1   10.00    1.10
  12  13  -1    8.27    1.08
 -11 -13   1    9.50    1.08
 -11 -13   1    9.66    1.13
 -11 -13   1   11.33    1.20
  11 -13  -1    8.33    1.27
 -11 -13   1    9.10    1.10
  11  13  -1   10.37    1.13
 -10 -13   1   30.43    1.62
 -10 -13   1   30.27    1.54
 -10 -13   1   26.39    1.53
  10 -13  -1   29.50    1.82
 -10 -13   1   27.90    1.57
  10  13  -1   26.57    1.45
  -9 -13   1    1.40    0.68
  -9 -13   1    1.29    0.67
  -9 -13   1    1.46    0.70
   9 -13  -1   -0.56    0.75
  -9 -13   1    0.40    0.65
   9  13  -1    2.00    0.65
  -8 -13   1   65.85    2.30
  -8 -13   1   65.11    2.17
   8 -13  -1   68.09    2.44
  -8 -13   1   59.04    2.21
  -8 -13   1   63.08    2.26
   8  13  -1   60.61    2.20
  -7 -13   1    0.74    0.61
  -7 -13   1    1.56    0.65
   7 -13  -1   -1.99    0.59
  -7 -13   1    0.49    0.58
  -7 -13   1    0.10    0.56
   7  13  -1   -0.24    0.48
   6 -13  -1   51.09    1.91
   6 -13  -1   53.65    1.99
   6 -13  -1   51.17    1.68
  -6 -13   1   55.57    1.91
  -6 -13   1   53.09    1.83
  -6 -13   1   53.40    1.98
  -6 -13   1   52.02    1.94
   6  13  -1   54.93    1.85
   5 -13  -1    0.49    0.44
   5 -13  -1   -0.46    0.55
  -5 -13   1    1.61    0.62
  -5 -13   1    0.31    0.62
  -5 -13   1    0.85    0.58
   5 -13  -1    0.51    0.60
  -5 -13   1    0.84    0.53
   5  13  -1    1.12    0.51
   4 -13  -1   41.95    1.64
  -4 -13   1   40.07    1.57
   4 -13  -1   37.04    1.50
  -4 -13   1   35.70    1.51
   4 -13  -1   38.86    1.44
  -4 -13   1   40.39    1.52
  -4 -13   1   38.32    1.48
   4  13  -1   38.71    1.43
  -3 -13   1    5.68    0.78
  -3 -13   1    6.82    0.73
   3 -13  -1    6.83    0.68
  -3 -13   1    5.62    0.74
   3 -13  -1    7.21    0.87
  -3 -13   1    6.30    0.80
   3  13  -1    5.84    0.66
  -2 -13   1   14.03    1.04
  -2 -13   1   13.57    0.87
   2 -13  -1   12.21    0.95
   2 -13  -1   12.57    0.88
  -2 -13   1   11.69    0.95
  -2 -13   1   13.85    1.00
   2  13  -1   11.92    0.78
  -1 -13   1    8.83    0.85
  -1 -13   1    9.24    0.83
  -1 -13   1    8.43    0.66
   1 -13  -1    8.68    0.76
  -1 -13   1    8.66    0.87
   1 -13  -1    7.77    0.56
   1 -13  -1    9.61    0.85
   1 -13  -1    8.12    0.77
   1  13  -1    8.48    0.67
  -1  13   1    8.20    0.51
   0 -13  -1    6.29    0.55
   0 -13   1    5.81    0.74
   0 -13  -1    6.02    0.71
   0 -13   1    5.98    0.70
   0 -13   1    6.22    0.55
   0 -13  -1    5.56    0.67
   0 -13  -1    4.80    0.71
   0 -13   1    7.05    0.82
   0  13   1    5.64    0.49
   0  13  -1    5.87    0.50
   1 -13   1    6.25    0.48
  -1 -13  -1    5.84    0.70
  -1 -13  -1    6.25    0.71
   1 -13   1    4.99    0.81
  -1 -13  -1    5.41    0.59
   1 -13   1    5.62    0.67
  -1 -13  -1    6.66    0.75
  -1  13  -1    5.55    0.44
   1  13   1    5.85    0.55
   2 -13   1   10.05    0.80
  -2 -13  -1    9.15    0.85
   2 -13   1    9.15    0.92
  -2 -13  -1    8.49    0.81
  -2 -13  -1    8.22    0.72
  -2 -13  -1    8.01    0.79
   2 -13   1    8.85    0.50
   2  13   1    8.30    0.67
  -2  13  -1    9.55    0.48
  -3 -13  -1    5.39    0.70
  -3 -13  -1    5.67    0.70
  -3 -13  -1    5.16    0.69
   3 -13   1    5.81    0.86
  -3 -13  -1    6.13    0.79
   3 -13   1    5.23    0.66
   3  13   1    4.70    0.62
  -4 -13  -1    3.04    0.68
   4 -13   1    3.92    0.79
   4 -13   1    3.53    0.61
  -4 -13  -1    4.43    0.72
  -4 -13  -1    4.12    0.68
   4 -13   1    2.73    0.64
  -4 -13  -1    3.07    0.65
   4  13   1    2.54    0.54
   5 -13   1    2.57    0.76
  -5 -13  -1    1.90    0.65
  -5 -13  -1    2.18    0.61
  -5 -13  -1    3.76    0.69
   5 -13   1    0.69    0.62
  -5 -13  -1    2.76    0.62
   5  13   1    2.61    0.57
  -6 -13  -1    1.22    0.58
  -6 -13  -1    1.87    0.59
   6 -13   1    1.03    0.67
  -6 -13  -1    1.58    0.59
  -6 -13  -1    1.54    0.63
   6 -13   1    1.49    0.73
   6  13   1    2.26    0.56
   7 -13   1   -0.31    0.69
   7 -13   1    1.39    0.71
  -7 -13  -1    0.25    0.57
  -7 -13  -1    0.33    0.58
  -7 -13  -1    0.61    0.54
  -7 -13  -1    0.01    0.57
   7  13   1    0.19    0.50
   8 -13   1    0.70    0.82
  -8 -13  -1    2.23    0.71
  -8 -13  -1    1.46    0.63
  -8 -13  -1    1.15    0.66
  -8 -13  -1    0.67    0.63
   8  13   1    1.85    0.63
  -9 -13  -1    1.47    0.68
  -9 -13  -1    2.03    0.74
  -9 -13  -1    1.24    0.68
   9 -13   1    2.16    0.85
  -9 -13  -1    0.35    0.60
   9  13   1    0.93    0.63
 -10 -13  -1    1.93    0.75
 -10 -13  -1    1.19    0.73
 -10 -13  -1    1.88    0.74
  10 -13   1    0.11    0.84
  10  13   1    1.07    0.67
 -11 -13  -1    1.05    0.70
 -11 -13  -1    0.77    0.73
 -11 -13  -1    0.43    0.76
  11 -13   1   -0.70    0.92
  11  13   1    0.09    0.68
 -12 -13  -1    0.98    0.77
 -12 -13  -1    0.30    0.76
 -12 -13  -1   -0.43    0.68
  12 -13   1   -0.86    1.02
  12  13   1    1.25    0.75
 -11 -14   1   10.01    1.18
  11 -14  -1   11.20    1.42
 -11 -14   1    9.85    1.16
 -11 -14   1    9.78    1.17
  11  14  -1   10.20    1.14
  10 -14  -1   -0.10    0.87
 -10 -14   1    1.05    0.73
 -10 -14   1   -0.02    0.64
 -10 -14   1    0.33    0.70
 -10 -14   1   -0.51    0.63
  10  14  -1   -0.41    0.59
   9 -14  -1   -1.31    0.72
  -9 -14   1    0.50    0.61
  -9 -14   1   -0.47    0.62
  -9 -14   1   -0.33    0.60
  -9 -14   1   -0.97    0.60
   9  14  -1    0.35    0.57
   8 -14  -1   -1.05    0.70
  -8 -14   1   -0.37    0.59
  -8 -14   1    0.61    0.57
   8 -14  -1    1.09    0.77
  -8 -14   1    1.38    0.68
  -8 -14   1    1.59    0.65
   8  14  -1    1.97    0.65
  -7 -14   1    5.05    0.83
  -7 -14   1    3.48    0.73
  -7 -14   1    5.34    0.84
  -7 -14   1    5.34    0.80
   7 -14  -1    3.68    0.83
   7 -14  -1    5.04    0.88
   7  14  -1    5.16    0.73
  -6 -14   1    6.39    0.82
   6 -14  -1    8.19    0.94
  -6 -14   1    6.41    0.80
  -6 -14   1    8.94    0.87
  -6 -14   1    6.01    0.81
   6 -14  -1    5.56    0.83
   6  14  -1    6.81    0.76
  -5 -14   1   -0.51    0.49
   5 -14  -1   -0.62    0.40
   5 -14  -1    0.33    0.64
  -5 -14   1   -0.02    0.49
  -5 -14   1   -0.27    0.55
  -5 -14   1    1.00    0.60
   5  14  -1   -0.41    0.47
  -4 -14   1   13.43    1.03
   4 -14  -1   14.24    0.93
   4 -14  -1   13.90    1.10
  -4 -14   1   13.63    0.98
  -4 -14   1   13.90    0.97
  -4 -14   1   11.97    0.94
   4  14  -1   13.38    0.91
  -3 -14   1   29.71    1.25
  -3 -14   1   28.27    1.41
   3 -14  -1   30.32    1.28
  -3 -14   1   29.37    1.38
   3 -14  -1   28.68    1.40
  -3 -14   1   30.52    1.36
   3  14  -1   28.93    1.21
  -2 -14   1   31.86    1.44
  -2 -14   1   33.02    1.46
  -2 -14   1   33.31    1.44
   2 -14  -1   31.07    1.31
  -2 -14   1   32.26    1.25
   2 -14  -1   31.94    1.46
   2  14  -1   32.71    1.23
  -1 -14   1    1.50    0.72
   1 -14  -1    0.12    0.59
   1 -14  -1    1.06    0.54
   1 -14  -1    0.85    0.35
  -1 -14   1    0.37    0.50
  -1 -14   1    0.86    0.46
   1 -14  -1    0.83    0.51
  -1 -14   1    1.04    0.59
  -1  14   1    0.21    0.29
   1  14  -1    0.56    0.40
   0 -14  -1   94.03    2.39
   0 -14   1   95.68    2.69
   0 -14  -1   92.20    2.67
   0 -14   1   93.99    2.72
   0 -14  -1   95.51    2.72
   0 -14   1   95.12    2.71
   0 -14   1   96.26    2.42
   0 -14  -1   92.81    2.63
   0  14   1   97.92    2.35
   0  14  -1   94.78    2.37
  -1 -14  -1    0.96    0.63
  -1 -14  -1    1.75    0.59
   1 -14   1    2.31    0.57
   1 -14   1    2.58    0.73
   1 -14   1    0.99    0.38
  -1 -14  -1    2.00    0.61
  -1 -14  -1    1.41    0.47
   1  14   1    1.63    0.42
  -1  14  -1    1.79    0.35
  -2 -14  -1   60.85    1.83
  -2 -14  -1   55.79    1.97
   2 -14   1   57.12    1.48
   2 -14   1   61.15    2.07
  -2 -14  -1   62.00    2.04
   2 -14   1   61.04    1.95
  -2 -14  -1   61.82    1.90
   2  14   1   59.73    1.78
  -2  14  -1   61.12    1.46
  -3 -14  -1    3.75    0.60
  -3 -14  -1    3.58    0.68
   3 -14   1    2.64    0.58
   3 -14   1    3.75    0.77
  -3 -14  -1    2.35    0.60
  -3 -14  -1    3.23    0.63
   3  14   1    1.89    0.51
   4 -14   1  168.82    4.17
  -4 -14  -1  168.70    4.14
   4 -14   1  158.95    4.29
  -4 -14  -1  159.56    4.28
  -4 -14  -1  174.12    4.36
  -4 -14  -1  167.68    4.21
   4  14   1  166.83    4.15
  -5 -14  -1   39.26    1.60
  -5 -14  -1   42.15    1.55
   5 -14   1   42.09    1.76
  -5 -14  -1   40.68    1.71
   5 -14   1   40.60    1.51
  -5 -14  -1   39.12    1.67
   5  14   1   41.03    1.54
  -6 -14  -1   23.20    1.35
   6 -14   1   25.33    1.47
  -6 -14  -1   22.66    1.32
  -6 -14  -1   20.40    1.20
   6 -14   1   22.81    1.36
   6  14   1   23.07    1.18
  -7 -14  -1    0.15    0.61
  -7 -14  -1    1.26    0.67
  -7 -14  -1    1.31    0.62
   7 -14   1    0.47    0.74
   7 -14   1    0.76    0.71
   7  14   1    0.48    0.54
  -8 -14  -1   19.60    1.27
   8 -14   1   20.43    1.52
  -8 -14  -1   20.09    1.33
  -8 -14  -1   21.25    1.37
   8 -14   1   23.36    1.41
   8  14   1   20.22    1.24
  -9 -14  -1    4.23    0.83
  -9 -14  -1    4.61    0.87
   9 -14   1    3.19    0.96
  -9 -14  -1    3.79    0.81
   9 -14   1    2.92    0.81
   9  14   1    5.09    0.82
 -10 -14  -1   21.31    1.45
 -10 -14  -1   21.69    1.46
 -10 -14  -1   19.63    1.41
  10 -14   1   20.25    1.71
  10  14   1   22.89    1.41
 -11 -14  -1    0.22    0.75
  11 -14   1   -2.11    0.89
 -11 -14  -1   -0.18    0.69
 -11 -14  -1    0.21    0.73
  11  14   1    0.71    0.70
 -11 -15   1   13.46    1.36
  11 -15  -1   15.61    1.59
 -11 -15   1   15.06    1.35
 -11 -15   1   17.35    1.41
 -10 -15   1   23.53    1.52
  10 -15  -1   23.38    1.78
 -10 -15   1   19.89    1.48
  10 -15  -1   21.04    1.48
 -10 -15   1   23.54    1.53
  10  15  -1   24.83    1.48
  -9 -15   1    2.13    0.75
   9 -15  -1    0.16    0.87
   9 -15  -1    3.19    0.90
  -9 -15   1    2.81    0.79
  -9 -15   1    2.65    0.78
   9  15  -1    2.81    0.73
  -8 -15   1   29.02    1.51
  -8 -15   1   26.07    1.53
   8 -15  -1   28.51    1.74
   8 -15  -1   30.44    1.61
  -8 -15   1   27.22    1.55
   8  15  -1   28.64    1.44
  -7 -15   1    5.92    0.91
  -7 -15   1    5.87    0.90
  -7 -15   1    7.67    0.87
  -7 -15   1    5.24    0.82
   7 -15  -1    7.19    0.99
   7  15  -1    7.45    0.84
  -6 -15   1   21.21    1.33
  -6 -15   1   20.09    1.29
  -6 -15   1   22.14    1.27
   6 -15  -1   25.18    1.43
  -6 -15   1   22.07    1.23
   6  15  -1   18.95    1.17
   5 -15  -1    3.96    0.82
  -5 -15   1    4.11    0.71
   5 -15  -1    4.23    0.63
  -5 -15   1    3.66    0.75
  -5 -15   1    5.09    0.80
  -5 -15   1    4.56    0.76
   5  15  -1    4.10    0.64
  -4 -15   1   11.88    0.93
  -4 -15   1   11.06    1.03
   4 -15  -1   11.47    0.91
  -4 -15   1   10.73    0.99
   4 -15  -1   14.54    1.11
  -4 -15   1   13.14    1.04
   4  15  -1   11.77    0.87
  -3 -15   1    1.06    0.49
  -3 -15   1    2.05    0.61
   3 -15  -1   -0.01    0.62
  -3 -15   1    0.60    0.58
  -3 -15   1    0.53    0.56
   3 -15  -1    2.03    0.54
   3  15  -1    0.84    0.45
  -2 -15   1   24.29    1.28
   2 -15  -1   23.36    1.13
  -2 -15   1   23.82    1.25
   2 -15  -1   21.31    1.20
  -2 -15   1   22.02    1.03
  -2 -15   1   22.55    1.22
   2 -15  -1   20.66    1.13
   2  15  -1   24.30    1.01
  -1 -15   1   16.20    1.08
  -1 -15   1   16.56    1.08
   1 -15  -1   16.11    1.01
  -1 -15   1   18.07    1.13
   1 -15  -1   16.38    0.70
   1 -15  -1   16.85    1.03
   1 -15  -1   17.44    1.11
  -1 -15   1   16.87    0.91
   1  15  -1   15.60    0.81
  -1  15   1   16.96    0.65
   0 -15  -1    0.59    0.51
   0 -15  -1    0.81    0.40
   0 -15  -1    0.66    0.49
   0 -15   1    0.45    0.65
   0 -15  -1    1.22    0.61
   0 -15   1    0.41    0.51
   0 -15   1    1.24    0.40
   0 -15   1    0.71    0.54
   0  15  -1    0.46    0.32
   0  15   1    0.70    0.34
  -1 -15  -1   16.56    1.03
   1 -15   1   15.85    0.72
  -1 -15  -1   14.82    1.02
   1 -15   1   15.88    1.08
  -1 -15  -1   13.03    0.81
   1 -15   1   14.38    1.00
  -1 -15  -1   14.13    1.02
   1 -15   1   14.77    1.11
  -1  15  -1   14.16    0.66
   1  15   1   15.74    0.79
  -2 -15  -1   32.08    1.43
  -2 -15  -1   31.70    1.22
  -2 -15  -1   28.83    1.29
  -2 -15  -1   32.19    1.46
   2 -15   1   33.51    1.39
   2 -15   1   29.27    0.90
   2 -15   1   32.85    1.49
   2  15   1   31.89    1.21
  -2  15  -1   33.21    0.89
   3 -15   1    6.68    0.75
  -3 -15  -1    8.98    0.86
   3 -15   1    7.94    0.91
  -3 -15  -1    7.22    0.82
  -3 -15  -1    6.49    0.70
   3  15   1    7.93    0.71
   4 -15   1    1.26    0.72
  -4 -15  -1    0.97    0.55
  -4 -15  -1    1.18    0.61
   4 -15   1    0.74    0.49
  -4 -15  -1    0.98    0.58
   4  15   1    0.97    0.50
  -5 -15  -1    2.56    0.62
  -5 -15  -1    2.57    0.71
   5 -15   1    2.38    0.80
  -5 -15  -1    2.05    0.67
   5 -15   1    2.65    0.60
   5  15   1    2.90    0.59
   6 -15   1    0.28    0.75
  -6 -15  -1    1.21    0.63
  -6 -15  -1    0.26    0.58
   6 -15   1    0.19    0.49
  -6 -15  -1    0.25    0.63
   6  15   1   -1.09    0.48
   7 -15   1   23.95    1.45
  -7 -15  -1   21.70    1.36
  -7 -15  -1   21.42    1.31
  -7 -15  -1   20.38    1.30
   7  15   1   19.72    1.18
  -8 -15  -1    0.93    0.65
   8 -15   1   -0.70    0.79
  -8 -15  -1    1.04    0.69
  -8 -15  -1    1.14    0.70
   8 -15   1   -0.38    0.71
   8  15   1    0.36    0.55
   9 -15   1    8.26    1.11
  -9 -15  -1    9.61    1.12
   9 -15   1    7.38    1.17
  -9 -15  -1    8.71    1.05
  -9 -15  -1    8.01    0.99
   9  15   1    7.15    0.94
 -10 -15  -1    5.76    1.01
  10 -15   1    5.04    1.15
  10 -15   1    6.13    1.01
 -10 -15  -1    3.94    0.93
 -10 -15  -1    6.06    0.99
  10  15   1    6.05    0.92
 -11 -15  -1    2.91    0.91
  11 -15   1    2.40    0.89
  11 -15   1   -0.22    1.06
 -11 -15  -1    2.13    0.85
 -11 -15  -1    1.42    0.83
 -10 -16   1    4.79    0.98
 -10 -16   1    6.06    1.04
  10 -16  -1    6.56    1.08
 -10 -16   1    6.24    1.02
  10  16  -1    7.31    0.98
   9 -16  -1   -0.26    0.74
  -9 -16   1   -0.29    0.69
  -9 -16   1   -0.97    0.65
  -9 -16   1   -0.17    0.71
   9  16  -1   -0.30    0.57
  -8 -16   1    0.49    0.67
   8 -16  -1   -0.67    0.66
  -8 -16   1    0.24    0.60
  -8 -16   1    0.02    0.64
   8  16  -1   -0.02    0.53
   7 -16  -1    0.17    0.71
  -7 -16   1   -0.72    0.63
  -7 -16   1    0.69    0.64
  -7 -16   1    0.19    0.58
   7  16  -1    0.08    0.51
  -6 -16   1    4.30    0.81
  -6 -16   1    5.23    0.79
   6 -16  -1    4.86    0.92
  -6 -16   1    4.86    0.85
   6  16  -1    5.62    0.75
   5 -16  -1   -0.28    0.67
  -5 -16   1    0.43    0.56
  -5 -16   1    0.08    0.60
  -5 -16   1    0.00    0.61
   5  16  -1    0.78    0.51
  -4 -16   1   -0.07    0.56
   4 -16  -1    0.69    0.68
  -4 -16   1    1.14    0.62
  -4 -16   1    0.85    0.65
  -4 -16   1    0.94    0.54
   4 -16  -1    0.40    0.50
   4  16  -1   -0.51    0.43
   3 -16  -1    0.58    0.50
  -3 -16   1    1.46    0.53
  -3 -16   1    0.38    0.59
   3 -16  -1   -0.11    0.64
  -3 -16   1   -0.02    0.57
  -3 -16   1    0.76    0.65
   3  16  -1    0.16    0.45
   2 -16  -1    7.47    0.88
  -2 -16   1    7.09    0.86
   2 -16  -1    6.46    0.77
  -2 -16   1    6.09    0.67
  -2 -16   1    4.85    0.73
   2 -16  -1    6.11    0.73
  -2 -16   1    6.37    0.84
   2  16  -1    6.73    0.65
   1 -16  -1    0.27    0.48
   1 -16  -1    0.06    0.30
  -1 -16   1    0.60    0.54
  -1 -16   1    0.12    0.52
   1 -16  -1   -0.19    0.60
  -1 -16   1    0.33    0.65
   1 -16  -1    0.79    0.51
  -1 -16   1   -0.05    0.41
  -1  16   1    0.55    0.28
   1  16  -1    0.86    0.39
   0 -16   1   26.28    1.32
   0 -16  -1   27.08    1.04
   0 -16  -1   28.90    1.33
   0 -16   1   26.78    1.04
   0 -16  -1   27.45    1.33
   0 -16   1   28.19    1.35
   0 -16   1   27.62    1.41
   0  16   1   28.05    0.98
   0  16  -1   26.09    0.98
   1 -16   1    8.07    0.84
   1 -16   1    7.63    0.85
  -1 -16  -1    8.81    0.90
  -1 -16  -1    8.58    0.70
  -1 -16  -1    8.50    0.88
   1 -16   1    7.53    0.58
   1 -16   1    7.75    0.90
   1  16   1    9.63    0.68
  -1  16  -1    9.40    0.55
  -2 -16  -1   22.14    1.25
  -2 -16  -1   22.57    1.07
   2 -16   1   23.07    1.38
  -2 -16  -1   21.70    1.26
   2 -16   1   21.77    1.18
   2  16   1   20.78    1.00
  -3 -16  -1   13.64    1.09
   3 -16   1   13.61    1.14
  -3 -16  -1   12.53    0.95
  -3 -16  -1   14.22    1.10
   3 -16   1   14.48    1.06
   3  16   1   12.64    0.86
   4 -16   1   22.87    1.41
  -4 -16  -1   21.63    1.32
  -4 -16  -1   21.00    1.30
  -4 -16  -1   19.74    1.14
   4 -16   1   22.53    1.18
   4  16   1   22.81    1.13
  -5 -16  -1   32.76    1.55
   5 -16   1   33.91    1.48
  -5 -16  -1   31.13    1.57
   5 -16   1   31.98    1.66
  -5 -16  -1   32.72    1.45
   5  16   1   30.59    1.39
  -6 -16  -1    6.72    0.94
  -6 -16  -1    6.96    0.95
   6 -16   1    8.39    1.06
  -6 -16  -1    8.87    0.91
   6  16   1    6.58    0.81
  -7 -16  -1    6.59    0.90
  -7 -16  -1    5.14    0.87
  -7 -16  -1    8.09    1.01
   7 -16   1    6.64    1.02
   7  16   1    6.60    0.85
  -8 -16  -1   10.75    1.13
  -8 -16  -1   13.12    1.23
   8 -16   1   13.09    1.30
  -8 -16  -1   12.37    1.14
   8  16   1   13.85    1.07
  -9 -16  -1   -0.35    0.67
   9 -16   1   -1.36    0.67
  -9 -16  -1   -0.33    0.66
  -9 -16  -1    0.25    0.73
   9  16   1    1.21    0.64
  10 -16   1    3.12    0.95
 -10 -16  -1    2.28    0.86
 -10 -16  -1    2.30    0.86
 -10 -16  -1    2.39    0.88
  10  16   1    2.66    0.80
  -9 -17   1    3.42    0.87
   9 -17  -1    2.06    0.93
  -9 -17   1    1.90    0.85
  -9 -17   1    1.50    0.76
   9  17  -1    0.43    0.66
   8 -17  -1   10.66    1.21
  -8 -17   1    9.51    1.14
  -8 -17   1   10.23    1.17
  -8 -17   1    8.30    1.05
   8  17  -1   11.10    1.05
  -7 -17   1    5.60    0.88
  -7 -17   1    5.30    0.88
  -7 -17   1    5.21    0.92
   7 -17  -1    5.79    1.00
   7  17  -1    4.29    0.77
  -6 -17   1    7.74    0.92
  -6 -17   1    6.71    0.97
   6 -17  -1    7.99    1.05
  -6 -17   1    7.03    0.95
   6  17  -1    6.90    0.84
  -5 -17   1    7.55    0.94
  -5 -17   1    5.63    0.78
   5 -17  -1    3.96    0.87
  -5 -17   1    4.61    0.88
   5  17  -1    5.39    0.74
   4 -17  -1    0.91    0.56
  -4 -17   1   -0.05    0.61
  -4 -17   1    0.14    0.54
  -4 -17   1    0.31    0.65
   4 -17  -1    1.05    0.73
   4  17  -1    0.46    0.49
   3 -17  -1    7.89    0.88
  -3 -17   1    5.96    0.89
  -3 -17   1    6.36    0.78
   3 -17  -1    6.74    0.79
  -3 -17   1    9.30    0.98
   3  17  -1    7.59    0.73
  -2 -17   1   16.95    1.19
  -2 -17   1   19.46    1.25
   2 -17  -1   18.69    1.16
  -2 -17   1   17.38    1.00
   2 -17  -1   17.83    1.10
   2  17  -1   17.42    0.94
   1 -17  -1    9.15    0.88
  -1 -17   1    9.25    0.93
   1 -17  -1    8.41    0.92
  -1 -17   1    8.43    0.71
  -1 -17   1    9.85    0.98
  -1 -17   1    9.48    0.97
   1  17  -1    8.95    0.70
   0 -17  -1    5.06    0.77
   0 -17  -1    6.84    0.81
   0 -17   1    5.66    0.82
   0 -17  -1    4.44    0.53
   0 -17   1    5.52    0.78
   0 -17   1    5.68    0.56
   0 -17   1    5.20    0.82
   0  17  -1    5.53    0.52
   0  17   1    4.97    0.49
   1 -17   1    3.72    0.70
   1 -17   1    3.47    0.69
   1 -17   1    2.53    0.79
  -1 -17  -1    3.67    0.56
  -1 -17  -1    2.63    0.68
  -1 -17  -1    3.34    0.70
   1  17   1    2.80    0.49
   2 -17   1    1.70    0.74
  -2 -17  -1    1.82    0.61
  -2 -17  -1    1.79    0.53
   2 -17   1    0.67    0.57
   2 -17   1    1.31    0.62
  -2 -17  -1    1.01    0.61
   2  17   1    2.26    0.49
  -3 -17  -1   -0.84    0.50
   3 -17   1    0.31    0.51
   3 -17   1   -0.37    0.69
  -3 -17  -1    0.24    0.61
  -3 -17  -1   -0.66    0.55
   3  17   1    0.27    0.46
  -4 -17  -1    0.25    0.63
  -4 -17  -1    0.54    0.56
  -4 -17  -1    1.22    0.65
   4 -17   1   -0.08    0.73
   4 -17   1    1.11    0.55
   4  17   1    0.43    0.48
  -5 -17  -1   -0.53    0.56
   5 -17   1   -0.63    0.73
  -5 -17  -1   -0.95    0.49
  -5 -17  -1   -0.53    0.63
   5 -17   1    0.54    0.50
   5  17   1   -0.63    0.46
   6 -17   1    0.63    0.80
  -6 -17  -1   -0.34    0.55
  -6 -17  -1    0.20    0.69
  -6 -17  -1    0.68    0.59
   6  17   1   -0.75    0.50
  -7 -17  -1   -0.13    0.66
  -7 -17  -1   -0.26    0.63
   7 -17   1   -0.57    0.75
  -7 -17  -1    0.27    0.65
   7  17   1   -0.66    0.50
  -8 -17  -1    3.10    0.83
   8 -17   1    3.42    0.96
  -8 -17  -1    2.96    0.87
  -8 -17  -1    3.38    0.86
   8  17   1    4.31    0.80
  -9 -17  -1    1.13    0.81
  -9 -17  -1    1.17    0.76
   9 -17   1    0.97    0.89
  -9 -17  -1    1.06    0.77
   9  17   1    0.93    0.68
  -8 -18   1    2.70    0.89
  -8 -18   1    2.62    0.85
   8 -18  -1    3.74    1.00
  -8 -18   1    3.01    0.88
   8  18  -1    2.76    0.75
  -7 -18   1   15.10    1.18
  -7 -18   1   15.06    1.37
  -7 -18   1   15.34    1.34
   7  18  -1   16.14    1.15
  -6 -18   1    0.35    0.63
  -6 -18   1    0.20    0.63
  -6 -18   1    0.46    0.71
   6  18  -1    1.66    0.62
  -5 -18   1   -0.88    0.53
  -5 -18   1    0.67    0.59
  -5 -18   1    0.97    0.69
   5  18  -1   -0.31    0.48
  -4 -18   1   -0.04    0.63
  -4 -18   1    0.09    0.53
   4 -18  -1   -0.48    0.53
  -4 -18   1   -0.14    0.64
   4  18  -1    0.35    0.49
   3 -18  -1    1.52    0.62
  -3 -18   1    1.15    0.67
   3 -18  -1    1.17    0.58
  -3 -18   1    0.39    0.56
  -3 -18   1   -0.29    0.53
   3  18  -1    0.44    0.49
   2 -18  -1    0.41    0.53
   2 -18  -1    0.68    0.57
  -2 -18   1    0.31    0.61
  -2 -18   1   -0.17    0.57
  -2 -18   1   -0.09    0.46
   2  18  -1   -0.48    0.40
  -1 -18   1    2.23    0.69
   1 -18  -1    2.44    0.69
  -1 -18   1    1.39    0.66
   1 -18  -1    1.36    0.64
  -1 -18   1    1.41    0.48
   1  18  -1    1.98    0.48
   0 -18  -1    9.15    0.95
   0 -18   1    7.76    0.66
   0 -18   1    9.54    0.96
   0 -18   1    8.76    0.96
   0 -18  -1    7.32    0.63
   0 -18  -1    7.99    0.94
   0  18  -1    9.19    0.66
   0  18   1    9.78    0.63
  -1 -18  -1   11.12    1.04
  -1 -18  -1   10.34    0.78
   1 -18   1   15.73    1.11
   1 -18   1   10.88    1.04
  -1 -18  -1   13.99    1.14
   1  18   1   11.60    0.74
  -2 -18  -1   22.65    1.33
  -2 -18  -1   22.52    1.36
   2 -18   1   25.00    1.37
   2 -18   1   22.15    1.29
  -2 -18  -1   20.85    1.08
   2 -18   1   24.16    1.41
   2  18   1   21.28    1.02
  -3 -18  -1   31.28    1.57
   3 -18   1   32.68    1.68
  -3 -18  -1   28.81    1.56
  -3 -18  -1   30.59    1.37
   3 -18   1   28.01    1.46
   3  18   1   31.28    1.31
   4 -18   1   13.44    1.20
  -4 -18  -1    8.10    1.02
  -4 -18  -1   10.05    1.05
  -4 -18  -1    8.32    0.87
   4 -18   1    9.30    0.94
   4  18   1    9.63    0.84
  -5 -18  -1   14.94    1.10
  -5 -18  -1   12.15    1.21
  -5 -18  -1   12.70    1.16
   5 -18   1   13.52    1.28
   5  18   1   15.50    1.03
  -6 -18  -1   23.80    1.52
  -6 -18  -1   24.42    1.51
  -6 -18  -1   23.65    1.36
   6 -18   1   26.20    1.61
   6  18   1   23.70    1.33
   7 -18   1   23.81    1.63
  -7 -18  -1   24.55    1.44
  -7 -18  -1   22.67    1.54
  -7 -18  -1   22.25    1.54
   7  18   1   22.80    1.33
  -8 -18  -1   16.54    1.47
  -8 -18  -1   14.87    1.31
  -8 -18  -1   14.64    1.39
   8 -18   1   16.22    1.50
   8  18   1   14.09    1.22
  -7 -19   1    3.98    0.89
  -7 -19   1    4.22    0.94
  -7 -19   1    4.13    0.99
   7  19  -1    2.95    0.79
  -6 -19   1   20.72    1.48
  -6 -19   1   19.04    1.44
  -6 -19   1   19.98    1.35
   6  19  -1   19.54    1.23
  -5 -19   1   12.32    1.26
  -5 -19   1   12.60    1.08
  -5 -19   1   11.71    1.23
   5  19  -1   13.40    1.02
  -4 -19   1   -0.56    0.66
  -4 -19   1   -0.46    0.52
  -4 -19   1   -0.79    0.62
   4 -19  -1   -0.08    0.59
   4  19  -1   -0.41    0.51
  -3 -19   1   25.20    1.28
  -3 -19   1   28.10    1.57
   3 -19  -1   25.99    1.41
  -3 -19   1   24.35    1.48
   3  19  -1   28.34    1.26
   2 -19  -1   10.28    1.02
   2 -19  -1   11.62    1.03
  -2 -19   1   10.70    1.09
  -2 -19   1    9.69    1.08
  -2 -19   1    9.37    0.83
   2  19  -1    9.50    0.78
   1 -19  -1    4.12    0.78
  -1 -19   1    3.30    0.77
  -1 -19   1    2.90    0.79
  -1 -19   1    4.45    0.60
   1 -19  -1    4.18    0.81
   1  19  -1    4.35    0.56
   0 -19   1    5.21    0.86
   0 -19  -1    7.58    0.90
   0 -19  -1    5.73    0.87
   0 -19   1    5.88    0.86
   1 -19   1    8.82    0.96
  -1 -19  -1    8.94    1.02
  -1 -19  -1    9.13    1.00
  -1 -19  -1    8.68    0.73
   1 -19   1    7.89    0.97
   1  19   1    9.45    0.71
   2 -19   1    1.68    0.65
   2 -19   1    1.39    0.67
  -2 -19  -1    1.77    0.66
  -2 -19  -1    1.72    0.56
  -2 -19  -1    0.60    0.67
   2  19   1    0.39    0.46
  -3 -19  -1    0.69    0.57
  -3 -19  -1    1.17    0.67
   3 -19   1    0.66    0.61
  -3 -19  -1    2.01    0.74
   3 -19   1   -0.15    0.58
   3  19   1    0.92    0.48
  -4 -19  -1    7.82    0.88
  -4 -19  -1    7.81    1.02
  -4 -19  -1    6.79    0.97
   4  19   1    6.03    0.77
  -5 -19  -1   -0.75    0.65
  -5 -19  -1    0.20    0.73
  -5 -19  -1   -0.72    0.56
   5  19   1   -0.04    0.55
  -6 -19  -1    3.27    0.89
  -6 -19  -1    2.59    0.78
  -6 -19  -1    4.15    0.84
   6  19   1    3.02    0.74
   7 -19   1   -0.25    0.87
  -7 -19  -1   -0.59    0.67
  -7 -19  -1   -0.74    0.69
  -7 -19  -1    0.68    0.85
   7  19   1   -0.64    0.56
  -6 -20   1    1.52    0.79
  -6 -20   1   -0.26    0.69
  -6 -20   1    0.62    0.80
   6  20  -1    0.61    0.64
  -5 -20   1    3.29    0.92
  -5 -20   1    4.12    0.81
  -5 -20   1    2.86    0.87
   5  20  -1    3.58    0.72
  -4 -20   1   -0.33    0.67
   4 -20  -1    0.48    0.67
  -4 -20   1   -0.62    0.56
  -4 -20   1    0.28    0.76
   4  20  -1   -0.03    0.57
  -3 -20   1   16.06    1.39
  -3 -20   1   17.12    1.11
   3 -20  -1   17.04    1.25
  -3 -20   1   17.05    1.33
   3  20  -1   15.18    1.02
  -2 -20   1   -0.31    0.65
  -2 -20   1    0.68    0.51
   2 -20  -1    1.45    0.69
   2 -20  -1    0.23    0.64
  -2 -20   1    1.34    0.74
   2  20  -1    0.95    0.51
  -1 -20   1   29.29    1.59
   1 -20  -1   30.02    1.57
  -1 -20   1   25.96    1.58
   1 -20  -1   27.60    1.48
   0 -20   1    1.09    0.66
   0 -20   1    1.23    0.70
   0 -20  -1    0.69    0.68
   0 -20  -1    1.50    0.75
   1 -20   1   22.25    1.38
   1 -20   1   26.65    1.44
  -1 -20  -1   21.57    1.37
  -1 -20  -1   20.23    1.44
  -2 -20  -1    2.61    0.61
  -2 -20  -1    2.90    0.83
  -2 -20  -1    3.53    0.80
   2 -20   1    3.79    0.79
   2 -20   1    1.56    0.70
   2  20   1    3.21    0.57
  -3 -20  -1   52.36    2.15
   3 -20   1   48.94    2.04
   3 -20   1   51.79    2.02
  -3 -20  -1   50.27    2.20
  -3 -20  -1   50.45    1.86
   3  20   1   53.11    1.82
  -4 -20  -1   18.44    1.19
  -4 -20  -1   20.16    1.35
  -4 -20  -1   15.69    1.39
   4 -20   1   19.41    1.28
   4  20   1   18.26    1.10
  -5 -20  -1   22.97    1.57
  -5 -20  -1   23.53    1.59
  -5 -20  -1   24.47    1.44
   5  20   1   24.10    1.35
  -6 -20  -1    6.93    0.98
  -6 -20  -1    8.59    1.17
  -6 -20  -1    7.76    1.16
   6  20   1    8.17    0.96
   4 -21  -1    1.09    0.70
  -4 -21   1    1.00    0.67
  -4 -21   1    1.57    0.84
  -4 -21   1    1.33    0.81
   4  21  -1    1.41    0.63
  -3 -21   1    9.58    1.19
  -3 -21   1    8.57    1.12
  -3 -21   1   10.19    0.95
   3 -21  -1   11.65    1.15
   3  21  -1   11.34    0.93
  -2 -21   1    5.57    0.75
  -2 -21   1    7.91    1.05
  -2 -21   1    6.56    1.04
   2 -21  -1    7.56    1.02
   2  21  -1    7.46    0.75
  -1 -21   1    5.58    0.99
   1 -21  -1    6.23    0.91
   1 -21  -1    6.37    0.99
  -1 -21   1    7.03    1.03
   0 -21   1    1.02    0.71
   0 -21  -1    0.59    0.70
   0 -21   1   -0.37    0.71
   0 -21  -1    0.66    0.65
   1 -21   1    4.81    0.93
   1 -21   1    5.63    0.90
  -1 -21  -1    4.35    0.91
  -1 -21  -1    3.88    0.83
  -2 -21  -1    3.78    0.90
   2 -21   1    3.61    0.87
   2 -21   1    3.79    0.85
  -2 -21  -1    2.10    0.79
   3 -21   1    0.66    0.70
  -3 -21  -1    0.08    0.77
  -3 -21  -1   -0.06    0.70
  -3 -21  -1    0.74    0.58
   3  21   1    0.48    0.54
  -4 -21  -1    0.91    0.65
  -4 -21  -1    2.47    0.89
  -4 -21  -1    1.99    0.80
   4 -21   1    1.27    0.75
   4  21   1    2.17    0.65
  15   0  -2   -0.73    0.99
 -15   0   2    0.53    0.72
  15   0  -2   -0.10    0.71
  14   0  -2   32.53    2.04
 -14   0   2   34.33    1.67
  14   0  -2   34.08    1.65
  13   0  -2   -0.65    0.74
 -13   0   2    0.55    0.52
  13   0  -2    0.94    0.67
 -13   0   2    0.34    0.61
  12   0  -2   34.88    1.58
 -12   0   2   34.78    1.43
 -12   0   2   35.89    1.46
 -12   0   2   38.17    1.58
  12   0  -2   38.40    1.88
  11   0  -2    0.25    0.46
 -11   0   2    0.02    0.49
  11   0  -2   -0.38    0.62
 -11   0   2    0.74    0.48
  11   0  -2   -0.11    0.53
 -11   0   2    0.69    0.47
  10   0  -2   19.58    1.19
 -10   0   2   20.10    1.06
 -10   0   2   19.74    0.98
 -10   0   2   19.83    1.13
  10   0  -2   18.91    1.13
  10   0  -2   22.43    1.51
  10   0  -2   19.23    1.12
  10   0  -2   20.04    1.10
 -10   0   2   20.15    1.10
   9   0  -2    0.00    0.47
   9   0  -2    0.76    0.64
   9   0  -2   -0.68    0.46
  -9   0   2   -0.32    0.42
   9   0  -2   -0.44    0.65
   9   0  -2   -0.49    0.50
  -9   0   2   -0.22    0.48
  -9   0   2    0.08    0.42
  -9   0   2    0.07    0.56
  -8   0   2    9.52    0.70
  -8   0   2    8.65    0.71
   8   0  -2    8.22    0.67
   8   0  -2    9.71    0.88
   8   0  -2   10.46    0.80
  -8   0   2    8.85    0.80
  -8   0   2   10.10    0.66
   8   0  -2    8.28    0.70
   7   0  -2   -0.16    0.33
  -7   0   2   -0.02    0.35
   7   0  -2    0.33    0.37
  -7   0   2   -0.43    0.29
   7   0  -2    0.33    0.36
   7   0  -2    0.02    0.42
  -7   0   2   -0.22    0.38
  -6   0   2   12.01    0.73
   6   0  -2   13.12    0.71
   6   0  -2   11.34    0.71
   6   0  -2   12.32    0.68
  -6   0   2   13.04    0.63
   6   0  -2   12.11    0.79
  -6   0   2   13.71    0.71
   5   0  -2   -0.29    0.26
  -5   0   2   -0.09    0.28
   5   0  -2   -0.02    0.27
  -5   0   2    0.06    0.31
  -5   0   2   -0.09    0.23
   5   0  -2   -0.47    0.29
  -4   0   2   -0.15    0.24
   4   0  -2    0.05    0.26
  -4   0   2   -0.08    0.21
  -4   0   2    0.22    0.26
   4   0  -2    0.00    0.24
   4   0  -2   -0.07    0.26
  -3   0   2   -0.77    0.24
  -3   0   2   -0.74    0.29
   3   0  -2   -0.56    0.25
   3   0  -2   -0.70    0.27
   3   0  -2   -0.75    0.27
  -3   0   2   -0.84    0.20
  -2   0   2    5.83    0.38
  -2   0   2    6.62    0.35
   2   0  -2    5.81    0.37
   2   0  -2    6.09    0.34
  -2   0   2    5.35    0.34
   2   0  -2    5.52    0.33
   1   0  -2   -0.54    0.10
   1   0  -2   -0.57    0.10
   1   0  -2   -0.36    0.11
  -1   0   2   -0.51    0.10
  -1   0   2   -0.47    0.10
   0   0  -2   67.23    1.40
   0   0   2   61.76    1.40
   0   0   2   61.15    1.39
   0   0  -2   61.02    1.39
  -1   0  -2   -0.01    0.09
  -1   0  -2    0.00    0.11
   1   0   2    0.12    0.11
   1   0   2    0.03    0.11
  -1   0  -2   -0.03    0.11
  -1   0  -2   -0.03    0.10
   1   0   2   -0.07    0.11
   1   0   2   -0.09    0.11
   2   0   2  262.49    5.82
  -2   0  -2  276.76    5.87
   2   0   2  276.26    5.87
   2   0   2  270.75    6.13
   3   0   2    0.19    0.25
   3   0   2   -0.08    0.31
  -3   0  -2    0.29    0.24
   3   0   2   -0.17    0.27
  -3   0  -2   -0.13    0.24
  -4   0  -2   92.05    2.21
   4   0   2   91.56    2.21
   4   0   2   89.76    2.21
  -4   0  -2   88.56    2.19
   4   0   2   92.53    2.39
  -5   0  -2    0.27    0.31
  -5   0  -2    0.17    0.27
   5   0   2    0.22    0.30
   5   0   2    0.57    0.39
   5   0   2   -0.44    0.28
   6   0   2  306.20    6.87
  -6   0  -2  308.32    6.86
   6   0   2  303.05    6.82
  -6   0  -2  300.93    6.78
   6   0   2  311.38    7.24
  -7   0  -2   -0.55    0.33
   7   0   2   -0.51    0.35
  -7   0  -2    0.06    0.37
   7   0   2    0.22    0.38
   7   0   2   -0.86    0.47
  -7   0  -2    0.16    0.35
   8   0   2  290.41    6.58
   8   0   2  288.96    6.63
  -8   0  -2  278.61    6.46
   8   0   2  282.43    6.99
  -8   0  -2  286.22    6.60
  -8   0  -2  292.74    6.55
   9   0   2   -0.75    0.53
   9   0   2    0.09    0.74
  -9   0  -2   -0.59    0.47
  -9   0  -2    0.26    0.50
   9   0   2    0.13    0.54
  -9   0  -2   -0.13    0.54
 -10   0  -2  199.23    4.88
 -10   0  -2  188.36    4.83
  10   0   2  199.49    4.90
 -10   0  -2  195.17    4.80
 -10   0  -2  196.96    4.75
  10   0   2  192.52    5.24
  10   0   2  199.98    4.87
  11   0   2    0.32    0.77
  11   0   2    0.00    0.51
 -11   0  -2   -0.18    0.51
 -11   0  -2    0.61    0.55
 -11   0  -2    0.69    0.51
 -12   0  -2   79.56    2.52
 -12   0  -2   80.85    2.56
 -12   0  -2   79.98    2.47
  12   0   2   78.66    2.55
  12   0   2   78.58    2.96
  13   0   2    0.21    0.90
 -13   0  -2    0.34    0.54
 -13   0  -2   -0.73    0.51
  13   0   2   -0.42    0.55
 -13   0  -2   -0.65    0.52
 -14   0  -2   20.75    1.33
  14   0   2   21.66    1.41
 -14   0  -2   21.60    1.29
 -14   0  -2   20.56    1.28
  14   0   2   16.85    1.67
  15   0   2   -0.16    0.67
  15   0   2    0.22    1.01
  15  -1  -2   -0.58    1.01
 -15  -1   2    0.53    0.74
  15  -1  -2   -0.60    0.68
  15   1  -2   -0.19    1.03
  15   1  -2   -1.98    0.64
 -15   1   2   -0.13    0.68
 -14  -1   2    3.45    0.79
  14  -1  -2    2.92    0.73
  14  -1  -2    1.66    0.99
 -14   1   2    4.27    0.79
  14   1  -2    3.33    0.79
  14   1  -2    1.45    1.03
  13  -1  -2    6.46    0.88
 -13  -1   2    5.93    0.85
  13  -1  -2    6.59    1.15
 -13  -1   2    6.71    0.82
  13   1  -2    6.91    1.16
  13   1  -2    7.18    0.93
 -13   1   2    5.52    0.83
 -12  -1   2   32.68    1.53
  12  -1  -2   32.27    1.51
 -12  -1   2   35.46    1.49
 -12  -1   2   35.21    1.43
  12  -1  -2   33.15    1.87
 -12   1   2   34.60    1.43
 -12   1   2   34.29    1.49
  12   1  -2   30.51    1.82
  12   1  -2   33.84    1.55
  11  -1  -2    9.24    0.90
  11  -1  -2    9.72    0.88
 -11  -1   2    9.65    0.83
 -11  -1   2    8.25    0.79
 -11  -1   2   10.70    0.91
  11  -1  -2    8.74    1.07
 -11   1   2   10.13    0.90
  11   1  -2    9.09    1.06
 -11   1   2   10.39    0.81
 -11   1   2   10.12    0.81
  11   1  -2    8.39    0.87
  11   1  -2   10.59    0.86
 -10  -1   2   83.06    2.35
  10  -1  -2   82.83    2.78
 -10  -1   2   77.97    2.43
  10  -1  -2   79.98    2.27
 -10  -1   2   79.78    2.53
 -10  -1   2   77.11    2.40
  10  -1  -2   82.06    2.34
  10  -1  -2   81.72    2.41
 -10  -1   2   78.94    2.27
 -10   1   2   79.14    2.38
  10   1  -2   83.05    2.74
  10   1  -2   85.21    2.48
 -10   1   2   78.77    2.23
  10   1  -2   78.76    2.46
  10   1  -2   79.19    2.34
 -10   1   2   82.71    2.29
  -9  -1   2    0.07    0.57
   9  -1  -2    0.21    0.50
   9  -1  -2    0.43    0.64
   9  -1  -2    0.37    0.47
   9  -1  -2    0.00    0.50
  -9  -1   2    1.09    0.60
  -9  -1   2    0.64    0.48
  -9  -1   2    0.46    0.45
  -9   1   2    0.25    0.49
  -9   1   2    0.20    0.50
   9   1  -2    0.61    0.53
  -9   1   2   -0.30    0.42
   9   1  -2    0.44    0.59
   9   1  -2    0.50    0.53
  -9   1   2   -0.15    0.43
   9   1  -2    0.02    0.65
   9   1  -2   -1.25    0.46
  -8  -1   2   33.67    1.26
   8  -1  -2   35.23    1.27
   8  -1  -2   33.71    1.23
  -8  -1   2   33.11    1.36
  -8  -1   2   37.41    1.35
  -8  -1   2   35.56    1.20
   8  -1  -2   33.39    1.28
   8  -1  -2   34.25    1.53
   8   1  -2   36.65    1.54
  -8   1   2   33.15    1.26
   8   1  -2   34.56    1.31
   8   1  -2   35.38    1.31
  -8   1   2   34.66    1.21
  -8   1   2   33.61    1.26
   8   1  -2   34.19    1.34
   7  -1  -2   33.92    1.14
  -7  -1   2   35.39    1.16
   7  -1  -2   34.06    1.34
   7  -1  -2   33.65    1.16
  -7  -1   2   31.14    1.26
   7  -1  -2   33.91    1.19
  -7  -1   2   35.09    1.24
   7   1  -2   32.10    1.19
  -7   1   2   33.32    1.16
  -7   1   2   35.72    1.18
   7   1  -2   32.50    1.31
   7   1  -2   33.71    1.24
   7   1  -2   34.85    1.23
  -7   1   2   33.94    1.12
  -7   1   2   34.38    1.28
  -6  -1   2   63.40    1.82
   6  -1  -2   64.67    1.78
  -6  -1   2   69.46    1.78
   6  -1  -2   67.60    1.74
   6  -1  -2   67.37    1.79
  -6  -1   2   67.54    1.83
   6   1  -2   64.22    1.82
   6   1  -2   67.28    1.86
   6   1  -2   64.46    1.91
  -6   1   2   65.84    1.78
  -6   1   2   67.84    1.72
   6   1  -2   65.93    1.80
  -6   1   2   65.68    1.78
   5  -1  -2    0.30    0.26
  -5  -1   2    0.24    0.29
  -5  -1   2    0.40    0.30
  -5  -1   2   -0.13    0.31
   5  -1  -2    0.28    0.30
  -5  -1   2    0.27    0.23
   5  -1  -2   -0.10    0.26
   5   1  -2    0.15    0.28
   5   1  -2    0.12    0.29
   5   1  -2    0.44    0.31
  -5   1   2    0.32    0.28
  -5   1   2    0.02    0.33
  -5   1   2    0.13    0.25
  -5   1   2    0.17    0.23
   4  -1  -2  273.13    5.91
  -4  -1   2  274.07    5.85
  -4  -1   2  267.97    5.92
   4  -1  -2  272.84    5.84
   4  -1  -2  261.21    5.86
  -4  -1   2  269.94    5.95
   4   1  -2  272.34    5.90
  -4   1   2  277.04    5.90
   4   1  -2  266.40    5.95
   4   1  -2  267.43    5.92
  -4   1   2  266.05    5.79
   3  -1  -2  376.30    8.03
   3  -1  -2  377.06    7.99
  -3  -1   2  378.04    8.05
   3  -1  -2  373.28    8.04
   3  -1  -2  377.82    7.98
  -3  -1   2  371.09    7.96
  -3  -1   2  371.09    8.09
  -3  -1   2  373.77    8.18
   3   1  -2  375.82    8.10
   3   1  -2  369.35    8.03
  -3   1   2  379.30    8.04
  -3   1   2  372.04    8.17
  -3   1   2  380.24    7.91
  -3   1   2  368.63    7.98
  -3   1   2  364.20    7.98
   3   1  -2  388.36    8.05
  -2  -1   2  208.20    4.48
   2  -1  -2  213.63    4.48
   2  -1  -2  208.99    4.49
  -2  -1   2  214.19    4.57
   2  -1  -2  216.99    4.52
  -2  -1   2  210.48    4.54
   2  -1  -2  211.32    4.51
  -2   1   2  204.91    4.51
   2   1  -2  201.81    4.53
  -2   1   2  205.70    4.48
   2   1  -2  212.05    4.57
  -2   1   2  206.97    4.48
   2   1  -2  207.99    4.54
  -1  -1   2  236.29    5.08
  -1  -1   2  243.68    5.11
  -1  -1   2  235.40    5.16
   1  -1  -2  240.01    5.06
   1  -1  -2  237.31    5.03
  -1  -1   2  234.48    5.07
   1   1  -2  236.61    5.08
  -1   1   2  239.97    5.06
   1   1  -2  237.90    5.08
  -1   1   2  227.12    5.03
   1   1  -2  241.10    5.11
   0  -1   2  727.65   15.43
   0  -1  -2  729.66   15.38
   0  -1  -2  727.34   15.34
   0  -1   2  729.67   15.43
   0  -1   2  747.78   15.35
   0   1  -2  711.61   15.43
   0   1   2  711.45   15.37
   0   1   2  723.18   15.54
  -1  -1  -2   12.15    0.41
   1  -1   2   12.56    0.38
  -1  -1  -2   12.15    0.41
   1  -1   2   12.14    0.44
   1  -1   2   13.27    0.39
   1   1   2   12.11    0.40
   1   1   2   12.67    0.42
  -1   1  -2   12.00    0.38
   1   1   2   12.77    0.42
   2  -1   2   21.97    0.76
  -2  -1  -2   19.76    0.69
  -2  -1  -2   20.86    0.64
  -2  -1  -2   21.50    0.70
   2  -1   2   22.55    0.65
   2  -1   2   20.48    0.65
  -2  -1  -2   19.74    0.67
   2   1   2   20.88    0.73
  -2   1  -2   20.89    0.64
   2   1   2   20.21    0.69
   2   1   2   20.02    0.68
  -2   1  -2   21.98    0.65
   3  -1   2  181.73    4.15
   3  -1   2  186.14    4.18
   3  -1   2  181.67    4.42
  -3  -1  -2  192.83    4.21
  -3  -1  -2  189.00    4.22
   3   1   2  189.12    4.22
   3   1   2  189.58    4.42
  -3   1  -2  194.51    4.19
   3   1   2  192.80    4.20
  -3   1  -2  192.27    4.17
  -4  -1  -2  104.60    2.51
   4  -1   2  105.17    2.46
  -4  -1  -2  104.13    2.47
  -4  -1  -2  101.01    2.49
  -4  -1  -2  103.38    2.50
   4  -1   2  104.79    2.48
   4  -1   2  103.13    2.65
   4   1   2  107.03    2.53
   4   1   2  100.01    2.48
  -4   1  -2  102.99    2.46
  -4   1  -2  104.41    2.46
   4   1   2  103.73    2.65
   5  -1   2    3.60    0.50
   5  -1   2    2.66    0.39
  -5  -1  -2    2.32    0.40
  -5  -1  -2    2.44    0.40
   5  -1   2    2.47    0.37
  -5  -1  -2    3.41    0.42
  -5  -1  -2    2.82    0.36
  -5   1  -2    2.51    0.37
  -5   1  -2    3.59    0.38
   5   1   2    3.03    0.48
   5   1   2    2.75    0.40
   5   1   2    2.47    0.39
   6  -1   2  224.81    5.19
   6  -1   2  226.55    5.55
   6  -1   2  232.62    5.25
  -6  -1  -2  230.97    5.22
  -6  -1  -2  229.06    5.25
  -6  -1  -2  233.27    5.28
  -6   1  -2  229.19    5.22
   6   1   2  233.36    5.55
   6   1   2  231.03    5.29
  -6   1  -2  221.01    5.19
  -6   1  -2  227.37    5.18
   6   1   2  231.61    5.25
  -7  -1  -2    3.52    0.53
  -7  -1  -2    3.47    0.50
  -7  -1  -2    2.74    0.48
   7  -1   2    2.96    0.49
  -7  -1  -2    3.07    0.52
   7  -1   2    4.46    0.67
   7  -1   2    2.89    0.48
   7   1   2    2.65    0.51
   7   1   2    2.68    0.61
  -7   1  -2    3.18    0.50
  -7   1  -2    3.43    0.47
  -7   1  -2    3.14    0.48
   7   1   2    2.93    0.51
  -7   1  -2    3.01    0.46
   8  -1   2    1.51    0.49
   8  -1   2    1.81    0.52
   8  -1   2    1.57    0.64
  -8  -1  -2    0.79    0.47
  -8  -1  -2    1.78    0.50
  -8  -1  -2    1.54    0.54
   8   1   2    1.66    0.55
  -8   1  -2    1.95    0.48
  -8   1  -2    1.19    0.48
  -8   1  -2    2.46    0.53
   8   1   2    1.69    0.68
   8   1   2    1.43    0.53
   9  -1   2    0.92    0.59
  -9  -1  -2    0.39    0.51
  -9  -1  -2   -0.45    0.55
   9  -1   2   -0.14    0.52
   9  -1   2    0.02    0.68
  -9  -1  -2   -0.24    0.51
   9   1   2   -1.07    0.53
   9   1   2    0.00    0.55
   9   1   2   -0.15    0.68
  -9   1  -2   -0.20    0.56
  -9   1  -2   -0.33    0.48
  -9   1  -2    0.69    0.50
 -10  -1  -2    5.87    0.76
 -10  -1  -2    3.27    0.64
  10  -1   2    5.73    0.92
 -10  -1  -2    4.02    0.68
 -10  -1  -2    5.88    0.72
  10  -1   2    5.46    0.72
 -10   1  -2    4.70    0.66
 -10   1  -2    4.91    0.68
  10   1   2    6.08    0.76
 -10   1  -2    3.91    0.66
  10   1   2    5.91    0.89
  10   1   2    4.54    0.71
 -11  -1  -2   -0.11    0.47
  11  -1   2    0.82    0.79
  11  -1   2    0.24    0.54
 -11  -1  -2    0.76    0.56
 -11  -1  -2   -1.02    0.44
 -11   1  -2    0.66    0.52
 -11   1  -2    1.40    0.53
  11   1   2   -0.78    0.71
  11   1   2    0.30    0.53
 -11   1  -2   -0.29    0.47
 -12  -1  -2    1.67    0.64
 -12  -1  -2    1.19    0.61
  12  -1   2    0.37    0.88
  12  -1   2    1.50    0.64
 -12  -1  -2    1.17    0.59
 -12   1  -2    1.26    0.60
  12   1   2    1.05    0.61
  12   1   2    0.28    0.86
 -12   1  -2    1.40    0.58
 -12   1  -2    2.09    0.60
 -13  -1  -2    0.69    0.62
  13  -1   2    1.41    0.63
 -13  -1  -2    2.33    0.70
  13  -1   2   -0.16    0.88
 -13  -1  -2    1.32    0.66
  13   1   2    1.11    0.94
 -13   1  -2    1.55    0.64
 -13   1  -2    0.64    0.58
  13   1   2    0.47    0.62
 -14  -1  -2    8.95    1.02
 -14  -1  -2    9.28    1.02
 -14  -1  -2   10.71    1.03
  14  -1   2    9.08    1.01
  14  -1   2    9.86    1.34
  14   1   2    9.54    1.06
 -14   1  -2   10.41    1.07
  14   1   2    9.88    1.39
 -14   1  -2   10.69    1.04
  15  -1   2    0.59    1.16
  15  -1   2    1.59    0.75
 -15  -1  -2    0.59    0.71
 -15  -1  -2    0.89    0.70
  15   1   2   -0.18    1.07
  15   1   2    0.31    0.71
  15  -2  -2    1.13    1.09
  15  -2  -2   -0.15    0.63
  15   2  -2   -0.11    1.00
  15   2  -2   -0.55    0.73
 -15   2   2    0.42    0.68
 -14  -2   2   25.44    1.44
  14  -2  -2   21.13    1.35
 -14  -2   2   24.04    1.32
  14  -2  -2   22.57    1.81
  14   2  -2   21.31    1.79
  14   2  -2   22.08    1.42
 -14   2   2   25.24    1.37
 -13  -2   2    0.59    0.58
 -13  -2   2    1.20    0.65
  13  -2  -2    0.89    0.87
 -13  -2   2    1.83    0.62
  13  -2  -2    3.09    0.68
  13   2  -2    2.59    0.72
 -13   2   2    2.57    0.68
  13   2  -2    1.74    0.90
 -12  -2   2   20.41    1.21
 -12  -2   2   16.98    1.08
  12  -2  -2   17.20    1.13
 -12  -2   2   19.57    1.09
  12  -2  -2   17.49    1.42
  12   2  -2   14.88    1.34
  12   2  -2   16.01    1.17
 -12   2   2   18.64    1.14
  11  -2  -2    0.77    0.69
  11  -2  -2    0.44    0.50
  11  -2  -2    0.52    0.67
 -11  -2   2    0.00    0.55
 -11  -2   2    0.24    0.48
 -11  -2   2    0.06    0.53
 -11  -2   2    0.14    0.61
 -11  -2   2    1.49    0.53
  11   2  -2    0.39    0.55
  11   2  -2    0.62    0.51
  11   2  -2    0.18    0.61
 -11   2   2    1.50    0.48
  11   2  -2    0.52    0.57
 -11   2   2    0.84    0.50
  10  -2  -2   10.96    1.10
  10  -2  -2   13.96    1.05
 -10  -2   2   12.67    1.00
 -10  -2   2   12.42    0.93
 -10  -2   2   12.06    0.96
  10  -2  -2   11.65    0.94
 -10  -2   2   11.62    1.00
 -10  -2   2   11.51    0.83
  10   2  -2   11.76    0.97
  10   2  -2   11.90    0.99
 -10   2   2   12.12    0.84
 -10   2   2   12.83    0.85
 -10   2   2    9.67    0.83
  10   2  -2   12.47    1.01
  10   2  -2   11.48    1.06
   9  -2  -2   11.98    0.88
  -9  -2   2   12.89    0.94
   9  -2  -2   10.88    1.06
  -9  -2   2   11.50    0.96
  -9  -2   2   12.28    0.86
  -9  -2   2   11.46    0.96
   9  -2  -2   11.71    0.90
   9   2  -2   11.24    0.87
   9   2  -2   11.38    1.02
   9   2  -2   12.17    0.97
  -9   2   2   12.57    0.83
  -9   2   2   10.86    0.75
  -9   2   2   12.55    0.90
   9   2  -2   11.40    0.94
  -8  -2   2   17.27    1.02
  -8  -2   2   17.25    0.89
   8  -2  -2   18.15    1.24
   8  -2  -2   17.48    0.94
  -8  -2   2   17.75    1.00
  -8  -2   2   17.46    0.99
   8  -2  -2   16.61    0.89
   8  -2  -2   17.63    0.92
  -8  -2   2   16.82    0.91
   8   2  -2   18.90    1.08
   8   2  -2   18.56    1.02
  -8   2   2   16.51    0.91
  -8   2   2   15.58    0.90
  -8   2   2   16.63    0.84
   8   2  -2   15.49    0.99
   8   2  -2   18.20    1.00
   7  -2  -2    9.16    0.66
  -7  -2   2    7.91    0.67
   7  -2  -2    8.38    0.66
  -7  -2   2    8.33    0.69
  -7  -2   2    9.82    0.68
   7  -2  -2    8.18    0.63
   7  -2  -2    7.90    0.76
  -7  -2   2    8.12    0.71
   7   2  -2    8.67    0.66
  -7   2   2    7.36    0.58
   7   2  -2    7.50    0.69
  -7   2   2    8.74    0.62
   7   2  -2    7.82    0.67
  -7   2   2    8.57    0.62
   7   2  -2    8.39    0.70
  -6  -2   2    3.61    0.49
  -6  -2   2    2.77    0.43
  -6  -2   2    2.65    0.45
   6  -2  -2    2.86    0.37
  -6  -2   2    3.20    0.41
   6  -2  -2    3.01    0.39
   6  -2  -2    3.58    0.43
  -6   2   2    2.73    0.37
   6   2  -2    3.04    0.45
  -6   2   2    3.67    0.41
   6   2  -2    2.82    0.45
   6   2  -2    3.01    0.45
  -6   2   2    3.56    0.37
   6   2  -2    2.92    0.44
   5  -2  -2  109.44    2.54
   5  -2  -2  110.27    2.58
  -5  -2   2  113.61    2.71
   5  -2  -2  111.24    2.61
  -5  -2   2  109.53    2.70
  -5  -2   2  110.63    2.63
  -5   2   2  108.30    2.73
  -5   2   2  109.04    2.58
  -5   2   2  108.72    2.53
  -5   2   2  110.51    2.59
   5   2  -2  110.33    2.69
   5   2  -2  108.18    2.72
   5   2  -2  108.47    2.67
  -4  -2   2    6.99    0.47
  -4  -2   2    7.33    0.54
  -4  -2   2    6.18    0.48
   4  -2  -2    5.89    0.41
   4  -2  -2    7.48    0.43
   4  -2  -2    6.81    0.46
  -4  -2   2    6.72    0.52
   4  -2  -2    6.16    0.43
  -4   2   2    6.58    0.41
   4   2  -2    6.46    0.46
   4   2  -2    6.98    0.48
  -4   2   2    7.07    0.37
   4   2  -2    6.42    0.54
  -4   2   2    6.14    0.50
  -4   2   2    6.48    0.42
  -4   2   2    4.75    0.37
  -3  -2   2  141.58    3.25
   3  -2  -2  146.29    3.16
  -3  -2   2  140.47    3.19
   3  -2  -2  144.79    3.15
   3  -2  -2  145.61    3.17
  -3  -2   2  143.54    3.27
   3  -2  -2  148.24    3.14
   3   2  -2  145.27    3.28
  -3   2   2  143.97    3.15
   3   2  -2  140.78    3.25
  -3   2   2  136.36    3.13
   3   2  -2  140.30    3.24
  -3   2   2  140.56    3.13
   2  -2  -2   22.35    0.60
   2  -2  -2   21.99    0.65
   2  -2  -2   23.65    0.61
  -2  -2   2   22.79    0.69
  -2  -2   2   21.83    0.73
  -2  -2   2   20.80    0.74
   2  -2  -2   22.16    0.59
  -2  -2   2   22.20    0.74
   2   2  -2   23.23    0.75
  -2   2   2   22.09    0.59
   2   2  -2   21.26    0.71
  -2   2   2   21.90    0.59
  -2   2   2   22.40    0.59
   2   2  -2   22.83    0.76
  -1  -2   2    0.06    0.15
  -1  -2   2   -0.05    0.15
   1  -2  -2    0.07    0.10
   1  -2  -2    0.09    0.10
  -1  -2   2    0.01    0.19
   1  -2  -2    0.02    0.10
  -1  -2   2    0.24    0.16
  -1   2   2   -0.08    0.09
  -1   2   2    0.08    0.10
   1   2  -2    0.30    0.16
   1   2  -2    0.44    0.17
   1   2  -2    0.00    0.16
  -1   2   2    0.14    0.10
   1   2  -2   -0.07    0.16
   0  -2  -2   62.48    1.36
   0  -2   2   61.83    1.37
   0  -2   2   61.71    1.38
   0  -2  -2   62.14    1.36
   0  -2  -2   61.13    1.35
   0   2   2   61.11    1.36
   0   2  -2   58.77    1.37
   0   2   2   58.87    1.35
   0   2   2   56.41    1.35
  -1  -2  -2    5.80    0.33
   1  -2   2    5.13    0.34
  -1  -2  -2    5.71    0.33
   1  -2   2    6.07    0.28
   1  -2   2    6.00    0.28
  -1  -2  -2    5.55    0.31
   1   2   2    5.80    0.33
  -1   2  -2    5.52    0.28
  -1   2  -2    5.64    0.28
   1   2   2    5.23    0.32
  -2  -2  -2    1.63    0.31
   2  -2   2    0.94    0.24
   2  -2   2    0.98    0.25
   2  -2   2    1.54    0.33
   2  -2   2    1.24    0.24
  -2  -2  -2    1.51    0.25
  -2  -2  -2    1.59    0.26
  -2  -2  -2    1.08    0.27
  -2   2  -2    1.52    0.25
   2   2   2    1.27    0.34
  -2   2  -2    1.47    0.25
   2   2   2    1.34    0.31
   2   2   2    1.17    0.30
  -2   2  -2    1.40    0.23
   3  -2   2   30.77    0.91
  -3  -2  -2   29.82    0.95
   3  -2   2   31.73    1.11
   3  -2   2   31.14    0.91
  -3  -2  -2   31.69    0.98
   3  -2   2   30.87    0.89
  -3  -2  -2   31.63    0.93
  -3   2  -2   32.86    0.91
  -3   2  -2   31.10    0.89
   3   2   2   32.86    1.00
   3   2   2   31.99    1.04
   3   2   2   29.71    0.97
  -3   2  -2   31.71    0.89
  -4  -2  -2   99.22    2.42
  -4  -2  -2   97.17    2.41
  -4  -2  -2   99.78    2.40
   4  -2   2   99.27    2.58
   4  -2   2   99.14    2.35
   4  -2   2   96.45    2.32
   4   2   2   97.84    2.42
   4   2   2   98.34    2.51
   4   2   2  101.55    2.44
  -4   2  -2  100.44    2.35
   5  -2   2   33.86    1.27
   5  -2   2   33.13    1.04
   5  -2   2   32.87    1.05
  -5  -2  -2   32.02    1.12
  -5  -2  -2   34.32    1.14
  -5  -2  -2   31.87    1.09
  -5   2  -2   33.70    1.06
   5   2   2   33.36    1.15
   5   2   2   31.15    1.08
  -5   2  -2   32.18    1.03
   5   2   2   31.42    1.21
  -5   2  -2   32.23    1.04
  -6  -2  -2  189.83    4.32
  -6  -2  -2  193.50    4.42
   6  -2   2  189.76    4.29
   6  -2   2  183.95    4.32
  -6  -2  -2  185.67    4.35
  -6  -2  -2  183.59    4.40
   6  -2   2  181.33    4.64
  -6  -2  -2  185.40    4.40
   6   2   2  188.88    4.43
   6   2   2  185.40    4.59
   6   2   2  186.33    4.39
  -6   2  -2  194.14    4.33
  -6   2  -2  181.02    4.28
  -6   2  -2  184.24    4.29
  -7  -2  -2   14.58    0.89
  -7  -2  -2   16.57    0.89
   7  -2   2   15.48    0.84
  -7  -2  -2   16.02    0.88
  -7  -2  -2   16.06    0.84
   7  -2   2   14.94    1.05
   7  -2   2   16.90    0.83
  -7  -2  -2   17.21    0.94
  -7   2  -2   14.95    0.81
  -7   2  -2   15.51    0.84
   7   2   2   16.55    1.12
  -7   2  -2   15.70    0.82
   7   2   2   14.58    0.89
   7   2   2   17.75    0.95
  -7   2  -2   17.14    0.83
   8  -2   2  219.69    5.19
  -8  -2  -2  216.98    5.18
  -8  -2  -2  213.64    5.29
   8  -2   2  215.47    5.21
   8  -2   2  226.90    5.69
  -8  -2  -2  224.25    5.26
  -8  -2  -2  226.21    5.34
  -8   2  -2  226.47    5.15
  -8   2  -2  221.99    5.20
  -8   2  -2  227.75    5.22
  -8   2  -2  224.25    5.19
   8   2   2  229.46    5.32
   8   2   2  223.86    5.35
   8   2   2  221.56    5.61
  -9  -2  -2    0.91    0.56
   9  -2   2    1.07    0.80
   9  -2   2    1.67    0.56
  -9  -2  -2    1.41    0.64
  -9  -2  -2    1.68    0.63
  -9  -2  -2    0.36    0.53
   9  -2   2    0.55    0.53
  -9   2  -2    1.44    0.52
   9   2   2    1.67    0.66
  -9   2  -2    1.54    0.56
  -9   2  -2    0.93    0.54
   9   2   2    1.99    0.74
  -9   2  -2    1.52    0.55
   9   2   2    0.84    0.63
 -10  -2  -2   97.50    2.79
  10  -2   2   90.92    2.68
 -10  -2  -2   95.93    2.69
  10  -2   2   95.33    3.06
 -10  -2  -2   93.81    2.77
 -10  -2  -2   96.89    2.73
 -10   2  -2   94.68    2.62
  10   2   2   90.62    2.97
 -10   2  -2   92.75    2.65
  10   2   2   93.63    2.77
  10   2   2   94.00    2.79
 -11  -2  -2    8.20    0.84
 -11  -2  -2    8.92    0.91
  11  -2   2    7.51    0.80
  11  -2   2    8.03    1.11
 -11  -2  -2    8.77    0.91
 -11  -2  -2    8.83    0.86
 -11   2  -2    9.16    0.83
  11   2   2    8.88    1.08
  11   2   2    7.27    0.83
  11   2   2    8.82    0.91
 -11   2  -2    7.48    0.82
 -12  -2  -2   75.05    2.41
 -12  -2  -2   72.50    2.41
  12  -2   2   67.30    2.32
  12  -2   2   73.28    2.87
 -12  -2  -2   74.81    2.49
 -12   2  -2   74.29    2.39
 -12   2  -2   76.52    2.34
  12   2   2   73.91    2.81
  12   2   2   70.78    2.47
 -13  -2  -2    1.62    0.63
  13  -2   2    1.57    0.62
  13  -2   2    2.35    1.00
 -13  -2  -2    0.92    0.67
 -13  -2  -2    1.03    0.62
 -13   2  -2    0.97    0.65
  13   2   2    2.62    1.02
 -13   2  -2    2.91    0.64
  13   2   2    1.90    0.71
 -14  -2  -2    8.46    1.01
 -14  -2  -2    7.14    0.92
 -14  -2  -2    7.53    0.94
  14  -2   2    6.64    0.93
  14  -2   2    4.45    1.12
 -14   2  -2    7.60    0.95
  14   2   2    6.83    0.97
  14   2   2    5.61    1.23
 -15  -2  -2    4.40    0.85
  15  -2   2    4.57    0.90
  15  -2   2    3.17    1.26
 -15  -2  -2    4.57    0.91
  15   2   2    4.96    0.98
  15   2   2    4.20    1.26
  15  -3  -2   -0.33    0.65
  15  -3  -2   -0.25    0.93
 -15   3   2    0.13    0.65
  15   3  -2   -1.58    0.74
  15   3  -2   -2.56    0.92
 -14  -3   2    0.16    0.60
 -14  -3   2    0.99    0.68
  14  -3  -2    0.61    0.93
  14  -3  -2    0.62    0.62
  14   3  -2   -0.09    0.87
 -14   3   2    0.35    0.60
  14   3  -2    1.31    0.74
 -13  -3   2    6.96    0.84
  13  -3  -2    6.97    0.85
 -13  -3   2    9.27    0.90
  13  -3  -2    7.64    1.19
 -13  -3   2    7.74    0.97
 -13   3   2    7.69    0.86
  13   3  -2    7.75    1.15
  13   3  -2    6.78    0.95
  12  -3  -2   11.80    1.27
 -12  -3   2   10.51    0.96
 -12  -3   2   10.90    0.95
 -12  -3   2   10.79    1.07
 -12  -3   2   10.39    1.02
  12  -3  -2   10.54    0.93
  12   3  -2   11.03    1.18
 -12   3   2   12.14    0.96
  12   3  -2   10.30    1.03
  11  -3  -2    0.00    0.72
 -11  -3   2   -0.45    0.46
 -11  -3   2   -0.08    0.57
  11  -3  -2    0.41    0.51
 -11  -3   2    0.16    0.65
 -11  -3   2   -0.24    0.50
 -11  -3   2   -0.84    0.52
  11   3  -2    0.39    0.54
  11   3  -2   -0.04    0.57
 -11   3   2    0.30    0.50
  11   3  -2    0.06    0.55
  11   3  -2    0.07    0.65
 -10  -3   2   20.64    1.19
 -10  -3   2   19.21    1.02
  10  -3  -2   20.06    1.45
 -10  -3   2   19.94    1.16
 -10  -3   2   18.07    1.12
 -10  -3   2   18.60    1.06
  10  -3  -2   18.56    1.04
  10  -3  -2   17.83    1.16
  10   3  -2   19.45    1.16
 -10   3   2   18.55    1.02
  10   3  -2   17.31    1.15
  10   3  -2   18.68    1.14
  10   3  -2   16.81    1.33
 -10   3   2   19.62    0.93
  -9  -3   2   22.27    1.22
  -9  -3   2   19.57    1.17
  -9  -3   2   23.09    1.07
   9  -3  -2   23.25    1.10
  -9  -3   2   20.65    1.20
   9  -3  -2   21.21    1.37
  -9  -3   2   24.21    1.16
   9  -3  -2   24.38    1.04
  -9   3   2   23.15    1.07
  -9   3   2   21.52    0.96
   9   3  -2   21.30    1.13
   9   3  -2   22.55    1.38
   9   3  -2   23.26    1.25
   9   3  -2   22.30    1.22
   8  -3  -2  108.39    2.77
  -8  -3   2  111.22    2.96
  -8  -3   2  108.34    2.98
   8  -3  -2  111.69    3.17
  -8  -3   2  106.77    2.79
   8  -3  -2  111.93    2.81
  -8  -3   2  107.86    2.95
  -8  -3   2  110.59    2.86
   8  -3  -2  108.31    2.67
   8   3  -2  110.77    3.07
  -8   3   2  111.21    2.78
  -8   3   2  109.99    2.78
   8   3  -2  111.16    2.95
   8   3  -2  105.40    2.88
   8   3  -2  104.98    2.93
   7  -3  -2   73.71    1.89
  -7  -3   2   76.41    2.02
   7  -3  -2   74.75    2.30
  -7  -3   2   73.07    2.04
  -7  -3   2   70.51    2.09
   7  -3  -2   72.43    1.98
   7  -3  -2   73.05    1.96
  -7  -3   2   73.73    2.13
  -7   3   2   78.16    1.98
   7   3  -2   73.96    2.10
   7   3  -2   74.17    2.15
   7   3  -2   74.68    2.11
  -7   3   2   73.33    1.97
   7   3  -2   75.40    2.20
  -6  -3   2  156.34    3.83
  -6  -3   2  162.46    3.82
  -6  -3   2  159.54    3.80
   6  -3  -2  156.63    3.55
  -6  -3   2  157.09    3.71
   6  -3  -2  159.09    3.65
   6  -3  -2  157.61    3.62
   6   3  -2  161.59    3.84
  -6   3   2  151.00    3.61
   6   3  -2  156.11    3.90
   6   3  -2  154.34    3.76
  -6   3   2  159.38    3.63
   6   3  -2  157.25    3.78
   5  -3  -2   40.06    1.08
  -5  -3   2   37.14    1.25
   5  -3  -2   39.74    1.11
  -5  -3   2   38.71    1.24
  -5  -3   2   40.63    1.21
   5  -3  -2   39.05    1.10
   5  -3  -2   39.87    1.10
   5   3  -2   39.81    1.23
  -5   3   2   38.41    1.10
   5   3  -2   39.95    1.26
  -5   3   2   38.93    1.09
  -5   3   2   37.54    1.08
   5   3  -2   38.76    1.24
   5   3  -2   39.61    1.25
   4  -3  -2  159.78    3.36
  -4  -3   2  152.91    3.54
   4  -3  -2  157.72    3.37
   4  -3  -2  152.76    3.38
   4  -3  -2  150.84    3.35
  -4  -3   2  148.35    3.45
  -4  -3   2  154.14    3.53
  -4   3   2  138.98    3.34
  -4   3   2  150.48    3.34
  -4   3   2  150.69    3.36
   4   3  -2  150.15    3.52
   4   3  -2  151.54    3.54
   4   3  -2  152.13    3.51
   3  -3  -2  296.23    6.18
  -3  -3   2  291.69    6.30
  -3  -3   2  293.88    6.39
   3  -3  -2  290.00    6.22
   3  -3  -2  293.73    6.22
  -3  -3   2  290.69    6.36
   3  -3  -2  294.76    6.22
  -3  -3   2  291.25    6.43
   3   3  -2  298.47    6.40
  -3   3   2  289.19    6.21
   3   3  -2  285.86    6.35
  -3   3   2  281.35    6.18
   3   3  -2  289.03    6.36
  -3   3   2  286.98    6.17
  -2  -3   2    1.68    0.39
   2  -3  -2    2.41    0.23
   2  -3  -2    2.35    0.22
   2  -3  -2    2.53    0.26
  -2  -3   2    2.92    0.35
   2  -3  -2    2.96    0.25
  -2  -3   2    2.33    0.33
  -2  -3   2    2.62    0.32
  -2   3   2    2.36    0.21
   2   3  -2    2.46    0.35
  -2   3   2    2.87    0.22
   2   3  -2    1.97    0.30
   2   3  -2    1.81    0.35
  -2   3   2    2.43    0.22
  -1  -3   2   12.76    0.58
   1  -3  -2   12.88    0.36
   1  -3  -2   13.02    0.36
  -1  -3   2   12.88    0.51
  -1  -3   2   14.09    0.54
  -1  -3   2   13.00    0.52
  -1   3   2   12.80    0.36
   1   3  -2   13.29    0.52
   1   3  -2   12.52    0.57
   1   3  -2   12.74    0.53
  -1   3   2   11.67    0.35
   0  -3  -2   71.03    1.63
   0  -3  -2   75.50    1.64
   0  -3   2   72.31    1.64
   0  -3   2   73.50    1.65
   0  -3  -2   73.01    1.64
   0  -3  -2   73.19    1.62
   0   3   2   69.30    1.62
   0   3   2   72.07    1.64
   0   3  -2   72.16    1.65
   0   3  -2   73.22    1.64
   0   3   2   69.11    1.62
   0   3  -2   71.51    1.67
   1  -3   2  251.49    5.36
  -1  -3  -2  258.97    5.46
  -1  -3  -2  250.74    5.42
   1  -3   2  256.37    5.68
   1  -3   2  255.30    5.40
   1  -3   2  245.94    5.53
  -1  -3  -2  251.63    5.41
  -1   3  -2  242.25    5.36
  -1   3  -2  249.49    5.36
   1   3   2  258.62    5.46
   1   3   2  252.40    5.42
  -2  -3  -2  265.03    5.87
   2  -3   2  274.28    5.84
   2  -3   2  272.04    6.19
  -2  -3  -2  271.58    5.94
  -2  -3  -2  274.38    5.91
   2  -3   2  272.86    5.80
  -2  -3  -2  268.99    5.90
   2  -3   2  282.59    5.84
   2   3   2  267.90    5.89
   2   3   2  271.43    5.94
   2   3   2  276.01    6.12
  -2   3  -2  265.28    5.79
  -3  -3  -2    0.68    0.28
  -3  -3  -2    0.39    0.26
   3  -3   2   -0.03    0.23
   3  -3   2    0.46    0.22
   3  -3   2    0.53    0.23
   3  -3   2    0.77    0.32
  -3  -3  -2    0.38    0.24
  -3  -3  -2    0.15    0.24
   3   3   2    0.30    0.30
   3   3   2    0.44    0.26
  -3   3  -2    0.34    0.20
   3   3   2    0.44    0.29
  -3   3  -2    0.28    0.21
  -3   3  -2    0.46    0.22
   4  -3   2   60.11    1.53
  -4  -3  -2   62.50    1.63
   4  -3   2   60.10    1.77
   4  -3   2   60.33    1.53
  -4  -3  -2   59.95    1.65
  -4  -3  -2   59.47    1.59
  -4  -3  -2   61.58    1.66
   4  -3   2   58.74    1.52
   4   3   2   62.17    1.67
   4   3   2   61.56    1.65
  -4   3  -2   60.20    1.53
  -4   3  -2   58.12    1.51
   4   3   2   61.63    1.69
  -5  -3  -2    4.23    0.44
  -5  -3  -2    3.40    0.47
  -5  -3  -2    3.43    0.42
   5  -3   2    3.64    0.39
   5  -3   2    4.08    0.38
  -5  -3  -2    4.04    0.48
   5  -3   2    4.36    0.55
  -5   3  -2    4.24    0.39
   5   3   2    4.14    0.50
  -5   3  -2    3.49    0.38
   5   3   2    3.56    0.46
   5   3   2    2.67    0.45
   6  -3   2   88.62    2.51
   6  -3   2   85.16    2.19
  -6  -3  -2   84.98    2.28
   6  -3   2   86.53    2.18
  -6  -3  -2   82.32    2.29
  -6  -3  -2   88.12    2.33
  -6  -3  -2   84.67    2.27
  -6  -3  -2   83.46    2.25
   6   3   2   87.22    2.31
   6   3   2   86.61    2.33
  -6   3  -2   87.12    2.18
  -6   3  -2   84.20    2.17
   6   3   2   86.50    2.42
   7  -3   2   12.58    1.09
   7  -3   2   11.45    0.75
   7  -3   2   12.22    0.76
  -7  -3  -2   11.03    0.83
  -7  -3  -2   12.36    0.80
  -7  -3  -2   13.42    0.79
  -7  -3  -2   11.10    0.85
  -7  -3  -2   13.41    0.79
  -7   3  -2   12.94    0.75
   7   3   2   10.37    0.89
  -7   3  -2   11.83    0.75
   7   3   2   12.52    0.87
   7   3   2   12.15    0.85
  -7   3  -2   12.96    0.72
  -8  -3  -2    2.08    0.56
   8  -3   2    1.70    0.50
  -8  -3  -2    2.01    0.56
  -8  -3  -2    1.90    0.58
  -8  -3  -2    1.54    0.57
   8  -3   2    1.97    0.66
   8  -3   2    2.18    0.51
  -8  -3  -2    1.58    0.52
  -8   3  -2    2.22    0.51
   8   3   2    3.11    0.62
  -8   3  -2    1.23    0.48
   8   3   2    0.77    0.54
  -8   3  -2    2.49    0.51
   8   3   2    2.07    0.62
   9  -3   2   -0.57    0.66
  -9  -3  -2   -0.42    0.50
  -9  -3  -2    0.29    0.58
   9  -3   2    0.55    0.51
  -9  -3  -2   -0.31    0.51
  -9  -3  -2   -0.04    0.57
  -9   3  -2   -0.17    0.49
   9   3   2    0.44    0.73
   9   3   2    0.80    0.60
  -9   3  -2   -0.62    0.43
   9   3   2   -0.23    0.57
 -10  -3  -2   40.30    1.57
  10  -3   2   40.07    1.87
 -10  -3  -2   39.89    1.64
 -10  -3  -2   42.55    1.68
  10  -3   2   39.68    1.52
 -10  -3  -2   42.28    1.61
  10   3   2   44.88    1.70
 -10   3  -2   40.51    1.48
  10   3   2   38.32    1.63
  10   3   2   39.43    1.88
 -10   3  -2   39.50    1.50
  11  -3   2    1.20    0.56
 -11  -3  -2    1.65    0.64
  11  -3   2    0.84    0.76
 -11  -3  -2    1.44    0.58
 -11  -3  -2    0.41    0.60
 -11  -3  -2    1.08    0.55
 -11   3  -2    1.88    0.56
  11   3   2    2.79    0.68
  11   3   2    0.77    0.60
  11   3   2   -0.51    0.72
 -12  -3  -2    8.89    0.93
 -12  -3  -2    7.23    0.93
  12  -3   2    8.21    0.85
  12  -3   2    8.04    1.20
 -12  -3  -2    7.29    0.89
  12   3   2    6.93    0.90
  12   3   2    8.46    1.18
 -12   3  -2    8.15    0.86
  13  -3   2    5.58    0.78
  13  -3   2    4.71    1.06
 -13  -3  -2    6.06    0.89
 -13  -3  -2    3.76    0.76
 -13  -3  -2    5.10    0.84
  13   3   2    4.79    0.86
  13   3   2    3.05    1.02
 -13   3  -2    6.83    0.84
  14  -3   2    8.98    1.00
 -14  -3  -2    7.42    0.97
  14  -3   2    5.09    1.24
 -14  -3  -2    7.04    0.95
 -14  -3  -2    6.37    0.98
  14   3   2    4.69    1.19
 -14   3  -2    8.42    0.94
  14   3   2    7.68    1.01
  15  -3   2    4.70    0.86
 -15  -3  -2    3.28    0.85
  15  -3   2    1.95    1.23
 -15  -3  -2    3.86    0.91
  15   3   2    4.18    1.26
  15   3   2    4.14    0.96
  15  -4  -2    3.08    0.78
  15  -4  -2    2.65    1.20
  15   4  -2    2.14    0.87
 -15   4   2    4.60    0.84
  15   4  -2   -0.37    1.04
 -14  -4   2   30.12    1.45
  14  -4  -2   28.82    1.47
 -14  -4   2   30.31    1.65
 -14  -4   2   29.82    1.51
  14  -4  -2   26.57    1.85
  14   4  -2   29.92    1.66
 -14   4   2   29.61    1.45
  14   4  -2   26.46    1.89
 -13  -4   2    0.43    0.59
 -13  -4   2   -0.36    0.58
  13  -4  -2    0.07    0.53
 -13  -4   2    0.97    0.56
  13  -4  -2   -0.84    0.79
  13   4  -2    0.20    0.65
  13   4  -2   -0.49    0.77
 -13   4   2    0.13    0.51
  12  -4  -2    6.90    0.79
 -12  -4   2    9.15    0.88
 -12  -4   2    8.95    1.01
 -12  -4   2    8.16    0.85
 -12  -4   2    5.54    0.86
 -12  -4   2    7.71    0.95
  12  -4  -2    6.58    1.10
  12   4  -2    8.06    1.07
  12   4  -2    7.99    0.96
  12   4  -2    6.69    0.89
 -12   4   2    7.47    0.78
 -11  -4   2    3.95    0.75
 -11  -4   2    4.62    0.74
 -11  -4   2    4.68    0.71
  11  -4  -2    5.23    0.68
  11  -4  -2    3.69    0.90
 -11  -4   2    4.77    0.78
 -11  -4   2    5.37    0.73
  11   4  -2    4.02    0.72
  11   4  -2    3.84    0.74
  11   4  -2    4.43    0.83
 -11   4   2    4.06    0.63
  11   4  -2    4.94    0.75
 -10  -4   2   61.84    2.11
 -10  -4   2   59.67    2.09
 -10  -4   2   63.91    2.12
  10  -4  -2   65.48    2.41
  10  -4  -2   59.22    1.87
 -10  -4   2   61.36    2.00
 -10  -4   2   60.01    1.95
  10   4  -2   63.60    2.07
 -10   4   2   62.83    1.88
  10   4  -2   62.29    2.11
  10   4  -2   58.93    2.19
  10   4  -2   53.82    2.05
  -9  -4   2    5.79    0.79
  -9  -4   2    6.02    0.70
  -9  -4   2    5.94    0.81
   9  -4  -2    5.34    0.64
   9  -4  -2    6.78    0.96
  -9  -4   2    4.95    0.80
  -9  -4   2    5.44    0.70
   9   4  -2    5.42    0.78
   9   4  -2    6.71    0.79
   9   4  -2    6.79    0.81
  -9   4   2    6.23    0.67
   9   4  -2    6.43    0.85
  -8  -4   2    4.26    0.62
   8  -4  -2    3.68    0.69
  -8  -4   2    4.34    0.69
   8  -4  -2    4.43    0.48
   8  -4  -2    3.62    0.52
  -8  -4   2    3.91    0.58
  -8  -4   2    3.18    0.64
  -8  -4   2    3.37    0.60
  -8   4   2    3.98    0.51
   8   4  -2    2.97    0.62
   8   4  -2    4.71    0.67
   8   4  -2    3.59    0.64
   8   4  -2    2.36    0.58
  -7  -4   2    0.54    0.48
   7  -4  -2    1.47    0.35
  -7  -4   2    0.51    0.41
   7  -4  -2    0.35    0.49
   7  -4  -2    1.23    0.37
  -7  -4   2    0.86    0.50
  -7  -4   2    0.88    0.39
   7  -4  -2    0.82    0.40
  -7  -4   2    0.25    0.47
   7   4  -2    0.67    0.45
   7   4  -2    0.79    0.49
  -7   4   2    1.01    0.38
   7   4  -2    0.51    0.50
  -7   4   2    0.73    0.33
  -7   4   2    0.90    0.38
   7   4  -2    1.01    0.47
   6  -4  -2    2.94    0.36
  -6  -4   2    3.61    0.53
   6  -4  -2    3.32    0.34
  -6  -4   2    2.96    0.45
  -6  -4   2    2.38    0.45
   6  -4  -2    3.15    0.36
  -6  -4   2    2.51    0.43
  -6  -4   2    3.09    0.51
   6  -4  -2    2.23    0.50
   6  -4  -2    3.03    0.38
  -6   4   2    3.15    0.36
   6   4  -2    2.88    0.49
   6   4  -2    2.83    0.44
  -6   4   2    2.68    0.34
   6   4  -2    2.88    0.48
   6   4  -2    2.84    0.49
  -6   4   2    2.90    0.36
   5  -4  -2    2.86    0.30
  -5  -4   2    1.68    0.34
  -5  -4   2    1.68    0.42
   5  -4  -2    2.45    0.29
   5  -4  -2    1.93    0.28
   5  -4  -2    2.20    0.31
  -5  -4   2    1.83    0.41
  -5  -4   2    2.00    0.39
  -5   4   2    2.46    0.29
   5   4  -2    1.84    0.40
   5   4  -2    2.20    0.42
   5   4  -2    1.29    0.38
   5   4  -2    2.04    0.38
  -5   4   2    2.04    0.29
  -5   4   2    2.63    0.29
  -4  -4   2   73.83    1.90
  -4  -4   2   75.08    1.95
   4  -4  -2   76.94    1.71
  -4  -4   2   74.45    1.95
   4  -4  -2   73.55    1.72
  -4  -4   2   75.97    1.95
   4  -4  -2   73.71    1.71
   4  -4  -2   75.62    1.74
  -4   4   2   71.48    1.70
   4   4  -2   75.96    1.96
   4   4  -2   73.38    1.93
   4   4  -2   71.75    1.95
  -4   4   2   73.47    1.71
  -4   4   2   70.81    1.70
  -3  -4   2   69.45    1.74
   3  -4  -2   66.78    1.53
  -3  -4   2   67.63    1.74
   3  -4  -2   66.48    1.51
  -3  -4   2   64.70    1.75
   3  -4  -2   69.02    1.60
  -3  -4   2   71.84    1.77
   3  -4  -2   67.39    1.52
  -3   4   2   64.65    1.51
   3   4  -2   67.27    1.73
   3   4  -2   70.01    1.77
  -3   4   2   66.19    1.51
   3   4  -2   69.96    1.79
  -3   4   2   70.93    1.52
  -2  -4   2    6.24    0.49
  -2  -4   2    5.67    0.45
  -2  -4   2    6.10    0.43
  -2  -4   2    6.68    0.47
   2   4  -2    5.99    0.46
   2   4  -2    6.44    0.50
   2   4  -2    6.80    0.47
  -1  -4   2    4.77    0.37
  -1  -4   2    5.13    0.39
  -1  -4   2    5.24    0.45
   1  -4  -2    5.55    0.26
   1  -4  -2    5.42    0.39
   1  -4  -2    5.34    0.26
  -1  -4   2    5.62    0.43
   1   4  -2    5.11    0.38
  -1   4   2    5.78    0.25
  -1   4   2    5.60    0.24
   1   4  -2    4.97    0.40
  -1   4   2    4.90    0.24
   0  -4   2  188.24    3.97
   0  -4  -2  181.23    3.96
   0  -4  -2  185.15    3.93
   0  -4  -2  181.99    3.97
   0  -4   2  184.57    3.99
   0  -4  -2  185.17    3.96
   0   4  -2  185.80    3.99
   0   4   2  183.19    3.96
   0   4   2  179.62    3.93
   0   4  -2  183.10    4.00
   0   4   2  176.68    3.93
   0   4  -2  182.10    3.96
   0   4  -2  179.17    3.96
   1  -4   2    2.51    0.24
  -1  -4  -2    2.07    0.30
  -1  -4  -2    2.33    0.29
  -1  -4  -2    2.57    0.31
   1  -4   2    2.63    0.34
   1  -4   2    2.16    0.37
   1  -4   2    1.80    0.24
   1   4   2    2.23    0.29
  -1   4  -2    1.99    0.22
  -1   4  -2    2.21    0.24
   1   4   2    2.78    0.30
   1   4   2    1.94    0.28
  -1   4  -2    2.04    0.22
   2  -4   2    3.10    0.26
  -2  -4  -2    3.03    0.34
  -2  -4  -2    3.34    0.35
  -2  -4  -2    3.83    0.36
   2  -4   2    3.19    0.38
  -2  -4  -2    3.29    0.30
   2  -4   2    3.41    0.26
   2  -4   2    2.97    0.25
  -2   4  -2    2.91    0.24
   2   4   2    3.42    0.33
   2   4   2    3.09    0.34
  -2   4  -2    3.90    0.31
   3  -4   2   92.50    2.12
   3  -4   2   93.92    2.12
  -3  -4  -2   95.66    2.28
  -3  -4  -2   93.30    2.20
   3  -4   2   92.77    2.39
  -3  -4  -2   93.85    2.27
  -3  -4  -2   92.70    2.27
   3  -4   2   94.51    2.11
  -3   4  -2   92.27    2.11
   3   4   2   90.33    2.28
   3   4   2   92.74    2.29
  -3   4  -2   88.23    2.10
   3   4   2   89.98    2.25
  -4  -4  -2  259.00    5.77
   4  -4   2  258.59    5.65
  -4  -4  -2  257.75    5.79
  -4  -4  -2  258.26    5.76
   4  -4   2  258.64    6.06
  -4  -4  -2  260.02    5.82
   4  -4   2  262.87    5.65
   4  -4   2  258.50    5.61
   4   4   2  263.67    5.83
  -4   4  -2  264.08    5.65
   4   4   2  257.10    5.78
   4   4   2  251.51    5.95
  -4   4  -2  249.94    5.60
  -5  -4  -2   31.35    1.11
   5  -4   2   31.91    0.99
   5  -4   2   31.06    0.97
   5  -4   2   29.77    1.25
   5  -4   2   31.69    0.97
  -5  -4  -2   31.02    1.06
  -5  -4  -2   29.29    1.11
  -5  -4  -2   30.46    1.09
  -5   4  -2   28.23    0.92
   5   4   2   30.05    1.09
   5   4   2   28.65    1.10
  -5   4  -2   29.42    0.95
  -5   4  -2   32.62    0.97
   5   4   2   28.75    1.18
  -6  -4  -2   43.51    1.40
   6  -4   2   40.00    1.53
  -6  -4  -2   43.27    1.39
  -6  -4  -2   43.07    1.42
  -6  -4  -2   43.89    1.46
   6  -4   2   44.26    1.29
  -6  -4  -2   41.57    1.41
   6  -4   2   42.81    1.28
  -6   4  -2   43.37    1.28
   6   4   2   43.86    1.42
   6   4   2   41.26    1.53
  -6   4  -2   44.11    1.28
   6   4   2   42.99    1.46
   7  -4   2    1.52    0.41
  -7  -4  -2    2.59    0.53
   7  -4   2    2.59    0.61
  -7  -4  -2    1.76    0.46
  -7  -4  -2    2.68    0.57
  -7  -4  -2    1.95    0.50
   7  -4   2    1.95    0.42
  -7  -4  -2    1.58    0.54
   7   4   2    2.64    0.57
   7   4   2    2.53    0.57
   7   4   2    2.39    0.60
  -7   4  -2    2.73    0.45
  -7   4  -2    3.82    0.48
  -8  -4  -2  124.11    3.27
   8  -4   2  131.02    3.67
  -8  -4  -2  127.94    3.32
  -8  -4  -2  126.80    3.38
   8  -4   2  127.25    3.18
  -8  -4  -2  124.97    3.35
  -8  -4  -2  124.39    3.33
  -8   4  -2  127.70    3.16
   8   4   2  129.38    3.53
   8   4   2  125.31    3.39
   8   4   2  127.30    3.37
   9  -4   2    7.74    0.74
  -9  -4  -2    9.20    0.85
  -9  -4  -2    8.45    0.89
  -9  -4  -2    8.36    0.88
  -9  -4  -2    8.66    0.83
   9  -4   2    8.84    1.08
  -9  -4  -2    9.14    0.92
   9   4   2   10.48    1.04
   9   4   2    9.29    0.90
   9   4   2    9.80    0.94
  -9   4  -2    9.49    0.76
  10  -4   2   42.54    1.53
 -10  -4  -2   42.65    1.72
  10  -4   2   45.54    1.98
 -10  -4  -2   38.98    1.68
 -10  -4  -2   40.41    1.63
 -10  -4  -2   46.59    1.70
 -10   4  -2   43.82    1.53
  10   4   2   42.43    1.72
  10   4   2   39.76    1.69
  10   4   2   42.83    1.90
  11  -4   2    4.42    0.68
 -11  -4  -2    4.36    0.77
 -11  -4  -2    4.35    0.76
  11  -4   2    1.42    0.89
 -11  -4  -2    3.92    0.72
 -11  -4  -2    3.94    0.74
 -11   4  -2    3.80    0.64
  11   4   2    2.58    0.70
  11   4   2    4.02    0.75
  11   4   2    3.73    0.86
  12  -4   2   57.55    2.51
 -12  -4  -2   57.73    2.11
 -12  -4  -2   57.44    2.17
  12  -4   2   55.68    1.97
 -12  -4  -2   59.38    2.10
 -12  -4  -2   58.29    2.19
  12   4   2   55.66    2.40
 -12   4  -2   58.32    1.97
  12   4   2   56.55    2.16
  12   4   2   52.98    2.15
 -13  -4  -2    7.45    0.91
  13  -4   2    8.19    1.28
 -13  -4  -2    7.88    0.95
 -13  -4  -2   10.38    1.09
  13  -4   2    7.74    0.89
  13   4   2    8.25    1.04
  13   4   2    7.82    1.20
 -13   4  -2    7.36    0.84
  14  -4   2    7.70    1.30
 -14  -4  -2    7.63    0.98
 -14  -4  -2    6.73    0.97
 -14  -4  -2    9.11    1.11
  14  -4   2    7.71    0.93
  14   4   2    8.79    1.10
 -14   4  -2    9.49    0.98
  14   4   2    6.91    1.30
 -14  -5   2    4.62    0.85
 -14  -5   2    2.10    0.70
 -14  -5   2    4.52    0.91
  14  -5  -2    3.36    1.12
  14  -5  -2    2.74    0.73
  14   5  -2    2.78    1.06
  14   5  -2    2.16    0.84
 -14   5   2    4.06    0.72
  13  -5  -2    3.07    1.01
  13  -5  -2    3.46    0.66
 -13  -5   2    2.55    0.78
 -13  -5   2    3.25    0.72
 -13  -5   2    3.44    0.76
 -13  -5   2    3.40    0.82
 -13   5   2    4.86    0.69
  13   5  -2    3.86    1.01
  13   5  -2    3.39    0.83
  12  -5  -2    3.49    0.98
 -12  -5   2    4.80    0.78
 -12  -5   2    4.63    0.84
  12  -5  -2    6.37    0.71
 -12  -5   2    5.45    0.92
 -12  -5   2    4.82    0.85
 -12  -5   2    4.89    0.76
 -12   5   2    6.56    0.72
  12   5  -2    5.34    0.98
  12   5  -2    6.70    0.89
  12   5  -2    5.14    0.86
 -11  -5   2    0.14    0.64
  11  -5  -2   -0.10    0.47
 -11  -5   2    0.42    0.53
 -11  -5   2    0.32    0.55
  11  -5  -2    0.89    0.74
 -11  -5   2    0.13    0.56
 -11  -5   2    0.27    0.60
  11   5  -2    1.22    0.60
 -11   5   2    0.01    0.44
  11   5  -2    0.56    0.58
  11   5  -2   -0.59    0.65
  10  -5  -2    0.15    0.47
 -10  -5   2    1.51    0.54
 -10  -5   2    0.69    0.53
 -10  -5   2    1.39    0.63
  10  -5  -2    0.56    0.67
 -10  -5   2    0.43    0.59
 -10  -5   2    0.66    0.58
 -10   5   2    0.93    0.48
  10   5  -2    0.55    0.63
  10   5  -2   -0.75    0.55
  10   5  -2    1.07    0.59
  10   5  -2    0.51    0.56
  -9  -5   2   12.05    0.96
  -9  -5   2   14.36    1.10
   9  -5  -2   13.49    0.86
  -9  -5   2   12.28    1.02
  -9  -5   2   13.74    1.06
  -9  -5   2   13.15    0.93
   9  -5  -2   11.35    1.07
   9   5  -2   11.94    0.99
   9   5  -2   11.88    1.03
   9   5  -2   12.26    1.00
   9   5  -2   13.12    0.96
  -9   5   2   12.49    0.78
  -8  -5   2  142.17    3.52
  -8  -5   2  137.31    3.64
  -8  -5   2  135.50    3.63
   8  -5  -2  142.43    3.85
  -8  -5   2  134.79    3.52
   8  -5  -2  144.73    3.38
  -8  -5   2  137.74    3.65
   8   5  -2  135.26    3.60
   8   5  -2  140.64    3.68
  -8   5   2  139.14    3.33
   8   5  -2  143.89    3.71
   8   5  -2  144.63    3.65
  -7  -5   2   76.35    2.23
   7  -5  -2   76.98    1.99
  -7  -5   2   80.79    2.21
  -7  -5   2   75.67    2.23
   7  -5  -2   77.98    1.90
   7  -5  -2   75.38    1.96
  -7  -5   2   75.17    2.13
  -7  -5   2   79.29    2.27
   7  -5  -2   78.47    2.42
   7   5  -2   78.84    2.23
   7   5  -2   77.17    2.26
   7   5  -2   72.53    2.23
   7   5  -2   76.58    2.26
  -7   5   2   76.50    1.96
   6  -5  -2  174.45    3.83
   6  -5  -2  177.77    3.81
  -6  -5   2  167.85    4.12
  -6  -5   2  166.57    4.14
   6  -5  -2  175.27    3.86
  -6  -5   2  165.49    4.13
   6  -5  -2  171.65    3.87
   6  -5  -2  168.36    4.32
  -6  -5   2  167.71    4.01
  -6  -5   2  171.53    4.07
   6   5  -2  172.68    4.14
   6   5  -2  171.75    4.12
   6   5  -2  171.33    4.16
   6   5  -2  171.67    4.17
  -6   5   2  168.54    3.82
  -6   5   2  165.77    3.82
  -6   5   2  177.90    3.86
  -5  -5   2   66.60    1.89
  -5  -5   2   66.02    1.91
  -5  -5   2   71.59    1.92
   5  -5  -2   67.21    1.64
  -5  -5   2   65.98    1.84
   5  -5  -2   68.90    1.63
   5  -5  -2   69.11    1.64
   5  -5  -2   70.80    1.63
   5   5  -2   68.17    1.94
   5   5  -2   66.11    1.82
   5   5  -2   69.37    1.94
  -5   5   2   67.87    1.63
  -5   5   2   66.50    1.62
   5   5  -2   68.23    1.89
  -5   5   2   66.12    1.62
   4  -5  -2  191.65    4.11
  -4  -5   2  190.01    4.38
   4  -5  -2  193.40    4.15
  -4  -5   2  182.72    4.39
   4  -5  -2  192.88    4.10
  -4  -5   2  188.69    4.34
  -4  -5   2  189.12    4.38
   4  -5  -2  193.36    4.08
   4   5  -2  188.81    4.37
   4   5  -2  183.80    4.37
  -4   5   2  184.01    4.07
   4   5  -2  194.99    4.40
  -4   5   2  182.53    4.07
   4   5  -2  190.85    4.40
  -4   5   2  199.65    4.11
  -3  -5   2   78.36    1.99
  -3  -5   2   78.55    1.99
   3  -5  -2   76.74    1.82
  -3  -5   2   77.60    1.96
  -3  -5   2   76.52    1.98
   3   5  -2   75.57    1.99
   3   5  -2   78.23    2.02
   3   5  -2   80.09    1.96
  -2  -5   2  573.42   12.18
  -2  -5   2  576.26   12.19
  -2  -5   2  572.32   12.27
  -2  -5   2  569.53   12.39
   2   5  -2  565.49   12.24
   2   5  -2  575.58   12.27
  -1  -5   2  212.51    4.61
   1  -5  -2  211.41    4.43
  -1  -5   2  207.28    4.56
   1  -5  -2  210.43    4.51
  -1  -5   2  211.48    4.68
  -1  -5   2  208.39    4.59
   1  -5  -2  207.54    4.40
   1  -5  -2  202.99    4.43
  -1   5   2  200.98    4.40
  -1   5   2  213.53    4.43
   1   5  -2  212.01    4.59
  -1   5   2  197.71    4.40
   1   5  -2  208.42    4.62
   0  -5  -2  219.87    4.75
   0  -5  -2  221.81    4.77
   0  -5   2  220.15    4.72
   0  -5   2  216.56    4.74
   0  -5   2  215.27    4.88
   0  -5  -2  225.47    4.72
   0  -5  -2  228.95    4.69
   0  -5  -2  221.09    4.73
   0   5   2  210.77    4.68
   0   5   2  213.83    4.68
   0   5  -2  217.53    4.77
   0   5  -2  217.12    4.72
   0   5  -2  216.14    4.74
   0   5  -2  210.67    4.71
   0   5   2  215.01    4.72
   1  -5   2  485.81   10.92
   1  -5   2  503.68   10.38
  -1  -5  -2  493.38   10.53
   1  -5   2  485.26   10.68
   1  -5   2  494.53   10.45
  -1  -5  -2  496.06   10.47
  -1  -5  -2  494.94   10.46
  -1  -5  -2  502.70   10.56
  -1   5  -2  492.58   10.38
   1   5   2  488.35   10.53
   1   5   2  490.39   10.45
  -1   5  -2  484.26   10.38
   1   5   2  485.76   10.46
  -2  -5  -2  377.36    8.23
   2  -5   2  383.72    8.13
  -2  -5  -2  387.05    8.27
   2  -5   2  379.95    8.60
   2  -5   2  370.94    8.07
  -2  -5  -2  384.11    8.23
  -2  -5  -2  384.35    8.29
  -2   5  -2  374.66    8.08
  -2   5  -2  380.34    8.07
   2   5   2  391.32    8.48
   2   5   2  386.82    8.30
   3  -5   2  104.79    2.39
  -3  -5  -2  107.47    2.58
   3  -5   2  107.08    2.38
  -3  -5  -2  107.93    2.58
  -3  -5  -2  105.72    2.59
  -3  -5  -2  107.09    2.50
   3  -5   2  104.72    2.69
   3  -5   2  105.49    2.39
  -3   5  -2  102.94    2.37
   3   5   2  104.57    2.57
  -3   5  -2  108.16    2.38
   3   5   2  108.06    2.60
   3   5   2  104.95    2.55
   4  -5   2   13.52    0.53
   4  -5   2   13.63    0.54
   4  -5   2   13.08    0.83
  -4  -5  -2   14.15    0.71
  -4  -5  -2   12.85    0.63
  -4  -5  -2   13.36    0.69
  -4  -5  -2   12.94    0.69
   4  -5   2   14.21    0.55
  -4   5  -2   11.17    0.49
   4   5   2   13.48    0.67
   4   5   2   13.98    0.71
  -4   5  -2   13.30    0.54
   4   5   2   13.57    0.74
  -5  -5  -2    0.48    0.34
   5  -5   2    0.08    0.26
  -5  -5  -2    0.36    0.35
   5  -5   2   -0.06    0.25
  -5  -5  -2    0.24    0.33
  -5  -5  -2   -0.33    0.36
  -5  -5  -2   -0.15    0.29
   5  -5   2   -0.16    0.38
   5  -5   2    0.19    0.26
   5   5   2    0.24    0.35
  -5   5  -2    0.11    0.25
   5   5   2   -0.12    0.34
  -5   5  -2    0.45    0.26
   5   5   2    0.25    0.35
  -5   5  -2   -0.11    0.24
   6  -5   2   29.20    0.96
  -6  -5  -2   29.88    1.12
  -6  -5  -2   31.21    1.21
   6  -5   2   29.12    0.98
   6  -5   2   29.45    1.35
   6  -5   2   30.24    0.98
  -6  -5  -2   29.79    1.20
  -6  -5  -2   31.10    1.17
  -6  -5  -2   28.55    1.12
   6   5   2   30.78    1.20
  -6   5  -2   28.03    0.95
  -6   5  -2   27.24    0.96
   6   5   2   30.02    1.21
  -6   5  -2   30.77    0.98
   6   5   2   28.84    1.25
   7  -5   2   27.63    1.47
   7  -5   2   24.68    1.00
   7  -5   2   25.33    0.98
  -7  -5  -2   26.34    1.15
  -7  -5  -2   26.34    1.15
  -7  -5  -2   26.26    1.16
  -7  -5  -2   26.46    1.20
  -7  -5  -2   25.70    1.21
   7   5   2   26.22    1.29
   7   5   2   25.65    1.17
  -7   5  -2   27.55    1.00
   7   5   2   27.82    1.22
  -7   5  -2   27.11    1.01
  -8  -5  -2   10.45    0.87
   8  -5   2   10.50    0.79
  -8  -5  -2    8.91    0.82
  -8  -5  -2    9.80    0.88
   8  -5   2    8.45    0.93
  -8  -5  -2   10.04    0.88
  -8  -5  -2    9.29    0.85
  -8   5  -2    9.26    0.75
   8   5   2    8.83    0.82
   8   5   2    9.74    0.94
   8   5   2    9.18    0.87
  -9  -5  -2    0.57    0.56
   9  -5   2    0.22    0.47
  -9  -5  -2   -0.16    0.57
  -9  -5  -2    0.41    0.55
  -9  -5  -2    0.71    0.60
   9  -5   2    0.17    0.70
  -9  -5  -2    0.78    0.58
   9   5   2   -0.05    0.70
   9   5   2    0.02    0.60
  -9   5  -2    0.99    0.47
   9   5   2   -0.02    0.51
  10  -5   2    0.93    0.75
 -10  -5  -2   -0.14    0.55
 -10  -5  -2    0.88    0.55
 -10  -5  -2    0.73    0.55
 -10  -5  -2    0.21    0.59
 -10  -5  -2    0.71    0.55
  10  -5   2    0.33    0.46
  10   5   2    0.91    0.56
  10   5   2    0.60    0.67
  10   5   2    0.59    0.52
 -10   5  -2    1.64    0.48
 -11  -5  -2   -1.07    0.50
  11  -5   2   -1.28    0.78
 -11  -5  -2    0.55    0.63
  11  -5   2   -1.05    0.45
 -11  -5  -2    0.49    0.64
 -11  -5  -2    0.67    0.59
  11   5   2   -1.88    0.50
  11   5   2   -0.40    0.74
 -11   5  -2   -0.85    0.43
  11   5   2   -0.53    0.59
  12  -5   2   -0.50    0.88
 -12  -5  -2    1.54    0.71
  12  -5   2    0.99    0.56
 -12  -5  -2    1.40    0.69
 -12  -5  -2    0.59    0.58
 -12  -5  -2    1.70    0.68
 -12   5  -2    2.19    0.57
  12   5   2    0.96    0.68
  12   5   2    1.85    0.71
  12   5   2    1.10    0.85
 -13  -5  -2    9.72    1.06
 -13  -5  -2   11.31    1.15
  13  -5   2   10.57    0.94
 -13  -5  -2   10.66    1.07
  13  -5   2   10.26    1.38
  13   5   2    9.04    1.24
 -13   5  -2   11.58    0.98
  13   5   2   11.54    1.16
  14  -5   2    0.12    1.04
 -14  -5  -2   -0.56    0.60
 -14  -5  -2    0.91    0.78
 -14  -5  -2    1.10    0.70
  14  -5   2    0.79    0.65
  14   5   2   -0.39    0.98
 -14   5  -2    0.98    0.63
  14   5   2    0.34    0.74
 -14  -6   2   25.50    1.59
  14  -6  -2   19.85    1.80
 -14  -6   2   21.20    1.40
  14  -6  -2   22.19    1.26
 -14  -6   2   23.26    1.42
 -14   6   2   24.86    1.28
  14   6  -2   23.30    1.58
  14   6  -2   21.93    1.79
 -13  -6   2    3.14    0.83
 -13  -6   2    2.47    0.69
  13  -6  -2    2.76    0.62
  13  -6  -2    0.04    0.82
 -13  -6   2    2.15    0.70
 -13  -6   2    0.96    0.72
  13   6  -2    2.27    0.92
 -13   6   2    1.62    0.56
  13   6  -2    1.49    0.76
  12  -6  -2   -1.50    0.75
  12  -6  -2    0.18    0.49
 -12  -6   2   -0.04    0.54
 -12  -6   2    0.27    0.56
 -12  -6   2    0.16    0.63
 -12  -6   2   -0.22    0.62
 -12  -6   2   -0.18    0.66
  12   6  -2   -0.96    0.76
  12   6  -2   -0.15    0.60
 -12   6   2   -0.17    0.47
  12   6  -2    0.66    0.65
 -11  -6   2   17.53    1.24
 -11  -6   2   15.97    1.12
 -11  -6   2   16.99    1.23
  11  -6  -2   17.11    1.39
 -11  -6   2   20.10    1.14
  11  -6  -2   16.54    0.96
 -11  -6   2   18.04    1.20
  11   6  -2   18.85    1.23
 -11   6   2   17.39    0.95
  11   6  -2   16.13    1.27
  11   6  -2   18.56    1.27
  10  -6  -2   21.63    1.01
 -10  -6   2   22.76    1.20
 -10  -6   2   22.75    1.30
 -10  -6   2   24.26    1.23
 -10  -6   2   22.96    1.24
 -10  -6   2   22.45    1.25
  10  -6  -2   22.39    1.44
  10   6  -2   22.44    1.28
  10   6  -2   22.37    1.27
  10   6  -2   20.98    1.21
  10   6  -2   22.27    1.41
 -10   6   2   22.05    1.00
  -9  -6   2   13.68    1.03
   9  -6  -2   13.15    0.82
   9  -6  -2   12.17    1.18
  -9  -6   2   12.97    0.98
  -9  -6   2   13.11    1.05
  -9  -6   2   13.35    1.00
  -9  -6   2   13.64    1.07
  -9   6   2   14.05    0.78
   9   6  -2   11.58    0.93
   9   6  -2   14.05    1.05
   9   6  -2   13.77    1.11
   9   6  -2   12.21    1.03
   8  -6  -2    6.90    0.58
  -8  -6   2    5.71    0.77
  -8  -6   2    6.06    0.80
   8  -6  -2    6.82    0.91
  -8  -6   2    6.10    0.72
  -8  -6   2    5.78    0.72
  -8  -6   2    7.45    0.79
   8   6  -2    6.29    0.77
   8   6  -2    5.89    0.80
  -8   6   2    7.08    0.56
   8   6  -2    5.95    0.74
   8   6  -2    6.68    0.78
   7  -6  -2   28.46    0.97
   7  -6  -2   29.46    0.95
  -7  -6   2   27.74    1.17
  -7  -6   2   28.67    1.24
  -7  -6   2   29.92    1.30
  -7  -6   2   29.42    1.25
   7  -6  -2   26.20    1.32
  -7  -6   2   31.05    1.32
   7   6  -2   29.34    1.28
  -7   6   2   30.80    0.97
   7   6  -2   29.15    1.27
   7   6  -2   31.26    1.34
   7   6  -2   28.88    1.33
   6  -6  -2    6.22    0.44
   6  -6  -2    5.42    0.39
  -6  -6   2    4.58    0.57
   6  -6  -2    5.09    0.39
  -6  -6   2    5.17    0.63
  -6  -6   2    5.73    0.57
   6  -6  -2    5.54    0.43
  -6  -6   2    5.03    0.60
  -6  -6   2    4.83    0.57
   6  -6  -2    5.66    0.66
   6   6  -2    4.90    0.61
  -6   6   2    5.93    0.44
  -6   6   2    5.13    0.38
  -6   6   2    6.14    0.46
   6   6  -2    5.54    0.62
   6   6  -2    5.38    0.53
   6   6  -2    5.47    0.61
  -5  -6   2   29.26    1.13
   5  -6  -2   29.61    0.78
  -5  -6   2   26.26    1.06
   5  -6  -2   30.10    0.86
  -5  -6   2   27.85    1.06
   5  -6  -2   28.61    0.79
  -5  -6   2   29.19    1.07
   5  -6  -2   28.99    0.79
  -5  -6   2   28.29    1.09
  -5   6   2   27.36    0.78
   5   6  -2   26.85    1.08
   5   6  -2   28.59    0.98
   5   6  -2   28.54    1.18
  -5   6   2   28.10    0.77
   5   6  -2   27.89    1.10
  -4  -6   2   80.74    2.09
   4  -6  -2   79.25    1.73
  -4  -6   2   76.27    2.08
  -4  -6   2   79.17    2.09
  -4  -6   2   81.30    2.10
   4  -6  -2   78.80    1.87
   4   6  -2   78.34    2.10
   4   6  -2   77.55    2.08
   4   6  -2   78.94    1.97
   4   6  -2   78.54    2.14
  -3  -6   2   14.89    0.72
   3  -6  -2   14.84    0.59
  -3  -6   2   15.00    0.70
  -3  -6   2   13.88    0.72
  -3  -6   2   14.12    0.74
   3   6  -2   15.65    0.72
   3   6  -2   13.93    0.53
   3   6  -2   15.25    0.79
   3   6  -2   14.43    0.69
   2  -6  -2   25.24    0.77
  -2  -6   2   24.82    0.92
  -2  -6   2   25.47    0.87
  -2  -6   2   24.76    0.91
  -2  -6   2   24.79    0.87
   2   6  -2   24.42    0.95
   2   6  -2   25.29    0.87
  -1  -6   2  377.90    8.06
   1  -6  -2  374.58    8.14
   1  -6  -2  382.70    7.94
  -1  -6   2  373.64    8.23
  -1  -6   2  361.67    8.09
   1  -6  -2  378.45    8.01
   1  -6  -2  371.57    7.94
  -1  -6   2  379.92    8.11
   1  -6  -2  377.75    7.89
  -1   6   2  362.96    7.89
   1   6  -2  379.76    8.13
   1   6  -2  382.86    8.11
  -1   6   2  380.94    7.94
  -1   6   2  360.57    7.88
   0  -6  -2  125.54    2.83
   0  -6  -2  131.11    2.88
   0  -6   2  126.67    2.94
   0  -6   2  128.35    2.84
   0  -6   2  128.49    2.99
   0  -6  -2  124.92    2.89
   0  -6   2  128.61    2.85
   0  -6  -2  126.94    2.82
   0  -6  -2  128.53    2.81
   0   6  -2  128.02    2.91
   0   6  -2  125.60    2.83
   0   6   2  121.80    2.79
   0   6   2  122.73    2.80
   0   6   2  125.12    2.82
   0   6  -2  128.91    2.85
   0   6  -2  119.68    2.82
  -1  -6  -2   18.35    0.68
   1  -6   2   18.99    0.78
  -1  -6  -2   19.17    0.67
   1  -6   2   19.51    0.59
  -1  -6  -2   18.11    0.64
  -1  -6  -2   18.85    0.73
   1  -6   2   17.60    0.71
   1  -6   2   18.05    0.58
  -1   6  -2   18.98    0.59
   1   6   2   20.06    0.69
  -1   6  -2   17.77    0.58
   1   6   2   20.07    0.69
  -1   6  -2   17.86    0.57
   2  -6   2    5.48    0.34
  -2  -6  -2    4.82    0.42
   2  -6   2    5.49    0.49
  -2  -6  -2    5.93    0.48
  -2  -6  -2    5.03    0.42
  -2  -6  -2    5.23    0.45
   2  -6   2    5.32    0.33
   2  -6   2    6.35    0.46
  -2   6  -2    5.19    0.31
  -2   6  -2    5.60    0.32
   2   6   2    5.72    0.36
   2   6   2    5.94    0.49
   3  -6   2  127.27    3.07
   3  -6   2  123.17    2.70
  -3  -6  -2  123.40    2.95
   3  -6   2  125.91    2.73
  -3  -6  -2  119.76    2.92
  -3  -6  -2  122.72    2.86
  -3  -6  -2  124.88    2.96
   3  -6   2  124.99    2.72
  -3   6  -2  122.15    2.70
   3   6   2  127.93    2.97
  -3   6  -2  104.03    2.68
   3   6   2  121.49    2.90
   4  -6   2   79.67    1.88
   4  -6   2   82.41    2.26
  -4  -6  -2   82.93    2.16
  -4  -6  -2   80.70    2.14
  -4  -6  -2   77.85    2.04
   4  -6   2   81.25    1.90
   4  -6   2   83.32    1.90
  -4  -6  -2   80.27    2.11
  -4   6  -2   79.95    1.88
   4   6   2   77.63    2.08
  -4   6  -2   80.40    1.88
   4   6   2   80.03    2.13
   4   6   2   83.96    2.16
  -5  -6  -2   98.21    2.57
   5  -6   2  100.51    2.35
   5  -6   2  100.45    2.35
  -5  -6  -2  104.29    2.63
  -5  -6  -2   99.57    2.60
  -5  -6  -2   97.52    2.51
   5  -6   2   99.85    2.75
   5  -6   2  103.24    2.34
  -5  -6  -2   96.24    2.56
   5   6   2   98.16    2.59
   5   6   2   97.50    2.59
   5   6   2  102.86    2.63
  -5   6  -2   97.30    2.32
  -5   6  -2   97.84    2.32
   6  -6   2   20.50    0.75
  -6  -6  -2   19.05    0.99
  -6  -6  -2   19.45    0.92
   6  -6   2   20.59    0.80
  -6  -6  -2   18.01    0.87
   6  -6   2   19.09    1.17
  -6  -6  -2   19.90    1.02
  -6  -6  -2   17.76    0.99
   6  -6   2   18.25    0.77
  -6   6  -2   18.28    0.76
  -6   6  -2   19.58    0.77
   6   6   2   19.41    1.06
  -6   6  -2   18.83    0.75
   6   6   2   19.01    1.01
   6   6   2   20.29    1.00
  -7  -6  -2   34.60    1.40
   7  -6   2   33.51    1.61
  -7  -6  -2   32.48    1.32
  -7  -6  -2   29.36    1.29
  -7  -6  -2   31.47    1.33
  -7  -6  -2   31.66    1.23
   7  -6   2   32.67    1.10
   7   6   2   30.07    1.31
  -7   6  -2   32.67    1.09
   7   6   2   30.36    1.33
   7   6   2   33.16    1.47
  -8  -6  -2   83.02    2.41
  -8  -6  -2   81.65    2.48
   8  -6   2   82.01    2.19
  -8  -6  -2   79.56    2.39
  -8  -6  -2   79.75    2.47
  -8  -6  -2   85.65    2.48
   8  -6   2   79.53    2.72
   8   6   2   80.82    2.50
  -8   6  -2   82.52    2.17
   8   6   2   80.61    2.46
   8   6   2   80.85    2.53
  -9  -6  -2   72.68    2.39
  -9  -6  -2   75.16    2.30
  -9  -6  -2   72.01    2.30
   9  -6   2   76.30    2.11
   9  -6   2   79.22    2.73
  -9  -6  -2   72.47    2.32
  -9  -6  -2   71.96    2.39
   9   6   2   73.18    2.41
  -9   6  -2   78.80    2.11
   9   6   2   76.33    2.37
   9   6   2   73.28    2.47
 -10  -6  -2   38.91    1.62
 -10  -6  -2   39.08    1.64
  10  -6   2   38.00    1.39
 -10  -6  -2   40.43    1.70
  10  -6   2   37.01    1.96
 -10  -6  -2   39.81    1.63
 -10  -6  -2   36.51    1.61
  10   6   2   42.58    1.83
 -10   6  -2   40.62    1.43
  10   6   2   39.44    1.65
  10   6   2   38.97    1.66
 -11  -6  -2    4.10    0.77
  11  -6   2    2.91    0.91
 -11  -6  -2    4.28    0.79
  11  -6   2    3.88    0.64
 -11  -6  -2    4.01    0.81
 -11  -6  -2    5.98    0.84
 -11  -6  -2    4.16    0.82
 -11   6  -2    6.26    0.68
  11   6   2    3.42    0.90
  11   6   2    3.40    0.78
  11   6   2    3.26    0.80
 -12  -6  -2    7.83    0.97
 -12  -6  -2    6.73    0.88
  12  -6   2    5.83    1.09
  12  -6   2    7.32    0.77
 -12  -6  -2    8.61    1.03
 -12  -6  -2    7.26    0.95
  12   6   2    6.95    0.93
  12   6   2    8.60    1.01
 -12   6  -2    7.91    0.77
  12   6   2    7.40    1.14
 -13  -6  -2    5.99    0.91
 -13  -6  -2    6.57    0.98
 -13  -6  -2    7.49    1.04
 -13  -6  -2    6.81    0.96
  13  -6   2    8.76    1.28
  13  -6   2    8.67    0.86
 -13   6  -2    6.92    0.81
  13   6   2    5.84    0.97
  13   6   2    6.57    1.02
  13   6   2    6.97    1.20
 -14  -6  -2   15.27    1.39
  14  -6   2   13.74    1.58
 -14  -6  -2   16.12    1.30
  14  -6   2   15.89    1.10
 -14  -6  -2   15.17    1.30
  14   6   2   15.29    1.40
 -14   6  -2   17.21    1.16
  14   6   2   14.88    1.58
  14  -7  -2    1.91    0.66
 -14  -7   2    2.35    0.89
 -14  -7   2    2.50    0.80
 -14  -7   2    1.55    0.85
 -14  -7   2    2.81    0.77
  14  -7  -2    0.93    1.08
  14   7  -2    1.50    0.86
 -14   7   2    2.86    0.66
 -13  -7   2    2.10    0.77
 -13  -7   2    2.27    0.82
 -13  -7   2    2.34    0.72
  13  -7  -2    4.06    1.01
 -13  -7   2    2.59    0.80
  13  -7  -2    2.94    0.62
 -13  -7   2    1.57    0.71
  13   7  -2    1.69    0.75
 -13   7   2    2.49    0.57
  13   7  -2    0.88    0.76
 -12  -7   2    3.77    0.73
 -12  -7   2    3.81    0.75
 -12  -7   2    3.83    0.83
  12  -7  -2    3.16    0.98
 -12  -7   2    2.53    0.77
  12  -7  -2    4.01    0.60
 -12  -7   2    3.39    0.80
  12   7  -2    1.60    0.71
  12   7  -2    4.00    0.83
  12   7  -2    2.45    0.85
 -12   7   2    2.41    0.53
 -11  -7   2   21.92    1.35
 -11  -7   2   21.46    1.22
  11  -7  -2   23.00    1.53
 -11  -7   2   21.56    1.27
 -11  -7   2   21.27    1.29
  11  -7  -2   21.09    1.03
 -11  -7   2   22.25    1.36
 -11   7   2   22.90    1.03
  11   7  -2   19.37    1.39
  11   7  -2   19.70    1.29
  11   7  -2   19.05    1.31
 -10  -7   2    1.88    0.68
  10  -7  -2    0.98    0.47
 -10  -7   2    3.37    0.66
  10  -7  -2    1.83    0.81
 -10  -7   2    3.16    0.74
 -10  -7   2    2.08    0.61
 -10  -7   2    1.86    0.63
  10   7  -2    1.70    0.63
 -10   7   2    1.76    0.47
  10   7  -2    2.65    0.69
  10   7  -2    0.91    0.68
  -9  -7   2   13.38    1.05
   9  -7  -2   15.64    0.79
  -9  -7   2   15.04    1.00
  -9  -7   2   13.79    1.08
   9  -7  -2   15.76    1.23
  -9  -7   2   14.51    1.03
  -9  -7   2   14.07    1.02
   9   7  -2   13.76    1.11
   9   7  -2   15.95    1.11
   9   7  -2   13.43    1.03
  -9   7   2   13.67    0.74
   9   7  -2   12.56    1.06
  -8  -7   2   43.87    1.62
  -8  -7   2   48.16    1.70
  -8  -7   2   44.91    1.69
   8  -7  -2   45.91    1.33
  -8  -7   2   41.82    1.70
  -8  -7   2   44.42    1.67
   8  -7  -2   45.23    1.92
  -8   7   2   44.39    1.30
   8   7  -2   46.67    1.71
   8   7  -2   43.93    1.69
   8   7  -2   44.89    1.67
   8   7  -2   43.45    1.76
  -7  -7   2   16.31    0.99
   7  -7  -2   15.87    1.20
  -7  -7   2   16.30    1.01
   7  -7  -2   17.01    0.69
  -7  -7   2   16.33    0.96
  -7  -7   2   17.03    1.04
  -7  -7   2   14.17    1.03
   7   7  -2   16.30    1.06
  -7   7   2   17.11    0.68
   7   7  -2   16.61    1.06
   7   7  -2   18.16    1.13
   7   7  -2   16.33    1.02
   6  -7  -2   44.05    1.14
  -6  -7   2   43.30    1.50
  -6  -7   2   44.76    1.52
  -6  -7   2   43.64    1.54
   6  -7  -2   44.46    1.19
   6  -7  -2   44.45    1.13
   6  -7  -2   41.66    1.56
  -6  -7   2   44.25    1.49
  -6  -7   2   44.40    1.53
   6   7  -2   45.60    1.41
  -6   7   2   42.95    1.11
   6   7  -2   42.02    1.58
   6   7  -2   44.26    1.56
   6   7  -2   43.24    1.51
  -6   7   2   40.29    1.11
   5  -7  -2   84.21    1.97
   5  -7  -2   81.99    1.84
  -5  -7   2   81.51    2.22
  -5  -7   2   83.58    2.28
  -5  -7   2   83.40    2.25
   5  -7  -2   81.48    2.36
  -5  -7   2   82.09    2.28
   5  -7  -2   83.08    1.84
   5   7  -2   83.27    2.33
   5   7  -2   79.64    2.11
   5   7  -2   82.83    2.29
   5   7  -2   81.92    2.26
  -4  -7   2  170.30    4.03
  -4  -7   2  165.42    4.00
   4  -7  -2  163.11    3.76
  -4  -7   2  165.10    4.02
  -4  -7   2  173.99    3.99
  -4  -7   2  169.12    4.01
   4   7  -2  169.43    4.07
   4   7  -2  172.65    4.04
   4   7  -2  171.15    4.00
   4   7  -2  173.13    3.91
  -3  -7   2  133.49    3.16
  -3  -7   2  128.98    3.18
  -3  -7   2  132.76    3.17
  -3  -7   2  129.22    3.17
   3   7  -2  132.31    3.24
   3   7  -2  132.96    3.18
  -2  -7   2  513.34   11.53
   2  -7  -2  528.70   11.23
  -2  -7   2  535.07   11.42
  -2  -7   2  530.67   11.38
  -2  -7   2  532.78   11.35
   2   7  -2  509.20   11.33
   2   7  -2  532.41   11.43
   2   7  -2  546.19   11.43
   1  -7  -2  404.97    8.32
  -1  -7   2  387.56    8.50
  -1  -7   2  383.85    8.48
  -1  -7   2  383.32    8.42
   1  -7  -2  402.30    8.26
   1  -7  -2  409.64    8.42
  -1  -7   2  386.01    8.62
   1  -7  -2  398.30    8.32
   1  -7  -2  389.53    8.53
   1   7  -2  381.75    8.51
   1   7  -2  396.76    8.48
  -1   7   2  377.28    8.26
  -1   7   2  376.60    8.25
   1   7  -2  392.48    8.43
  -1   7   2  397.51    8.31
   0  -7  -2  321.54    6.85
   0  -7   2  316.53    6.88
   0  -7   2  325.77    6.85
   0  -7  -2  328.43    6.81
   0  -7   2  311.61    7.07
   0  -7  -2  310.02    6.94
   0  -7  -2  315.60    6.86
   0  -7  -2  308.51    6.90
   0  -7   2  318.71    6.97
   0   7   2  320.54    6.86
   0   7  -2  317.44    6.84
   0   7   2  311.08    6.81
   0   7  -2  326.03    6.89
   1  -7   2  206.11    4.52
  -1  -7  -2  204.48    4.61
   1  -7   2  207.23    4.76
  -1  -7  -2  207.68    4.62
  -1  -7  -2  206.72    4.58
   1  -7   2  212.01    4.49
  -1  -7  -2  211.10    4.66
   1  -7   2  204.91    4.74
  -1   7  -2  213.14    4.52
   1   7   2  204.88    4.58
  -1   7  -2  208.94    4.49
   1   7   2  198.26    4.56
   1   7   2  207.26    4.61
   2  -7   2   32.22    0.84
   2  -7   2   32.06    0.84
  -2  -7  -2   32.38    0.98
  -2  -7  -2   32.02    1.06
  -2  -7  -2   32.76    1.04
  -2  -7  -2   32.34    1.08
   2  -7   2   32.71    1.07
   2  -7   2   31.46    1.15
   2   7   2   32.57    1.06
  -2   7  -2   30.68    0.83
   2   7   2   30.85    1.01
  -3  -7  -2   78.37    2.05
  -3  -7  -2   76.18    2.06
   3  -7   2   77.39    1.78
  -3  -7  -2   77.62    2.05
   3  -7   2   78.39    2.11
   3  -7   2   75.23    1.77
  -3  -7  -2   79.84    2.04
  -3  -7  -2   75.63    1.94
   3  -7   2   78.61    1.78
   3   7   2   78.28    2.05
   3   7   2   79.02    1.91
  -3   7  -2   74.89    1.76
  -4  -7  -2   -0.02    0.33
  -4  -7  -2   -0.04    0.36
   4  -7   2    0.30    0.21
   4  -7   2   -0.35    0.20
  -4  -7  -2   -0.45    0.29
   4  -7   2   -0.04    0.21
  -4  -7  -2    0.22    0.35
   4  -7   2    0.21    0.40
  -4  -7  -2    0.23    0.36
  -4   7  -2    0.12    0.20
   4   7   2   -0.01    0.36
   4   7   2    0.22    0.33
   4   7   2   -0.16    0.33
  -4   7  -2    0.49    0.20
  -5  -7  -2    1.87    0.43
   5  -7   2    2.38    0.30
  -5  -7  -2    2.82    0.46
   5  -7   2    2.68    0.31
  -5  -7  -2    2.25    0.50
   5  -7   2    2.08    0.53
   5  -7   2    2.17    0.30
  -5  -7  -2    1.43    0.49
  -5  -7  -2    2.73    0.50
   5   7   2    1.90    0.45
  -5   7  -2    1.90    0.28
  -5   7  -2    2.22    0.30
   5   7   2    1.88    0.50
   5   7   2    1.72    0.48
   6  -7   2    2.08    0.63
  -6  -7  -2    3.36    0.61
   6  -7   2    2.92    0.37
  -6  -7  -2    2.69    0.54
  -6  -7  -2    2.64    0.57
  -6  -7  -2    2.77    0.50
  -6  -7  -2    2.18    0.49
   6   7   2    2.50    0.55
   6   7   2    2.91    0.55
  -6   7  -2    3.60    0.39
   6   7   2    3.26    0.59
  -7  -7  -2    4.00    0.61
  -7  -7  -2    2.92    0.65
  -7  -7  -2    2.91    0.66
  -7  -7  -2    2.75    0.62
  -7  -7  -2    2.93    0.58
   7  -7   2    3.36    0.77
   7  -7   2    3.54    0.44
  -7   7  -2    4.53    0.47
   7   7   2    3.58    0.67
   7   7   2    3.11    0.66
   7   7   2    3.73    0.64
  -8  -7  -2   15.30    0.99
  -8  -7  -2   18.29    1.15
  -8  -7  -2   17.51    1.06
  -8  -7  -2   14.70    1.10
   8  -7   2   17.12    1.32
  -8  -7  -2   17.29    1.17
   8  -7   2   16.32    0.84
   8   7   2   16.22    1.28
  -8   7  -2   16.63    0.84
   8   7   2   17.87    1.15
   8   7   2   16.71    1.17
  -9  -7  -2    1.44    0.59
  -9  -7  -2    1.09    0.58
   9  -7   2    0.86    0.43
  -9  -7  -2    1.51    0.65
  -9  -7  -2    1.79    0.63
  -9  -7  -2    1.69    0.60
   9  -7   2    1.77    0.83
   9   7   2    0.68    0.66
   9   7   2    1.54    0.60
   9   7   2    0.89    0.58
  -9   7  -2    1.84    0.44
 -10  -7  -2    2.08    0.62
  10  -7   2    0.88    0.45
 -10  -7  -2    0.50    0.62
 -10  -7  -2    0.11    0.57
 -10  -7  -2    0.72    0.61
 -10  -7  -2    0.89    0.64
  10  -7   2    0.12    0.80
  10   7   2    0.85    0.74
  10   7   2    1.10    0.63
 -10   7  -2    0.26    0.44
  10   7   2    0.81    0.61
  11  -7   2   -0.27    0.46
 -11  -7  -2    0.39    0.63
 -11  -7  -2   -0.38    0.62
  11  -7   2    0.42    0.80
 -11  -7  -2    0.41    0.60
 -11  -7  -2    0.29    0.57
 -11  -7  -2   -0.06    0.64
 -11   7  -2   -0.40    0.43
  11   7   2    1.07    0.79
  11   7   2   -0.93    0.56
  11   7   2   -0.62    0.62
 -12  -7  -2    1.06    0.67
  12  -7   2    0.69    0.92
 -12  -7  -2    0.63    0.67
  12  -7   2    1.51    0.53
 -12  -7  -2    1.21    0.69
 -12  -7  -2    0.80    0.63
  12   7   2   -0.64    0.75
  12   7   2    0.58    0.66
  12   7   2    0.67    0.65
 -12   7  -2    0.55    0.47
 -13  -7  -2    1.67    0.79
  13  -7   2    2.00    1.07
 -13  -7  -2    1.65    0.71
 -13  -7  -2    1.95    0.83
 -13  -7  -2    2.69    0.78
  13  -7   2    1.30    0.56
 -13   7  -2    2.11    0.60
  13   7   2    2.30    0.79
  13   7   2    1.50    0.71
  13   7   2    1.00    0.98
 -14  -7  -2   -0.12    0.67
  14  -7   2    0.02    0.55
  14  -7   2    0.01    1.09
 -14  -7  -2    0.48    0.80
 -14  -7  -2    0.09    0.69
  14   7   2   -0.33    0.74
 -14   7  -2    0.11    0.56
 -14  -8   2    4.05    0.92
  14  -8  -2    3.71    0.66
  14  -8  -2    2.76    1.17
 -14  -8   2    4.23    0.97
 -14  -8   2    4.94    0.90
 -14  -8   2    5.01    0.92
  14   8  -2    4.85    1.03
  13  -8  -2    1.83    0.55
 -13  -8   2    4.61    0.89
  13  -8  -2    4.22    1.15
 -13  -8   2    3.49    0.79
 -13  -8   2    3.06    0.87
 -13  -8   2    4.04    0.80
 -13  -8   2    1.64    0.81
  13   8  -2    3.43    0.89
 -13   8   2    3.05    0.57
  13   8  -2    2.64    0.81
 -12  -8   2    6.09    0.93
 -12  -8   2    5.00    0.86
 -12  -8   2    7.25    0.94
  12  -8  -2    5.75    0.64
 -12  -8   2    6.10    0.87
  12  -8  -2    5.71    1.06
 -12  -8   2    6.02    0.91
 -12   8   2    6.96    0.66
  12   8  -2    6.17    0.90
  12   8  -2    6.21    0.95
 -11  -8   2   28.14    1.46
 -11  -8   2   26.52    1.52
 -11  -8   2   29.91    1.44
  11  -8  -2   27.92    1.13
 -11  -8   2   28.41    1.45
  11  -8  -2   29.72    1.82
 -11  -8   2   28.51    1.55
 -11   8   2   29.20    1.11
  11   8  -2   27.47    1.50
  11   8  -2   26.47    1.54
 -10  -8   2    0.93    0.59
  10  -8  -2   -0.11    0.39
 -10  -8   2    0.44    0.54
  10  -8  -2   -0.31    0.71
 -10  -8   2   -0.29    0.58
 -10  -8   2    0.25    0.57
 -10  -8   2    0.41    0.62
  10   8  -2   -0.43    0.58
  10   8  -2   -0.67    0.60
 -10   8   2   -0.10    0.36
  10   8  -2   -0.92    0.46
  -9  -8   2    2.86    0.62
  -9  -8   2    2.17    0.62
  -9  -8   2    2.30    0.67
  -9  -8   2    1.08    0.61
  -9  -8   2    2.32    0.60
   9  -8  -2    0.62    0.64
   9  -8  -2    2.56    0.42
   9   8  -2    2.16    0.57
  -9   8   2    1.68    0.37
   9   8  -2    0.61    0.60
   9   8  -2    1.82    0.66
  -8  -8   2   -0.04    0.52
  -8  -8   2   -0.85    0.50
  -8  -8   2   -0.20    0.56
  -8  -8   2   -0.33    0.53
   8  -8  -2   -0.39    0.32
   8  -8  -2   -0.06    0.69
  -8  -8   2   -0.19    0.51
   8   8  -2    0.38    0.55
   8   8  -2   -0.35    0.46
   8   8  -2    0.95    0.61
   8   8  -2   -0.18    0.54
  -8   8   2    0.08    0.31
  -7  -8   2   30.88    1.40
   7  -8  -2   30.62    0.92
  -7  -8   2   32.45    1.33
  -7  -8   2   31.75    1.39
   7  -8  -2   29.68    1.42
  -7  -8   2   31.06    1.33
  -7  -8   2   30.80    1.36
   7   8  -2   32.20    1.31
   7   8  -2   31.09    1.47
   7   8  -2   32.19    1.42
  -7   8   2   31.36    0.91
   7   8  -2   32.51    1.37
  -6  -8   2    3.56    0.62
  -6  -8   2    3.04    0.54
  -6  -8   2    3.13    0.57
   6  -8  -2    3.21    0.63
  -6  -8   2    2.52    0.60
   6  -8  -2    3.00    0.36
   6  -8  -2    3.67    0.30
  -6  -8   2    2.52    0.53
  -6   8   2    3.65    0.30
   6   8  -2    3.33    0.57
   6   8  -2    3.03    0.61
   6   8  -2    3.30    0.48
   6   8  -2    2.35    0.54
   5  -8  -2   10.51    0.88
  -5  -8   2   11.39    0.79
   5  -8  -2   11.31    0.57
  -5  -8   2   12.33    0.79
  -5  -8   2   11.31    0.80
  -5  -8   2   11.84    0.78
  -5  -8   2   12.03    0.85
   5   8  -2   12.02    0.89
   5   8  -2   11.43    0.67
   5   8  -2   12.37    0.79
   5   8  -2   11.57    0.77
  -4  -8   2    5.13    0.58
   4  -8  -2    5.34    0.40
  -4  -8   2    4.74    0.56
  -4  -8   2    5.74    0.58
  -4  -8   2    5.57    0.57
  -4  -8   2    4.86    0.54
   4   8  -2    5.46    0.54
   4   8  -2    5.54    0.47
   4   8  -2    4.94    0.56
   4   8  -2    4.88    0.57
  -3  -8   2   36.53    1.24
  -3  -8   2   35.51    1.21
   3  -8  -2   36.50    1.07
  -3  -8   2   35.45    1.18
  -3  -8   2   36.82    1.22
  -3  -8   2   35.53    1.18
   3   8  -2   36.02    1.18
   3   8  -2   29.52    1.07
   3   8  -2   33.45    1.26
   2  -8  -2    1.32    0.30
  -2  -8   2    1.68    0.39
   2  -8  -2    1.02    0.36
  -2  -8   2    1.22    0.38
  -2  -8   2    0.64    0.33
  -2  -8   2    0.99    0.43
  -2  -8   2    1.08    0.35
   2   8  -2    1.38    0.35
   2   8  -2    1.12    0.32
   2   8  -2    1.54    0.38
   1  -8  -2   88.12    2.19
   1  -8  -2   85.94    2.00
   1  -8  -2   88.70    1.98
   1  -8  -2   88.00    1.99
  -1  -8   2   91.34    2.30
  -1  -8   2   89.29    2.17
   1  -8  -2   89.86    2.17
  -1  -8   2   87.79    2.27
  -1  -8   2   87.64    2.16
   1   8  -2   91.10    2.18
   1   8  -2   85.21    2.14
  -1   8   2   85.53    1.98
   0  -8   2    3.18    0.34
   0  -8   2    3.42    0.43
   0  -8  -2    3.68    0.40
   0  -8  -2    3.45    0.34
   0  -8  -2    3.78    0.33
   0  -8  -2    3.64    0.40
   0  -8  -2    3.69    0.32
   0  -8   2    3.68    0.50
   0  -8   2    3.56    0.35
   0   8   2    3.53    0.32
   0   8   2    3.47    0.32
   0   8  -2    3.21    0.32
   0   8  -2    2.95    0.32
   0   8   2    3.69    0.30
   0   8  -2    3.99    0.36
   1  -8   2  194.12    4.53
  -1  -8  -2  194.58    4.38
   1  -8   2  198.14    4.29
  -1  -8  -2  197.18    4.48
   1  -8   2  195.26    4.48
  -1  -8  -2  205.60    4.43
   1  -8   2  194.29    4.58
  -1  -8  -2  198.21    4.43
   1  -8   2  196.61    4.31
   1   8   2  189.02    4.36
  -1   8  -2  199.15    4.29
  -1   8  -2  202.98    4.32
   1   8   2  188.96    4.37
  -1   8  -2  189.85    4.28
   1   8   2  201.10    4.42
   2  -8   2   24.84    0.71
  -2  -8  -2   26.17    0.92
  -2  -8  -2   23.94    0.88
  -2  -8  -2   23.62    0.95
   2  -8   2   23.92    0.69
   2  -8   2   23.27    1.03
  -2  -8  -2   25.41    0.97
  -2  -8  -2   22.81    0.84
   2  -8   2   22.56    0.95
   2   8   2   26.15    0.91
  -2   8  -2   23.56    0.69
  -2   8  -2   24.60    0.70
   2   8   2   23.87    0.88
   3  -8   2  249.61    5.79
  -3  -8  -2  241.18    5.59
   3  -8   2  252.39    5.31
  -3  -8  -2  242.87    5.55
   3  -8   2  246.78    5.27
  -3  -8  -2  249.17    5.61
   3  -8   2  243.95    5.30
  -3  -8  -2  239.30    5.55
   3  -8   2  241.82    5.69
  -3  -8  -2  255.54    5.54
   3   8   2  253.09    5.53
   3   8   2  253.98    5.62
   3   8   2  241.98    5.54
  -3   8  -2  233.06    5.25
  -4  -8  -2    0.38    0.39
  -4  -8  -2    1.00    0.40
   4  -8   2    0.29    0.20
   4  -8   2    0.36    0.21
  -4  -8  -2    0.72    0.41
  -4  -8  -2    0.26    0.40
  -4  -8  -2    0.50    0.34
   4  -8   2    0.07    0.41
   4   8   2    0.05    0.38
  -4   8  -2    0.31    0.20
   4   8   2    0.32    0.30
   5  -8   2  161.31    3.63
  -5  -8  -2  165.36    4.01
  -5  -8  -2  168.81    3.92
   5  -8   2  166.20    4.20
  -5  -8  -2  163.74    3.98
  -5  -8  -2  163.33    4.01
   5  -8   2  165.84    3.63
  -5  -8  -2  163.71    4.03
   5   8   2  162.03    3.98
   5   8   2  163.36    4.03
  -5   8  -2  162.03    3.61
   5   8   2  165.27    3.95
  -5   8  -2  156.87    3.60
  -6  -8  -2   21.21    1.07
  -6  -8  -2   20.64    1.08
  -6  -8  -2   22.00    1.15
   6  -8   2   20.92    0.75
   6  -8   2   22.55    1.33
  -6  -8  -2   20.81    0.99
  -6  -8  -2   20.08    1.10
   6   8   2   21.83    1.13
   6   8   2   21.06    1.11
   6   8   2   21.15    1.09
  -6   8  -2   21.16    0.74
  -7  -8  -2    9.46    0.83
   7  -8   2    9.69    0.60
  -7  -8  -2   10.22    0.92
  -7  -8  -2    8.25    0.77
  -7  -8  -2    9.74    0.89
   7  -8   2   10.40    1.01
  -7  -8  -2    9.72    0.85
   7   8   2    9.21    0.89
  -7   8  -2   10.50    0.62
   7   8   2    9.28    0.86
   7   8   2    9.63    0.82
   8  -8   2   18.67    0.83
  -8  -8  -2   19.19    1.18
  -8  -8  -2   18.20    1.08
  -8  -8  -2   17.47    1.17
  -8  -8  -2   18.39    1.21
   8  -8   2   17.58    1.49
  -8  -8  -2   19.12    1.15
   8   8   2   18.86    1.34
   8   8   2   15.75    1.12
  -8   8  -2   18.88    0.83
   8   8   2   18.06    1.14
  -9  -8  -2   66.50    2.26
  -9  -8  -2   70.46    2.20
  -9  -8  -2   68.17    2.24
   9  -8   2   70.93    2.50
  -9  -8  -2   70.39    2.28
   9  -8   2   67.33    1.88
  -9  -8  -2   64.26    2.24
  -9   8  -2   71.44    1.89
   9   8   2   65.36    2.22
   9   8   2   64.23    2.25
   9   8   2   66.23    2.25
 -10  -8  -2   23.37    1.37
 -10  -8  -2   25.48    1.34
  10  -8   2   25.13    1.60
  10  -8   2   22.61    1.02
 -10  -8  -2   26.41    1.38
 -10  -8  -2   23.82    1.35
 -10  -8  -2   24.15    1.25
 -10   8  -2   24.19    1.04
  10   8   2   26.50    1.55
  10   8   2   22.93    1.32
  10   8   2   24.05    1.36
 -11  -8  -2   28.98    1.49
  11  -8   2   26.10    1.83
 -11  -8  -2   28.64    1.57
  11  -8   2   28.99    1.17
 -11  -8  -2   27.20    1.42
 -11  -8  -2   25.61    1.46
 -11  -8  -2   31.09    1.49
  11   8   2   24.19    1.50
 -11   8  -2   28.52    1.15
  11   8   2   29.47    1.49
 -12  -8  -2    2.58    0.72
 -12  -8  -2    2.23    0.73
  12  -8   2    2.10    0.55
 -12  -8  -2    2.03    0.70
  12  -8   2    1.70    1.00
 -12  -8  -2    3.26    0.81
 -12  -8  -2    2.12    0.69
  12   8   2    2.63    0.78
 -12   8  -2    2.02    0.52
  12   8   2    2.00    0.75
 -13  -8  -2    5.74    1.00
 -13  -8  -2    7.88    1.02
 -13  -8  -2    7.74    0.99
  13  -8   2    5.61    0.70
  13  -8   2    4.77    1.24
 -13  -8  -2    5.29    1.00
  13   8   2    7.13    1.04
 -13   8  -2    6.67    0.73
  13   8   2    6.43    1.05
 -14  -8  -2   17.38    1.37
  14  -8   2   15.13    1.02
 -14  -8  -2   16.08    1.32
  14  -8   2   15.08    1.76
 -14  -8  -2   18.21    1.49
 -14   8  -2   18.53    1.13
  14   8   2   14.92    1.45
 -14  -9   2    0.36    0.72
 -14  -9   2    0.79    0.83
 -14  -9   2   -0.09    0.79
  14  -9  -2    0.10    0.96
 -14  -9   2   -0.83    0.73
 -14  -9   2   -0.64    0.64
  14   9  -2   -0.26    0.77
  14   9  -2    0.74    0.77
 -13  -9   2   -0.48    0.62
 -13  -9   2   -0.59    0.70
  13  -9  -2   -0.77    0.90
 -13  -9   2    0.88    0.77
 -13  -9   2    1.32    0.74
 -13  -9   2    0.22    0.69
  13   9  -2   -0.72    0.65
  13   9  -2    0.39    0.70
 -12  -9   2    0.45    0.67
 -12  -9   2    1.91    0.77
 -12  -9   2    0.64    0.62
 -12  -9   2    0.36    0.67
  12  -9  -2   -0.45    0.82
 -12  -9   2    0.35    0.69
  12   9  -2    1.46    0.72
  12   9  -2   -1.21    0.63
 -11  -9   2   46.90    1.93
 -11  -9   2   42.63    1.94
  11  -9  -2   45.34    2.18
 -11  -9   2   46.62    1.89
 -11  -9   2   50.48    1.91
  11  -9  -2   44.13    1.41
 -11  -9   2   45.14    1.96
  11   9  -2   47.56    1.96
 -11   9   2   48.66    1.44
  11   9  -2   45.22    1.99
 -10  -9   2    2.63    0.74
 -10  -9   2    2.28    0.66
 -10  -9   2    1.25    0.69
 -10  -9   2    0.90    0.67
  10  -9  -2    2.82    0.86
 -10  -9   2    2.51    0.68
  10  -9  -2    1.30    0.40
  10   9  -2    1.24    0.65
  10   9  -2    3.35    0.79
 -10   9   2    1.78    0.39
   9  -9  -2    0.61    0.71
  -9  -9   2    0.54    0.57
   9  -9  -2    0.48    0.31
  -9  -9   2    0.28    0.54
  -9  -9   2    0.02    0.57
  -9  -9   2    0.65    0.54
  -9  -9   2    0.77    0.56
   9   9  -2   -0.18    0.47
   9   9  -2    0.93    0.61
  -9   9   2    0.97    0.31
  -8  -9   2    0.81    0.61
  -8  -9   2    0.43    0.54
  -8  -9   2    0.19    0.53
  -8  -9   2   -0.37    0.50
   8  -9  -2    0.28    0.67
  -8  -9   2    0.44    0.55
   8  -9  -2   -0.13    0.28
   8   9  -2    0.61    0.49
  -8   9   2    0.49    0.27
   8   9  -2    0.23    0.59
   7  -9  -2    1.25    0.68
  -7  -9   2    0.38    0.54
  -7  -9   2    0.59    0.62
  -7  -9   2    1.16    0.56
  -7  -9   2    0.30    0.50
  -7  -9   2    0.39    0.57
   7   9  -2    1.21    0.52
   7   9  -2    0.67    0.60
  -6  -9   2    2.51    0.59
  -6  -9   2    3.15    0.61
  -6  -9   2    2.27    0.59
  -6  -9   2    2.54    0.55
   6  -9  -2    3.38    0.64
  -6  -9   2    1.89    0.58
   6   9  -2    2.27    0.56
   6   9  -2    2.97    0.55
   6   9  -2    2.99    0.48
  -5  -9   2   69.03    2.07
  -5  -9   2   67.23    2.06
  -5  -9   2   67.61    2.06
   5  -9  -2   71.68    1.76
  -5  -9   2   71.51    2.07
   5  -9  -2   66.68    2.11
  -5  -9   2   69.83    2.07
   5   9  -2   70.45    1.82
   5   9  -2   68.52    2.04
   5   9  -2   70.74    2.10
  -4  -9   2   15.26    0.86
  -4  -9   2   15.59    0.88
  -4  -9   2   15.62    0.87
  -4  -9   2   15.66    0.92
  -4  -9   2   14.78    0.88
   4  -9  -2   14.26    0.93
   4  -9  -2   15.69    0.71
   4   9  -2   14.82    0.86
  -3  -9   2    7.78    0.65
  -3  -9   2    5.33    0.56
  -3  -9   2    6.86    0.60
   3  -9  -2    6.75    0.60
   3  -9  -2    7.34    0.56
  -3  -9   2    7.37    0.64
  -3  -9   2    8.81    0.67
   3   9  -2    8.19    0.63
   3   9  -2    8.78    0.65
  -2  -9   2   45.79    1.46
   2  -9  -2   48.61    1.38
  -2  -9   2   47.24    1.42
  -2  -9   2   49.16    1.51
  -2  -9   2   48.91    1.41
  -2  -9   2   44.51    1.50
   2  -9  -2   46.94    1.42
   2   9  -2   48.03    1.43
   2   9  -2   47.08    1.40
   1  -9  -2  418.08    8.90
   1  -9  -2  408.67    8.77
   1  -9  -2  411.35    8.57
  -1  -9   2  414.42    8.88
  -1  -9   2  406.51    8.98
   1  -9  -2  417.14    8.62
   1  -9  -2  386.08    8.62
  -1  -9   2  405.40    8.81
  -1  -9   2  411.74    8.76
  -1   9   2  390.70    8.56
   1   9  -2  400.98    8.80
   1   9  -2  399.24    8.74
  -1   9   2  382.15    8.56
   0  -9  -2   11.30    0.66
   0  -9   2   11.48    0.55
   0  -9  -2   10.90    0.55
   0  -9   2   10.75    0.79
   0  -9  -2   11.49    0.67
   0  -9   2   10.16    0.65
   0  -9  -2   10.87    0.54
   0  -9  -2   11.20    0.54
   0  -9   2   10.90    0.55
   0   9  -2   10.01    0.53
   0   9  -2   11.58    0.56
   0   9   2   10.62    0.54
   0   9   2   11.43    0.53
   0   9   2   10.56    0.50
   0   9  -2   10.71    0.55
   1  -9   2   21.81    0.70
  -1  -9  -2   21.84    0.81
   1  -9   2   22.23    1.01
  -1  -9  -2   20.22    0.89
   1  -9   2   18.94    0.85
  -1  -9  -2   22.36    0.84
  -1  -9  -2   21.85    0.82
   1  -9   2   20.38    0.84
  -1  -9  -2   22.19    0.91
   1  -9   2   21.42    0.70
  -1   9  -2   20.29    0.68
   1   9   2   21.20    0.80
   1   9   2   22.58    0.79
  -1   9  -2   21.45    0.70
  -1   9  -2   20.56    0.69
   1   9   2   21.98    0.80
   2  -9   2    0.52    0.23
   2  -9   2    0.69    0.47
  -2  -9  -2    0.29    0.36
  -2  -9  -2    0.70    0.37
  -2  -9  -2    0.99    0.36
   2  -9   2    0.86    0.38
  -2  -9  -2    0.63    0.40
   2  -9   2    0.76    0.22
  -2  -9  -2   -0.06    0.32
  -2   9  -2    1.05    0.22
   2   9   2    0.20    0.32
  -2   9  -2    0.78    0.21
   2   9   2    0.46    0.36
  -3  -9  -2    1.49    0.41
   3  -9   2    1.35    0.43
  -3  -9  -2    1.54    0.41
  -3  -9  -2    1.77    0.44
  -3  -9  -2    1.91    0.47
  -3  -9  -2    1.45    0.43
   3  -9   2    1.47    0.22
   3  -9   2    1.73    0.22
   3  -9   2    2.43    0.53
  -3   9  -2    1.53    0.21
   3   9   2    1.83    0.40
   3   9   2    1.86    0.42
   4  -9   2    7.24    0.71
  -4  -9  -2    7.09    0.58
   4  -9   2    7.00    0.69
  -4  -9  -2    8.04    0.69
  -4  -9  -2    6.13    0.61
   4  -9   2    7.15    0.37
   4  -9   2    7.44    0.40
  -4  -9  -2    7.70    0.69
  -4  -9  -2    7.58    0.69
  -4   9  -2    6.94    0.37
  -4   9  -2    6.69    0.36
   4   9   2    7.30    0.66
   4   9   2    7.51    0.54
   5  -9   2    7.06    0.44
  -5  -9  -2    8.80    0.71
  -5  -9  -2    6.22    0.66
   5  -9   2    7.92    0.78
  -5  -9  -2    6.95    0.74
  -5  -9  -2    7.48    0.73
   5  -9   2    7.21    0.41
  -5  -9  -2    6.51    0.70
   5   9   2    7.44    0.58
   5   9   2    7.18    0.71
  -5   9  -2    6.88    0.41
  -5   9  -2    6.44    0.41
   6  -9   2   16.97    0.65
  -6  -9  -2   17.88    1.09
  -6  -9  -2   17.20    0.95
  -6  -9  -2   16.05    1.03
  -6  -9  -2   16.91    1.05
  -6  -9  -2   17.00    1.02
   6  -9   2   17.03    1.26
   6   9   2   18.28    1.04
  -6   9  -2   18.32    0.66
   6   9   2   18.40    1.06
   6   9   2   19.84    1.10
  -7  -9  -2    3.03    0.63
   7  -9   2    2.80    0.78
  -7  -9  -2    3.62    0.68
  -7  -9  -2    2.38    0.68
   7  -9   2    3.20    0.40
  -7  -9  -2    2.63    0.66
  -7  -9  -2    3.07    0.67
   7   9   2    3.52    0.72
  -7   9  -2    3.22    0.39
   7   9   2    2.40    0.65
   7   9   2    2.38    0.65
   8  -9   2    0.70    0.74
   8  -9   2    1.23    0.36
  -8  -9  -2    1.29    0.54
  -8  -9  -2    0.41    0.59
  -8  -9  -2    0.20    0.52
  -8  -9  -2    0.46    0.62
  -8  -9  -2    0.98    0.58
   8   9   2    0.98    0.62
  -8   9  -2    1.17    0.35
   8   9   2   -0.35    0.52
  -9  -9  -2    5.33    0.79
  -9  -9  -2    5.95    0.84
  -9  -9  -2    4.24    0.69
  -9  -9  -2    5.56    0.75
   9  -9   2    5.03    0.90
   9  -9   2    5.85    0.51
  -9  -9  -2    5.02    0.72
  -9   9  -2    5.48    0.51
   9   9   2    5.92    0.81
   9   9   2    5.20    0.81
  10  -9   2    0.22    0.82
 -10  -9  -2    0.84    0.62
 -10  -9  -2    1.32    0.70
 -10  -9  -2    1.18    0.64
 -10  -9  -2    0.72    0.65
 -10  -9  -2    0.22    0.58
  10  -9   2    0.56    0.39
 -10   9  -2    0.56    0.39
  10   9   2    1.15    0.67
  10   9   2    1.34    0.64
 -11  -9  -2    3.33    0.83
 -11  -9  -2    3.41    0.78
  11  -9   2    3.13    0.52
  11  -9   2    1.79    0.98
 -11  -9  -2    2.79    0.77
 -11  -9  -2    3.86    0.78
 -11  -9  -2    3.60    0.77
  11   9   2    4.12    0.86
 -11   9  -2    4.33    0.56
  11   9   2    3.51    0.75
 -12  -9  -2    0.47    0.58
  12  -9   2    2.75    0.53
 -12  -9  -2    2.24    0.77
 -12  -9  -2    2.96    0.84
 -12  -9  -2    1.93    0.77
  12  -9   2    1.99    1.00
 -12  -9  -2    3.09    0.78
 -12   9  -2    3.17    0.55
  12   9   2    2.98    0.78
  12   9   2    2.18    0.79
  13  -9   2    1.48    1.02
  13  -9   2    3.01    0.59
 -13  -9  -2    4.59    0.97
 -13  -9  -2    2.59    0.88
 -13  -9  -2    2.78    0.83
 -13  -9  -2    1.66    0.73
  13   9   2    2.15    0.82
  13   9   2    2.72    0.90
 -13   9  -2    3.28    0.60
  13 -10  -2    5.19    1.22
 -13 -10   2    7.48    1.06
 -13 -10   2    7.99    1.11
 -13 -10   2    4.80    0.92
 -13 -10   2    6.23    1.04
 -13 -10   2    4.62    0.90
  13  10  -2    3.79    0.98
  13  10  -2    4.88    0.95
 -12 -10   2    5.60    0.90
  12 -10  -2    6.83    1.20
 -12 -10   2    4.35    0.88
 -12 -10   2    6.86    1.00
 -12 -10   2    6.64    0.98
 -12 -10   2    5.30    0.89
  12  10  -2    6.22    0.95
  12  10  -2    5.23    0.95
 -11 -10   2    7.57    0.90
  11 -10  -2    7.02    1.13
 -11 -10   2    7.20    0.94
 -11 -10   2    8.03    1.01
 -11 -10   2    9.43    1.08
 -11 -10   2    7.92    0.96
  11  10  -2    8.30    1.05
  11  10  -2    7.13    0.95
 -10 -10   2    3.43    0.72
  10 -10  -2    3.56    0.84
 -10 -10   2    4.49    0.83
 -10 -10   2    4.44    0.81
 -10 -10   2    3.22    0.73
 -10 -10   2    2.72    0.75
  10  10  -2    3.88    0.82
  10  10  -2    4.41    0.79
  -9 -10   2    0.91    0.59
  -9 -10   2    1.49    0.64
   9 -10  -2    1.08    0.72
  -9 -10   2   -0.04    0.54
  -9 -10   2    0.48    0.58
  -9 -10   2    1.12    0.64
   9  10  -2    1.00    0.53
   9  10  -2    1.27    0.65
  -8 -10   2    2.94    0.69
   8 -10  -2    3.70    0.78
  -8 -10   2    3.75    0.70
  -8 -10   2    2.18    0.62
  -8 -10   2    3.05    0.67
  -8 -10   2    2.88    0.69
   8  10  -2    2.27    0.61
   8  10  -2    3.34    0.66
  -7 -10   2   31.69    1.38
  -7 -10   2   30.01    1.40
   7 -10  -2   30.90    1.57
  -7 -10   2   30.09    1.43
  -7 -10   2   30.70    1.42
  -7 -10   2   30.41    1.39
   7  10  -2   29.22    1.35
   7  10  -2   28.83    1.40
  -6 -10   2    4.57    0.72
  -6 -10   2    4.02    0.69
  -6 -10   2    5.05    0.69
  -6 -10   2    6.14    0.75
  -6 -10   2    4.90    0.75
   6 -10  -2    5.31    0.77
   6  10  -2    3.60    0.63
   6  10  -2    4.37    0.71
   5 -10  -2    0.20    0.31
   5 -10  -2    0.24    0.50
  -5 -10   2    0.60    0.56
  -5 -10   2    0.36    0.48
  -5 -10   2   -0.04    0.50
  -5 -10   2   -0.85    0.47
  -5 -10   2    0.06    0.49
   5  10  -2   -0.33    0.48
   4 -10  -2   -0.07    0.34
  -4 -10   2   -0.85    0.45
   4 -10  -2    0.20    0.45
  -4 -10   2   -0.45    0.42
  -4 -10   2    0.65    0.45
  -4 -10   2    0.94    0.49
  -4 -10   2    0.24    0.47
   4  10  -2    0.55    0.44
   3 -10  -2    6.02    0.52
   3 -10  -2    5.85    0.62
  -3 -10   2    4.89    0.58
   3 -10  -2    5.53    0.56
  -3 -10   2    6.15    0.67
  -3 -10   2    5.33    0.62
  -3 -10   2    6.36    0.62
  -3 -10   2    5.60    0.58
   3  10  -2    5.65    0.56
   3  10  -2    5.76    0.59
  -2 -10   2   36.65    1.30
  -2 -10   2   32.93    1.29
  -2 -10   2   36.31    1.30
   2 -10  -2   32.11    1.21
   2 -10  -2   33.76    1.17
  -2 -10   2   36.45    1.22
  -2 -10   2   35.42    1.20
   2  10  -2   34.55    1.17
   2  10  -2   33.48    1.18
  -1 -10   2    8.48    0.61
  -1 -10   2   10.37    0.70
  -1 -10   2   10.32    0.64
   1 -10  -2    9.73    0.49
   1 -10  -2    9.13    0.73
   1 -10  -2   10.86    0.67
   1 -10  -2   10.18    0.47
   1 -10  -2   10.29    0.47
  -1 -10   2   10.29    0.82
   1 -10  -2   11.25    0.69
   1  10  -2   10.78    0.64
  -1  10   2   10.44    0.43
   1  10  -2    9.84    0.62
  -1  10   2    8.66    0.45
   0 -10  -2    6.04    0.48
   0 -10   2    4.83    0.54
   0 -10  -2    4.99    0.52
   0 -10  -2    5.36    0.44
   0 -10   2    6.78    0.66
   0 -10   2    4.80    0.43
   0 -10  -2    5.60    0.43
   0 -10  -2    5.37    0.54
   0 -10   2    6.03    0.50
   0 -10  -2    6.16    0.55
   0  10   2    6.16    0.48
   0  10  -2    6.03    0.47
   0  10   2    6.39    0.48
   0  10   2    6.60    0.44
   0  10  -2    4.90    0.42
   0  10  -2    5.69    0.44
  -1 -10  -2  235.39    5.31
  -1 -10  -2  230.55    5.21
   1 -10   2  229.97    5.09
  -1 -10  -2  229.48    5.16
   1 -10   2  230.01    5.31
  -1 -10  -2  229.34    5.24
  -1 -10  -2  235.63    5.30
   1 -10   2  229.20    5.40
   1 -10   2  227.45    5.30
   1 -10   2  233.99    5.05
  -1  10  -2  240.78    5.09
   1  10   2  241.24    5.21
  -1  10  -2  229.73    5.05
   1  10   2  216.51    5.14
   1  10   2  228.84    5.15
  -1  10  -2  231.98    5.05
   2 -10   2    3.44    0.57
  -2 -10  -2    3.15    0.46
  -2 -10  -2    3.27    0.47
   2 -10   2    3.21    0.29
   2 -10   2    2.35    0.46
  -2 -10  -2    2.07    0.42
  -2 -10  -2    2.36    0.49
   2 -10   2    2.73    0.46
   2 -10   2    2.85    0.30
  -2 -10  -2    2.58    0.48
   2  10   2    2.19    0.43
  -2  10  -2    2.68    0.28
   2  10   2    2.65    0.41
  -2  10  -2    2.55    0.28
  -3 -10  -2    3.53    0.55
  -3 -10  -2    3.89    0.51
  -3 -10  -2    4.45    0.53
   3 -10   2    5.13    0.36
   3 -10   2    4.67    0.57
   3 -10   2    4.41    0.64
  -3 -10  -2    4.10    0.54
   3 -10   2    4.95    0.34
  -3 -10  -2    4.60    0.59
  -3  10  -2    4.44    0.33
   3  10   2    5.20    0.55
  -3  10  -2    3.81    0.27
   3  10   2    4.35    0.50
   4 -10   2    0.26    0.51
   4 -10   2    0.80    0.57
  -4 -10  -2    0.98    0.49
  -4 -10  -2    1.12    0.49
  -4 -10  -2    0.38    0.48
  -4 -10  -2    0.50    0.46
  -4 -10  -2    0.56    0.50
   4  10   2    0.08    0.46
   5 -10   2   31.73    1.46
   5 -10   2   29.68    1.42
  -5 -10  -2   31.94    1.38
  -5 -10  -2   32.45    1.23
  -5 -10  -2   32.34    1.36
  -5 -10  -2   32.55    1.33
  -5 -10  -2   32.33    1.33
   5  10   2   32.94    1.34
  -5  10  -2   32.16    0.82
  -6 -10  -2    2.82    0.59
   6 -10   2    3.99    0.32
   6 -10   2    3.86    0.77
  -6 -10  -2    3.92    0.69
  -6 -10  -2    2.31    0.66
  -6 -10  -2    3.27    0.69
  -6 -10  -2    4.00    0.72
   6  10   2    3.16    0.58
  -6  10  -2    3.67    0.31
   6  10   2    4.31    0.70
   7 -10   2   25.50    1.54
  -7 -10  -2   23.87    1.28
  -7 -10  -2   25.90    1.31
   7 -10   2   25.32    0.81
  -7 -10  -2   24.91    1.17
  -7 -10  -2   27.05    1.31
  -7 -10  -2   21.90    1.21
   7  10   2   26.36    1.27
   7  10   2   24.98    1.31
  -7  10  -2   26.88    0.80
  -8 -10  -2    0.67    0.51
   8 -10   2    0.42    0.32
   8 -10   2    0.42    0.72
  -8 -10  -2    0.28    0.52
  -8 -10  -2    0.21    0.56
  -8 -10  -2    0.61    0.58
  -8 -10  -2    1.22    0.61
   8  10   2   -0.50    0.56
   8  10   2    1.08    0.57
  -8  10  -2    0.73    0.30
  -9 -10  -2   19.22    1.21
   9 -10   2   17.18    0.74
  -9 -10  -2   14.97    1.05
  -9 -10  -2   16.83    1.21
   9 -10   2   19.65    1.52
  -9 -10  -2   14.38    1.13
  -9 -10  -2   16.02    1.11
  -9  10  -2   18.07    0.75
   9  10   2   16.70    1.15
   9  10   2   17.71    1.22
  10 -10   2    8.55    1.16
 -10 -10  -2    5.69    0.86
 -10 -10  -2    5.26    0.86
  10 -10   2    6.73    0.56
 -10 -10  -2    6.84    0.90
 -10 -10  -2    7.75    0.89
 -10 -10  -2    6.24    0.92
 -10  10  -2    7.57    0.60
  10  10   2    6.54    0.88
  10  10   2    6.45    0.92
 -11 -10  -2   35.60    1.61
 -11 -10  -2   33.52    1.66
 -11 -10  -2   31.55    1.70
  11 -10   2   33.07    2.02
 -11 -10  -2   36.57    1.78
 -11 -10  -2   33.55    1.67
  11  10   2   33.37    1.74
  11  10   2   36.56    1.73
  12 -10   2    0.84    0.89
 -12 -10  -2    1.38    0.77
 -12 -10  -2    2.00    0.73
 -12 -10  -2    0.76    0.68
 -12 -10  -2    0.23    0.68
 -12 -10  -2    1.54    0.76
  12  10   2    1.48    0.77
  12  10   2    1.18    0.71
  13 -10   2    3.91    1.25
 -13 -10  -2    4.44    1.00
 -13 -10  -2    3.43    0.88
 -13 -10  -2    4.71    0.92
 -13 -10  -2    4.29    0.98
  13  10   2    6.17    1.01
  13  10   2    1.93    0.90
  13 -11  -2    1.75    1.10
 -13 -11   2    3.10    0.93
 -13 -11   2    4.12    0.98
 -13 -11   2    2.33    0.88
 -13 -11   2    1.50    0.81
 -13 -11   2    0.92    0.73
  13  11  -2    3.36    0.86
  13  11  -2    3.47    0.95
 -12 -11   2    5.73    0.95
  12 -11  -2    6.81    1.22
 -12 -11   2    9.00    1.14
 -12 -11   2    7.92    1.02
 -12 -11   2    9.47    1.10
 -12 -11   2    9.68    1.15
  12  11  -2    8.22    1.05
  12  11  -2    9.38    1.14
 -11 -11   2   44.59    1.93
 -11 -11   2   44.52    1.94
 -11 -11   2   46.76    2.05
 -11 -11   2   49.79    2.07
 -11 -11   2   48.58    1.98
  11 -11  -2   44.91    2.22
  11  11  -2   46.67    1.99
  11  11  -2   47.70    2.08
 -10 -11   2    2.56    0.72
 -10 -11   2    2.17    0.66
 -10 -11   2    2.00    0.69
  10 -11  -2    2.60    0.88
 -10 -11   2    2.43    0.72
 -10 -11   2    1.79    0.74
  10  11  -2    2.92    0.75
  10  11  -2    2.12    0.69
  -9 -11   2    3.11    0.77
  -9 -11   2    3.81    0.77
  -9 -11   2    4.67    0.78
  -9 -11   2    4.35    0.78
   9 -11  -2    3.40    0.86
  -9 -11   2    3.30    0.76
   9  11  -2    4.50    0.81
   9  11  -2    4.81    0.77
  -8 -11   2    9.96    0.94
   8 -11  -2   10.81    1.05
  -8 -11   2   10.15    0.97
  -8 -11   2    9.32    0.94
  -8 -11   2    7.69    0.89
  -8 -11   2   11.55    1.00
   8  11  -2    9.45    0.95
   8  11  -2    9.93    0.89
  -7 -11   2   40.95    1.59
  -7 -11   2   40.82    1.65
  -7 -11   2   38.52    1.60
  -7 -11   2   40.98    1.63
  -7 -11   2   39.80    1.61
   7 -11  -2   37.61    1.71
   7  11  -2   37.14    1.54
   7  11  -2   38.06    1.60
  -6 -11   2    8.71    0.88
  -6 -11   2    9.13    0.89
  -6 -11   2    6.97    0.81
  -6 -11   2    8.43    0.86
   6 -11  -2    8.04    0.87
  -6 -11   2    7.95    0.86
   6  11  -2    8.96    0.87
   6  11  -2    8.07    0.80
   5 -11  -2  128.58    3.21
   5 -11  -2  131.21    3.53
  -5 -11   2  131.71    3.47
  -5 -11   2  127.53    3.45
  -5 -11   2  135.69    3.54
  -5 -11   2  134.62    3.46
  -5 -11   2  137.61    3.48
   5  11  -2  135.19    3.50
   4 -11  -2    3.87    0.66
   4 -11  -2    5.02    0.53
  -4 -11   2    4.01    0.62
   4 -11  -2    4.51    0.61
  -4 -11   2    4.19    0.62
  -4 -11   2    4.49    0.63
  -4 -11   2    2.89    0.66
  -4 -11   2    3.73    0.61
   4  11  -2    3.41    0.61
  -3 -11   2   13.98    0.93
  -3 -11   2   13.59    0.83
   3 -11  -2   12.31    0.83
   3 -11  -2   14.29    0.82
  -3 -11   2   12.71    0.87
   3 -11  -2   14.50    1.01
  -3 -11   2   14.43    0.92
  -3 -11   2   13.85    0.97
   3  11  -2   14.14    0.83
   3  11  -2   12.60    0.78
  -2 -11   2   49.88    1.54
  -2 -11   2   49.92    1.68
  -2 -11   2   51.59    1.69
  -2 -11   2   50.63    1.68
  -2 -11   2   52.43    1.56
   2 -11  -2   48.58    1.52
   2 -11  -2   49.63    1.51
   2 -11  -2   48.74    1.58
   2  11  -2   48.01    1.50
   2  11  -2   52.24    1.55
  -1 -11   2  294.11    6.51
  -1 -11   2  292.11    6.60
   1 -11  -2  287.32    6.52
   1 -11  -2  292.12    6.60
  -1 -11   2  292.92    6.47
  -1 -11   2  301.82    6.67
   1 -11  -2  281.93    6.31
   1 -11  -2  300.57    6.56
   1 -11  -2  286.65    6.60
  -1 -11   2  292.78    6.70
  -1  11   2  281.96    6.26
  -1  11   2  290.17    6.26
   1  11  -2  292.67    6.46
   1  11  -2  291.27    6.50
   0 -11   2   13.86    0.98
   0 -11  -2   14.67    0.83
   0 -11   2   13.39    0.81
   0 -11  -2   15.88    0.90
   0 -11   2   13.61    0.69
   0 -11   2   15.15    0.72
   0 -11  -2   13.54    0.68
   0 -11  -2   13.86    0.86
   0  11   2   14.06    0.67
   0  11   2   14.27    0.63
   0  11  -2   13.44    0.66
   0  11  -2   15.22    0.72
  -1 -11  -2   40.79    1.28
  -1 -11  -2   41.57    1.36
  -1 -11  -2   40.20    1.41
   1 -11   2   41.82    1.51
  -1 -11  -2   40.65    1.40
   1 -11   2   39.78    1.25
   1 -11   2   42.66    1.43
  -1 -11  -2   38.62    1.24
   1 -11   2   41.19    1.16
  -1  11  -2   40.78    1.14
  -1  11  -2   37.83    1.12
   1  11   2   42.20    1.22
   1  11   2   40.00    1.27
  -2 -11  -2    1.22    0.43
  -2 -11  -2    1.36    0.49
   2 -11   2    0.95    0.43
  -2 -11  -2    1.37    0.49
   2 -11   2    0.77    0.58
   2 -11   2    1.17    0.44
  -2 -11  -2    1.96    0.46
  -2 -11  -2    1.26    0.49
   2 -11   2    1.10    0.28
   2  11   2    0.91    0.39
  -2  11  -2    1.02    0.26
  -2  11  -2    1.49    0.28
   2  11   2    0.67    0.41
  -3 -11  -2   35.97    1.37
   3 -11   2   33.04    1.41
  -3 -11  -2   35.09    1.23
  -3 -11  -2   36.01    1.39
  -3 -11  -2   34.27    1.24
  -3 -11  -2   33.16    1.29
   3 -11   2   34.08    1.33
  -3  11  -2   34.68    0.88
  -3  11  -2   32.44    0.88
   3  11   2   34.29    1.23
   3  11   2   33.12    1.27
  -4 -11  -2    0.80    0.54
  -4 -11  -2    2.01    0.55
   4 -11   2    1.81    0.60
   4 -11   2    1.04    0.66
  -4 -11  -2    1.94    0.57
  -4 -11  -2    1.99    0.52
  -4 -11  -2    1.22    0.55
   4  11   2    0.91    0.53
   5 -11   2   68.49    2.24
  -5 -11  -2   66.96    2.16
  -5 -11  -2   70.11    2.15
   5 -11   2   67.09    2.25
  -5 -11  -2   69.05    2.15
  -5 -11  -2   73.49    2.23
  -5 -11  -2   70.88    2.03
   5  11   2   69.48    2.15
  -6 -11  -2   77.44    2.39
  -6 -11  -2   77.55    2.39
  -6 -11  -2   79.80    2.41
  -6 -11  -2   75.70    2.22
  -6 -11  -2   77.95    2.41
   6 -11   2   79.23    2.55
   6  11   2   75.35    2.33
   6  11   2   77.83    2.39
  -7 -11  -2   -0.07    0.53
  -7 -11  -2    0.14    0.51
   7 -11   2   -0.36    0.64
  -7 -11  -2   -0.57    0.50
  -7 -11  -2   -0.21    0.54
  -7 -11  -2   -0.03    0.52
   7  11   2   -0.75    0.52
   7  11   2   -0.68    0.47
  -8 -11  -2    1.15    0.54
  -8 -11  -2    0.57    0.61
   8 -11   2    0.92    0.73
  -8 -11  -2    1.86    0.64
  -8 -11  -2    0.54    0.59
  -8 -11  -2    1.44    0.64
   8  11   2    0.10    0.59
   8  11   2    0.28    0.55
  -9 -11  -2    8.30    0.96
   9 -11   2    8.96    1.08
  -9 -11  -2    6.97    0.92
  -9 -11  -2    8.90    0.97
  -9 -11  -2    6.30    0.85
  -9 -11  -2    8.45    0.87
   9  11   2    9.33    0.99
   9  11   2    8.21    0.92
  10 -11   2    2.06    0.95
 -10 -11  -2    2.46    0.73
 -10 -11  -2    1.65    0.77
 -10 -11  -2    1.82    0.70
 -10 -11  -2    1.36    0.63
 -10 -11  -2    2.46    0.76
  10  11   2    2.58    0.77
  10  11   2    1.43    0.68
  11 -11   2    1.88    0.88
 -11 -11  -2    2.84    0.83
 -11 -11  -2    2.39    0.80
 -11 -11  -2    1.55    0.74
 -11 -11  -2    1.76    0.66
 -11 -11  -2    2.92    0.73
  11  11   2    2.17    0.78
  11  11   2    2.97    0.80
 -12 -11  -2   -0.93    0.62
  12 -11   2   -1.24    0.89
 -12 -11  -2   -0.33    0.66
 -12 -11  -2    0.37    0.68
 -12 -11  -2   -0.19    0.71
 -12 -11  -2   -0.43    0.72
  12  11   2   -0.21    0.66
  12  11   2   -1.17    0.66
 -13 -11  -2   -0.33    0.69
  13 -11   2   -1.22    1.03
 -13 -11  -2    0.57    0.79
 -13 -11  -2    0.28    0.81
 -13 -11  -2   -0.50    0.67
  13  11   2   -0.11    0.81
  13  11   2    0.87    0.74
 -12 -12   2   -0.64    0.75
 -12 -12   2    1.27    0.76
 -12 -12   2    0.35    0.62
 -12 -12   2   -0.10    0.68
  12 -12  -2   -0.09    0.93
 -12 -12   2    0.17    0.77
  12  12  -2    0.15    0.78
  12  12  -2    0.46    0.69
 -11 -12   2    8.32    1.08
 -11 -12   2    6.90    0.99
  11 -12  -2    6.23    1.15
 -11 -12   2    7.03    0.97
 -11 -12   2    9.23    1.06
 -11 -12   2    7.78    1.03
  11  12  -2    8.20    1.03
  11  12  -2    5.76    0.91
 -10 -12   2   10.66    1.10
 -10 -12   2   13.26    1.18
 -10 -12   2   12.16    1.14
  10 -12  -2   12.53    1.27
 -10 -12   2   11.68    1.13
 -10 -12   2   14.06    1.14
  10  12  -2   14.02    1.12
  10  12  -2   12.97    1.20
  -9 -12   2    0.22    0.60
   9 -12  -2   -0.13    0.73
  -9 -12   2    0.18    0.59
  -9 -12   2    0.11    0.55
  -9 -12   2    1.13    0.66
  -9 -12   2    0.11    0.63
   9  12  -2    0.29    0.56
   9  12  -2    1.30    0.67
  -8 -12   2    3.47    0.73
   8 -12  -2    2.50    0.76
  -8 -12   2    3.69    0.70
  -8 -12   2    2.59    0.71
  -8 -12   2    2.92    0.69
  -8 -12   2    1.39    0.65
   8  12  -2    2.04    0.71
   8  12  -2    4.05    0.72
  -7 -12   2   13.44    1.01
  -7 -12   2   12.22    1.01
  -7 -12   2   14.55    1.09
   7 -12  -2   14.22    1.11
  -7 -12   2   13.00    1.02
  -7 -12   2   13.97    0.98
   7  12  -2   11.79    0.94
   7  12  -2   13.99    1.05
   6 -12  -2   15.19    0.86
  -6 -12   2   15.52    1.07
  -6 -12   2   15.38    1.07
  -6 -12   2   17.06    1.15
  -6 -12   2   14.56    1.02
   6 -12  -2   16.14    1.17
  -6 -12   2   15.65    1.06
   6  12  -2   16.64    0.99
   6  12  -2   16.28    1.08
   5 -12  -2    0.18    0.53
  -5 -12   2   -0.19    0.56
  -5 -12   2    0.62    0.63
   5 -12  -2    0.67    0.43
   5 -12  -2   -1.07    0.59
  -5 -12   2    0.53    0.58
  -5 -12   2   -0.64    0.61
  -5 -12   2    1.44    0.56
   5  12  -2    0.60    0.58
   5  12  -2    0.06    0.48
  -4 -12   2    1.89    0.60
   4 -12  -2    3.50    0.53
   4 -12  -2    3.46    0.61
  -4 -12   2    3.71    0.69
  -4 -12   2    2.15    0.65
  -4 -12   2    2.58    0.70
  -4 -12   2    2.91    0.66
   4 -12  -2    3.11    0.69
   4  12  -2    1.30    0.55
   4  12  -2    1.92    0.61
  -3 -12   2    7.49    0.81
   3 -12  -2    7.49    0.65
  -3 -12   2    5.37    0.69
  -3 -12   2    7.49    0.81
   3 -12  -2    7.48    0.77
  -3 -12   2    6.44    0.68
  -3 -12   2    6.68    0.78
   3 -12  -2    6.53    0.64
   3  12  -2    6.94    0.66
   3  12  -2    6.12    0.67
  -2 -12   2   52.59    1.78
   2 -12  -2   49.76    1.54
  -2 -12   2   53.27    1.62
  -2 -12   2   52.94    1.76
   2 -12  -2   52.17    1.64
   2 -12  -2   51.41    1.69
  -2 -12   2   49.38    1.75
   2  12  -2   50.80    1.57
   1 -12  -2    9.58    0.78
  -1 -12   2   10.72    0.71
   1 -12  -2   10.26    0.80
  -1 -12   2    9.18    0.81
  -1 -12   2   11.83    0.91
   1 -12  -2   12.49    0.81
  -1 -12   2    9.76    0.86
   1 -12  -2    8.77    0.55
   1  12  -2   10.23    0.66
  -1  12   2   10.52    0.51
   0 -12  -2   14.82    0.91
   0 -12   2   14.68    0.74
   0 -12   2   15.64    0.98
   0 -12  -2   15.87    0.92
   0 -12  -2   15.51    0.93
   0 -12   2   16.92    1.09
   0 -12  -2   15.42    0.75
   0  12  -2   15.02    0.71
   0  12   2   16.57    0.69
   1 -12   2  109.31    2.89
   1 -12   2  108.11    2.96
   1 -12   2  109.45    2.59
  -1 -12  -2  109.53    2.89
  -1 -12  -2  111.03    2.74
  -1 -12  -2  110.55    2.80
  -1 -12  -2  108.67    2.89
   1  12   2  108.47    2.67
  -1  12  -2  106.05    2.55
  -2 -12  -2    2.15    0.55
   2 -12   2    2.84    0.53
  -2 -12  -2    1.90    0.56
   2 -12   2    2.33    0.53
  -2 -12  -2    1.87    0.54
   2 -12   2    2.32    0.33
  -2 -12  -2    2.93    0.52
   2 -12   2    1.31    0.66
  -2  12  -2    1.86    0.31
   2  12   2    2.09    0.44
   3 -12   2   47.67    1.77
   3 -12   2   46.15    1.64
  -3 -12  -2   45.96    1.62
  -3 -12  -2   48.40    1.59
  -3 -12  -2   44.89    1.67
   3 -12   2   45.54    1.58
  -3 -12  -2   43.23    1.48
   3  12   2   45.96    1.51
  -4 -12  -2   11.84    0.89
  -4 -12  -2   11.35    0.94
   4 -12   2   10.68    1.02
   4 -12   2   10.85    0.92
  -4 -12  -2   12.10    0.97
  -4 -12  -2   11.83    0.89
   4  12   2   12.25    0.90
  -5 -12  -2  174.13    4.29
   5 -12   2  165.04    4.37
  -5 -12  -2  166.10    4.11
  -5 -12  -2  164.43    4.27
  -5 -12  -2  170.39    4.24
  -5 -12  -2  169.49    4.33
   5 -12   2  166.92    4.37
   5  12   2  167.83    4.20
   5  12   2  170.31    4.26
  -6 -12  -2   16.94    1.00
   6 -12   2   16.15    1.27
  -6 -12  -2   17.38    1.10
   6 -12   2   20.70    1.32
  -6 -12  -2   16.94    1.08
  -6 -12  -2   17.65    1.13
  -6 -12  -2   18.42    1.12
   6  12   2   18.15    1.07
   6  12   2   16.35    1.10
   7 -12   2   42.45    1.81
  -7 -12  -2   44.53    1.56
  -7 -12  -2   40.52    1.71
   7 -12   2   44.25    1.94
  -7 -12  -2   42.39    1.76
  -7 -12  -2   40.52    1.69
  -7 -12  -2   44.67    1.73
   7  12   2   43.93    1.74
   7  12   2   40.46    1.64
  -8 -12  -2   -1.15    0.57
   8 -12   2   -1.09    0.70
  -8 -12  -2   -0.55    0.55
  -8 -12  -2   -0.37    0.52
  -8 -12  -2    0.36    0.54
  -8 -12  -2    0.95    0.55
   8  12   2   -0.15    0.48
   8  12   2   -0.14    0.59
  -9 -12  -2    6.04    0.88
  -9 -12  -2    5.17    0.85
   9 -12   2    4.49    0.97
  -9 -12  -2    4.42    0.73
  -9 -12  -2    5.19    0.88
  -9 -12  -2    5.88    0.89
   9  12   2    4.44    0.85
   9  12   2    5.61    0.79
 -10 -12  -2    0.46    0.71
  10 -12   2   -0.24    0.82
 -10 -12  -2    2.10    0.75
 -10 -12  -2    0.55    0.67
 -10 -12  -2    1.75    0.67
  10  12   2    0.05    0.66
  10  12   2    0.62    0.65
 -11 -12  -2   16.96    1.39
  11 -12   2   16.12    1.59
 -11 -12  -2   17.04    1.37
 -11 -12  -2   18.69    1.36
 -11 -12  -2   18.79    1.37
  11  12   2   19.45    1.36
  11  12   2   17.81    1.38
 -12 -12  -2   -0.41    0.68
 -12 -12  -2   -1.65    0.62
 -12 -12  -2   -0.47    0.70
 -12 -12  -2   -0.22    0.73
  12 -12   2   -1.66    0.93
  12  12   2   -0.39    0.76
  12  12   2   -0.76    0.67
 -12 -13   2   10.50    1.21
 -12 -13   2    9.65    1.12
  12 -13  -2    7.91    1.36
 -12 -13   2    8.93    1.12
 -12 -13   2    8.20    1.11
  12  13  -2    9.81    1.15
 -11 -13   2   20.29    1.44
 -11 -13   2   21.34    1.49
  11 -13  -2   16.34    1.59
 -11 -13   2   21.34    1.39
 -11 -13   2   20.53    1.43
  11  13  -2   19.70    1.40
 -10 -13   2    0.27    0.63
  10 -13  -2    0.06    0.79
 -10 -13   2    0.67    0.68
 -10 -13   2    0.15    0.68
 -10 -13   2   -0.40    0.63
  10  13  -2    0.19    0.61
  -9 -13   2   14.47    1.18
  -9 -13   2   14.06    1.21
  -9 -13   2   18.24    1.21
   9 -13  -2   14.83    1.32
  -9 -13   2   15.79    1.19
   9  13  -2   14.88    1.13
  -8 -13   2   74.11    2.51
   8 -13  -2   80.96    2.73
  -8 -13   2   66.98    2.45
  -8 -13   2   83.32    2.52
  -8 -13   2   75.43    2.55
   8  13  -2   70.78    2.43
  -7 -13   2   50.11    1.97
  -7 -13   2   52.26    1.89
  -7 -13   2   48.57    1.93
   7 -13  -2   55.17    2.09
   7  13  -2   52.23    1.89
  -6 -13   2    1.16    0.55
  -6 -13   2    1.46    0.64
  -6 -13   2   -0.47    0.54
  -6 -13   2    0.37    0.56
   6 -13  -2    0.50    0.60
   6 -13  -2    1.91    0.66
   6  13  -2    1.01    0.52
  -5 -13   2  102.97    2.93
  -5 -13   2  108.01    3.04
   5 -13  -2  103.15    2.97
  -5 -13   2  103.36    3.00
   5 -13  -2  104.22    2.73
  -5 -13   2  107.15    2.95
   5 -13  -2  104.67    2.97
   5  13  -2  102.15    2.88
  -4 -13   2    0.42    0.56
  -4 -13   2    1.54    0.62
   4 -13  -2    0.99    0.45
   4 -13  -2    1.42    0.65
  -4 -13   2    1.20    0.55
  -4 -13   2    0.76    0.63
   4 -13  -2    1.12    0.58
   4  13  -2    1.40    0.54
  -3 -13   2   77.88    2.34
   3 -13  -2   75.46    2.15
  -3 -13   2   76.07    2.35
   3 -13  -2   73.37    2.25
  -3 -13   2   73.77    2.28
  -3 -13   2   77.69    2.22
   3  13  -2   71.50    2.13
  -2 -13   2   10.96    0.83
  -2 -13   2    9.95    0.90
   2 -13  -2   10.38    0.80
   2 -13  -2   11.73    0.92
  -2 -13   2   11.51    0.94
   2 -13  -2   10.03    0.82
  -2 -13   2   10.61    0.92
   2  13  -2   11.38    0.78
  -1 -13   2   83.76    2.47
   1 -13  -2   87.10    2.36
  -1 -13   2   81.10    2.45
  -1 -13   2   83.16    2.45
   1 -13  -2   82.36    2.36
   1 -13  -2   79.44    2.35
  -1 -13   2   88.89    2.27
   1 -13  -2   79.77    2.02
  -1  13   2   86.15    1.99
   1  13  -2   84.79    2.21
   0 -13   2    7.53    0.78
   0 -13  -2    8.23    0.79
   0 -13  -2    7.59    0.59
   0 -13   2   10.43    0.71
   0 -13  -2    9.06    0.81
   0 -13   2    8.44    0.88
   0 -13  -2    7.38    0.73
   0  13  -2    8.28    0.59
   0  13   2    8.27    0.58
  -1 -13  -2   59.88    1.73
   1 -13   2   59.91    1.59
   1 -13   2   58.14    1.91
  -1 -13  -2   60.92    1.94
  -1 -13  -2   56.66    1.80
   1 -13   2   60.76    2.01
  -1 -13  -2   55.46    1.89
  -1  13  -2   58.45    1.55
   1  13   2   59.40    1.67
   2 -13   2    4.16    0.64
  -2 -13  -2    4.80    0.61
   2 -13   2    4.16    0.78
  -2 -13  -2    4.60    0.67
  -2 -13  -2    4.78    0.70
  -2 -13  -2    3.50    0.66
   2 -13   2    4.18    0.39
   2  13   2    3.93    0.53
  -2  13  -2    4.47    0.38
  -3 -13  -2   57.82    1.97
  -3 -13  -2   56.30    1.77
  -3 -13  -2   61.56    2.01
   3 -13   2   56.54    1.87
   3 -13   2   58.43    2.02
  -3 -13  -2   56.81    1.82
   3  13   2   58.25    1.79
   4 -13   2    3.54    0.72
   4 -13   2    4.78    0.88
   4 -13   2    4.09    0.64
  -4 -13  -2    3.48    0.69
  -4 -13  -2    5.04    0.76
  -4 -13  -2    3.47    0.67
  -4 -13  -2    3.88    0.63
   4  13   2    3.34    0.60
   5 -13   2   82.47    2.55
  -5 -13  -2   80.36    2.29
   5 -13   2   78.90    2.52
  -5 -13  -2   80.01    2.52
  -5 -13  -2   77.76    2.49
  -5 -13  -2   77.80    2.40
   5  13   2   83.21    2.39
  -6 -13  -2   20.97    1.26
   6 -13   2   19.85    1.37
  -6 -13  -2   17.77    1.12
  -6 -13  -2   20.04    1.06
   6 -13   2   21.13    1.38
  -6 -13  -2   21.20    1.23
   6  13   2   19.58    1.09
  -7 -13  -2    1.54    0.65
   7 -13   2    1.78    0.75
  -7 -13  -2    3.04    0.73
  -7 -13  -2    2.16    0.66
   7 -13   2    2.41    0.78
   7  13   2    2.72    0.63
   8 -13   2   -0.20    0.68
  -8 -13  -2    1.83    0.71
  -8 -13  -2    1.25    0.64
   8 -13   2    1.22    0.82
  -8 -13  -2    0.72    0.62
   8  13   2    1.67    0.64
  -9 -13  -2    9.15    1.02
  -9 -13  -2    9.57    1.01
  -9 -13  -2    8.67    1.01
   9 -13   2    9.83    1.20
   9  13   2    8.64    0.98
 -10 -13  -2    0.75    0.59
 -10 -13  -2    1.08    0.72
  10 -13   2   -0.14    0.86
 -10 -13  -2    0.39    0.68
  10  13   2   -0.47    0.60
 -11 -13  -2    1.10    0.77
  11 -13   2    0.69    1.02
 -11 -13  -2    1.16    0.78
 -11 -13  -2    0.88    0.76
  11  13   2    1.44    0.75
  12 -13   2   -0.21    1.07
 -12 -13  -2    0.12    0.74
 -12 -13  -2    1.01    0.79
 -12 -13  -2    1.27    0.79
  12  13   2    0.62    0.74
 -11 -14   2    4.67    0.92
 -11 -14   2    6.34    1.01
  11 -14  -2    4.09    1.13
 -11 -14   2    5.36    1.02
 -11 -14   2    4.68    0.98
  11  14  -2    5.39    0.95
 -10 -14   2   24.35    1.52
 -10 -14   2   24.84    1.54
  10 -14  -2   25.88    1.79
 -10 -14   2   25.52    1.55
 -10 -14   2   26.37    1.47
  10  14  -2   25.53    1.48
  -9 -14   2   16.53    1.19
  -9 -14   2   15.72    1.22
  -9 -14   2   13.26    1.20
   9 -14  -2   13.19    1.31
  -9 -14   2   14.82    1.21
   9  14  -2   14.78    1.14
  -8 -14   2    0.47    0.59
  -8 -14   2    0.23    0.62
  -8 -14   2    0.76    0.66
  -8 -14   2    1.24    0.66
   8 -14  -2   -0.32    0.67
   8  14  -2    0.39    0.54
  -7 -14   2   10.01    0.96
  -7 -14   2   10.60    0.97
  -7 -14   2    8.70    0.96
   7 -14  -2   10.42    1.04
  -7 -14   2    9.80    1.02
   7 -14  -2    8.46    0.98
   7  14  -2    8.39    0.86
  -6 -14   2    8.85    0.91
  -6 -14   2    8.49    0.95
   6 -14  -2    8.92    0.95
  -6 -14   2    9.16    0.89
  -6 -14   2    8.06    0.89
   6 -14  -2    9.03    0.91
   6  14  -2    7.49    0.79
   5 -14  -2    2.65    0.75
   5 -14  -2    2.47    0.53
  -5 -14   2    1.89    0.66
  -5 -14   2    1.66    0.64
  -5 -14   2    1.14    0.56
  -5 -14   2    1.09    0.55
   5  14  -2    2.02    0.55
   4 -14  -2    2.13    0.48
  -4 -14   2    2.03    0.59
  -4 -14   2    1.25    0.62
  -4 -14   2    1.41    0.60
  -4 -14   2    1.22    0.60
   4 -14  -2    1.28    0.68
   4  14  -2    0.55    0.45
  -3 -14   2   10.78    0.84
   3 -14  -2   10.86    0.90
  -3 -14   2    8.19    0.88
  -3 -14   2    9.82    0.92
  -3 -14   2    9.11    0.91
   3 -14  -2    9.73    0.79
   3  14  -2    9.72    0.74
  -2 -14   2   70.83    2.26
  -2 -14   2   70.83    2.06
   2 -14  -2   72.34    2.17
   2 -14  -2   67.80    2.08
  -2 -14   2   71.11    2.25
  -2 -14   2   71.99    2.21
   2 -14  -2   69.27    2.16
   2  14  -2   67.28    1.99
  -1 -14   2   20.70    1.20
   1 -14  -2   20.34    1.17
   1 -14  -2   19.90    1.09
  -1 -14   2   18.76    0.96
   1 -14  -2   21.59    1.14
  -1 -14   2   20.68    1.24
   1 -14  -2   17.56    0.76
  -1 -14   2   19.11    1.15
   1  14  -2   22.28    0.94
  -1  14   2   20.19    0.72
   0 -14  -2   11.58    0.90
   0 -14   2    9.92    0.90
   0 -14  -2   10.48    0.89
   0 -14   2    9.62    0.89
   0 -14   2   10.56    0.74
   0 -14  -2   11.58    0.74
   0 -14  -2   10.60    0.86
   0 -14   2   10.68    0.97
   0  14   2   11.28    0.63
   0  14  -2    9.84    0.67
  -1 -14  -2   24.74    1.27
   1 -14   2   27.40    0.97
  -1 -14  -2   26.77    1.28
  -1 -14  -2   26.74    1.20
   1 -14   2   25.28    1.27
   1 -14   2   26.95    1.41
  -1 -14  -2   25.16    1.07
   1  14   2   26.33    1.00
  -1  14  -2   26.05    0.91
  -2 -14  -2    3.25    0.67
   2 -14   2    2.43    0.77
  -2 -14  -2    2.43    0.62
  -2 -14  -2    3.42    0.59
   2 -14   2    2.43    0.62
  -2 -14  -2    3.48    0.67
   2 -14   2    2.72    0.36
  -2  14  -2    3.17    0.35
   2  14   2    2.45    0.49
   3 -14   2   63.94    2.20
  -3 -14  -2   65.24    2.14
  -3 -14  -2   61.37    1.96
  -3 -14  -2   63.83    2.10
   3 -14   2   63.77    2.03
   3  14   2   65.95    1.93
   4 -14   2    1.57    0.55
   4 -14   2    1.17    0.67
  -4 -14  -2    1.34    0.61
  -4 -14  -2    1.58    0.62
  -4 -14  -2    0.78    0.55
   4  14   2    1.45    0.51
   5 -14   2   41.48    1.77
  -5 -14  -2   36.29    1.55
   5 -14   2   38.74    1.53
  -5 -14  -2   36.12    1.61
  -5 -14  -2   41.52    1.64
   5  14   2   36.37    1.49
   6 -14   2    3.59    0.82
  -6 -14  -2    3.75    0.74
   6 -14   2    5.75    0.93
  -6 -14  -2    3.80    0.77
  -6 -14  -2    3.09    0.67
   6  14   2    3.62    0.66
  -7 -14  -2   35.24    1.66
   7 -14   2   40.45    1.91
   7 -14   2   37.19    1.75
  -7 -14  -2   37.37    1.72
  -7 -14  -2   36.52    1.69
   7  14   2   39.34    1.61
   8 -14   2   19.49    1.43
  -8 -14  -2   20.95    1.30
  -8 -14  -2   19.51    1.28
  -8 -14  -2   20.98    1.35
   8 -14   2   18.42    1.44
   8  14   2   20.97    1.24
  -9 -14  -2   11.14    1.13
   9 -14   2   10.98    1.27
   9 -14   2   13.14    1.23
  -9 -14  -2   10.61    1.11
  -9 -14  -2   13.11    1.19
   9  14   2   12.12    1.10
 -10 -14  -2    3.33    0.82
  10 -14   2    2.46    0.91
 -10 -14  -2    2.81    0.83
  10 -14   2    0.44    1.02
 -10 -14  -2    0.41    0.74
  10  14   2    1.89    0.73
 -11 -14  -2   13.26    1.32
  11 -14   2   13.76    1.53
 -11 -14  -2   14.71    1.35
 -11 -14  -2   10.95    1.24
  11  14   2   13.49    1.27
 -11 -15   2    5.10    0.98
  11 -15  -2    3.44    1.15
 -11 -15   2    2.05    0.84
 -11 -15   2    2.06    0.88
  11  15  -2    3.78    0.88
 -10 -15   2    4.26    0.92
 -10 -15   2    2.33    0.84
  10 -15  -2    2.09    0.94
 -10 -15   2    2.96    0.84
  10  15  -2    3.01    0.79
  -9 -15   2   20.58    1.42
   9 -15  -2   22.62    1.62
  -9 -15   2   24.62    1.47
   9 -15  -2   24.39    1.51
  -9 -15   2   21.66    1.46
  -9 -15   2   25.13    1.44
   9  15  -2   19.70    1.32
   8 -15  -2   38.46    1.98
  -8 -15   2   45.73    1.79
  -8 -15   2   41.96    1.81
  -8 -15   2   41.02    1.87
   8 -15  -2   42.52    1.86
  -8 -15   2   38.18    1.83
   8  15  -2   39.97    1.73
  -7 -15   2   27.65    1.44
  -7 -15   2   29.15    1.45
  -7 -15   2   29.54    1.51
   7 -15  -2   29.54    1.58
  -7 -15   2   29.71    1.55
   7  15  -2   29.00    1.40
   6 -15  -2   -0.14    0.67
  -6 -15   2    0.23    0.63
  -6 -15   2   -0.83    0.55
  -6 -15   2   -0.24    0.61
  -6 -15   2   -0.59    0.51
   6  15  -2   -0.36    0.46
  -5 -15   2    1.45    0.65
  -5 -15   2    0.46    0.60
   5 -15  -2    1.19    0.71
  -5 -15   2    1.67    0.68
  -5 -15   2    0.48    0.56
   5  15  -2    1.88    0.58
  -4 -15   2    1.33    0.61
  -4 -15   2    0.00    0.51
  -4 -15   2    0.21    0.60
  -4 -15   2    0.55    0.52
   4 -15  -2   -0.03    0.64
   4 -15  -2   -1.02    0.40
   4  15  -2    0.30    0.46
  -3 -15   2   64.30    2.15
  -3 -15   2   59.65    2.09
   3 -15  -2   59.23    2.02
   3 -15  -2   57.86    1.92
  -3 -15   2   56.67    1.96
  -3 -15   2   59.65    1.91
   3 -15  -2   60.03    1.90
   3  15  -2   58.29    1.86
  -2 -15   2    2.31    0.53
  -2 -15   2    2.42    0.65
   2 -15  -2    2.58    0.54
  -2 -15   2    3.47    0.73
  -2 -15   2    3.38    0.69
   2 -15  -2    3.21    0.70
   2 -15  -2    2.43    0.59
   2  15  -2    2.86    0.49
  -1 -15   2   15.86    1.11
   1 -15  -2   17.92    1.08
  -1 -15   2   15.47    0.87
   1 -15  -2   15.86    0.99
  -1 -15   2   17.12    1.10
  -1 -15   2   17.31    1.11
   1 -15  -2   14.63    0.68
   1 -15  -2   17.20    1.01
   1  15  -2   15.18    0.84
  -1  15   2   15.45    0.63
   0 -15   2    1.39    0.68
   0 -15  -2    0.07    0.52
   0 -15   2    0.52    0.53
   0 -15   2    1.03    0.42
   0 -15  -2    0.18    0.38
   0 -15  -2    0.41    0.49
   0 -15   2    0.16    0.51
   0  15  -2    1.21    0.37
   0  15   2    0.35    0.34
   1 -15   2   81.76    2.49
  -1 -15  -2   84.19    2.26
  -1 -15  -2   84.84    2.51
  -1 -15  -2   83.14    2.51
   1 -15   2   82.88    2.11
   1 -15   2   82.31    2.55
   1  15   2   84.35    2.20
  -1  15  -2   82.99    2.08
   2 -15   2   17.82    0.69
  -2 -15  -2   15.90    0.92
  -2 -15  -2   18.74    1.12
   2 -15   2   19.89    1.11
  -2 -15  -2   18.30    1.06
   2 -15   2   18.57    1.25
  -2  15  -2   19.40    0.68
   2  15   2   18.84    0.91
  -3 -15  -2   21.86    1.26
  -3 -15  -2   26.11    1.34
   3 -15   2   26.72    1.26
   3 -15   2   23.70    1.40
  -3 -15  -2   25.05    1.19
   3  15   2   24.48    1.12
   4 -15   2    3.63    0.83
   4 -15   2    2.97    0.59
  -4 -15  -2    2.07    0.68
  -4 -15  -2    2.35    0.61
  -4 -15  -2    3.04    0.66
   4  15   2    2.72    0.58
  -5 -15  -2    7.71    0.93
  -5 -15  -2    8.65    0.95
  -5 -15  -2    7.90    0.84
   5 -15   2    8.77    1.05
   5 -15   2    9.31    0.85
   5  15   2    7.34    0.78
  -6 -15  -2    4.94    0.84
   6 -15   2    4.23    0.87
  -6 -15  -2    3.00    0.69
   6 -15   2    4.56    0.70
  -6 -15  -2    5.28    0.83
   6  15   2    3.16    0.66
  -7 -15  -2    3.25    0.75
   7 -15   2    2.15    0.87
  -7 -15  -2    2.45    0.73
  -7 -15  -2    4.14    0.78
   7  15   2    4.00    0.69
   8 -15   2    2.17    0.87
  -8 -15  -2    4.28    0.84
  -8 -15  -2    4.74    0.81
  -8 -15  -2    4.21    0.81
   8 -15   2    3.61    0.88
   8  15   2    3.89    0.73
   9 -15   2   -1.02    0.79
  -9 -15  -2   -0.71    0.64
  -9 -15  -2   -0.39    0.61
   9 -15   2   -0.23    0.70
  -9 -15  -2   -0.45    0.64
   9  15   2    0.01    0.59
  10 -15   2    5.80    1.24
  10 -15   2    5.02    1.03
 -10 -15  -2    5.72    0.99
 -10 -15  -2    4.13    0.92
 -10 -15  -2    5.81    1.02
  10  15   2    5.60    0.91
 -11 -15  -2   -0.07    0.73
 -11 -15  -2    0.54    0.78
  11 -15   2   -0.84    0.81
 -11 -15  -2    0.25    0.75
  11 -15   2   -2.44    0.90
  10 -16  -2   14.20    1.35
 -10 -16   2   15.24    1.41
 -10 -16   2   14.03    1.33
 -10 -16   2   14.74    1.36
  10  16  -2   16.05    1.33
   9 -16  -2   32.17    1.75
  -9 -16   2   32.48    1.75
  -9 -16   2   30.20    1.65
  -9 -16   2   28.05    1.66
   9  16  -2   31.52    1.64
  -8 -16   2    3.60    0.84
   8 -16  -2    2.09    0.82
  -8 -16   2    2.40    0.79
  -8 -16   2    2.06    0.73
   8  16  -2    3.42    0.72
  -7 -16   2    1.01    0.70
  -7 -16   2    0.51    0.64
   7 -16  -2    0.18    0.77
  -7 -16   2    2.47    0.74
   7  16  -2    2.03    0.62
  -6 -16   2    0.56    0.59
  -6 -16   2    0.42    0.64
  -6 -16   2    0.13    0.55
  -6 -16   2   -0.26    0.57
   6 -16  -2    0.46    0.72
   6  16  -2    0.30    0.51
  -5 -16   2    5.59    0.78
  -5 -16   2    5.48    0.88
  -5 -16   2    4.49    0.77
   5 -16  -2    8.25    0.98
  -5 -16   2    5.92    0.84
   5  16  -2    5.53    0.74
   4 -16  -2    0.37    0.49
  -4 -16   2    0.89    0.65
  -4 -16   2    0.60    0.50
   4 -16  -2   -0.54    0.63
  -4 -16   2   -0.06    0.59
  -4 -16   2    0.65    0.63
   4  16  -2    0.44    0.46
  -3 -16   2    3.66    0.76
  -3 -16   2    3.85    0.79
  -3 -16   2    4.84    0.67
  -3 -16   2    3.99    0.76
   3 -16  -2    4.83    0.72
   3 -16  -2    4.37    0.77
   3 -16  -2    4.85    0.65
   3  16  -2    3.65    0.59
  -2 -16   2   30.02    1.25
  -2 -16   2   34.67    1.56
   2 -16  -2   32.68    1.41
   2 -16  -2   35.03    1.44
  -2 -16   2   30.11    1.45
  -2 -16   2   33.66    1.53
   2  16  -2   32.93    1.24
  -1 -16   2    5.94    0.62
  -1 -16   2    6.21    0.84
   1 -16  -2    4.75    0.43
   1 -16  -2    6.15    0.73
   1 -16  -2    6.04    0.76
  -1 -16   2    5.10    0.73
  -1 -16   2    5.33    0.80
  -1  16   2    6.09    0.45
   1  16  -2    6.55    0.59
   0 -16  -2    3.26    0.64
   0 -16   2    2.88    0.48
   0 -16  -2    1.56    0.58
   0 -16   2    2.45    0.73
   0 -16  -2    3.38    0.46
   0 -16   2    3.35    0.65
   0 -16   2    3.51    0.68
   0  16  -2    2.40    0.42
   0  16   2    3.21    0.42
  -1 -16  -2    0.82    0.56
  -1 -16  -2   -0.24    0.53
   1 -16   2    0.65    0.35
  -1 -16  -2    0.63    0.44
   1 -16   2   -0.70    0.63
   1 -16   2    0.06    0.50
   1 -16   2   -0.10    0.47
   1  16   2   -0.11    0.35
  -1  16  -2   -0.15    0.30
   2 -16   2    0.59    0.57
  -2 -16  -2    0.51    0.58
  -2 -16  -2    0.19    0.45
   2 -16   2    0.96    0.71
  -2 -16  -2    1.59    0.58
   2  16   2    0.90    0.43
   3 -16   2   42.28    1.80
  -3 -16  -2   39.76    1.54
  -3 -16  -2   43.78    1.75
  -3 -16  -2   43.11    1.75
   3 -16   2   40.82    1.63
   3  16   2   40.60    1.48
   4 -16   2    9.53    1.05
  -4 -16  -2    8.03    0.93
  -4 -16  -2    6.43    0.79
   4 -16   2    6.56    0.78
  -4 -16  -2    8.44    0.94
   4  16   2    6.92    0.74
   5 -16   2    7.13    0.81
  -5 -16  -2    7.35    0.86
  -5 -16  -2    6.62    0.92
  -5 -16  -2    5.34    0.84
   5 -16   2    6.95    1.00
   5  16   2    5.73    0.74
  -6 -16  -2    0.25    0.60
   6 -16   2    0.00    0.49
  -6 -16  -2    0.27    0.54
  -6 -16  -2    0.66    0.67
   6 -16   2    0.23    0.81
   6  16   2    0.44    0.53
   7 -16   2   17.91    1.42
  -7 -16  -2   19.06    1.35
  -7 -16  -2   19.48    1.30
  -7 -16  -2   15.66    1.26
   7  16   2   18.41    1.16
   8 -16   2   11.90    1.25
  -8 -16  -2    9.21    1.04
  -8 -16  -2    9.10    1.10
  -8 -16  -2    8.56    1.08
   8  16   2    9.23    0.96
   9 -16   2   10.25    1.25
  -9 -16  -2    8.55    1.11
  -9 -16  -2    8.19    1.10
  -9 -16  -2    7.85    1.06
   9  16   2    8.01    0.97
 -10 -16  -2    2.52    0.89
 -10 -16  -2    2.59    0.87
  10 -16   2    4.56    1.06
 -10 -16  -2    3.66    0.90
  -9 -17   2   21.43    1.52
   9 -17  -2   23.47    1.60
  -9 -17   2   19.03    1.47
  -9 -17   2   21.74    1.53
   9  17  -2   23.32    1.43
  -8 -17   2   12.03    1.16
  -8 -17   2   14.81    1.35
  -8 -17   2   13.59    1.26
   8 -17  -2   12.46    1.26
   8  17  -2   13.30    1.10
  -7 -17   2   23.56    1.44
  -7 -17   2   25.73    1.54
   7 -17  -2   24.86    1.53
  -7 -17   2   23.16    1.49
   7  17  -2   24.91    1.33
  -6 -17   2   13.59    1.10
  -6 -17   2   12.80    1.21
  -6 -17   2   15.13    1.22
   6  17  -2   15.40    1.09
  -5 -17   2   -0.09    0.62
  -5 -17   2    0.41    0.55
  -5 -17   2    0.93    0.65
   5  17  -2    0.63    0.52
  -4 -17   2   15.27    1.15
  -4 -17   2   14.39    1.05
  -4 -17   2   17.57    1.26
   4 -17  -2   17.14    1.09
   4  17  -2   14.52    0.98
  -3 -17   2   59.73    1.99
  -3 -17   2   62.19    2.24
  -3 -17   2   61.81    2.24
  -3 -17   2   61.59    2.12
   3 -17  -2   60.82    2.09
   3 -17  -2   58.99    2.02
   3  17  -2   62.14    1.97
  -2 -17   2    1.43    0.68
  -2 -17   2    3.91    0.79
   2 -17  -2    2.44    0.59
   2 -17  -2    0.88    0.60
  -2 -17   2    2.20    0.56
  -2 -17   2    2.31    0.69
   2  17  -2    1.87    0.52
  -1 -17   2   -0.16    0.43
   1 -17  -2   -0.27    0.49
  -1 -17   2   -0.03    0.56
  -1 -17   2    0.34    0.67
  -1 -17   2    0.80    0.61
   1 -17  -2    0.18    0.56
   1  17  -2    0.69    0.42
   0 -17  -2   -0.57    0.51
   0 -17  -2    0.35    0.53
   0 -17   2    0.11    0.72
   0 -17   2    0.05    0.39
   0 -17   2    0.12    0.56
   0 -17   2    0.14    0.54
   0 -17  -2    0.02    0.38
   0  17  -2    0.44    0.38
   0  17   2    0.21    0.34
   1 -17   2   22.22    1.25
   1 -17   2   19.63    0.84
  -1 -17  -2   20.28    1.21
   1 -17   2   18.30    1.20
   1 -17   2   22.91    1.41
  -1 -17  -2   22.16    1.26
  -1 -17  -2   20.53    1.01
   1  17   2   21.81    0.94
  -1  17  -2   20.20    0.81
  -2 -17  -2    1.21    0.52
   2 -17   2    1.52    0.75
  -2 -17  -2    2.00    0.67
  -2 -17  -2    1.99    0.63
   2 -17   2    0.13    0.53
   2  17   2    1.20    0.46
   3 -17   2   19.78    1.20
  -3 -17  -2   19.23    1.08
  -3 -17  -2   21.23    1.28
   3 -17   2   24.22    1.46
  -3 -17  -2   17.80    1.24
   3  17   2   22.15    1.06
  -4 -17  -2   16.61    1.09
  -4 -17  -2   18.91    1.27
  -4 -17  -2   17.52    1.25
   4 -17   2   19.11    1.42
   4 -17   2   19.18    1.20
   4  17   2   16.00    1.01
  -5 -17  -2    0.06    0.64
   5 -17   2   -0.43    0.52
  -5 -17  -2   -0.79    0.50
   5 -17   2   -0.42    0.69
  -5 -17  -2   -0.18    0.55
   5  17   2    0.46    0.53
  -6 -17  -2    8.58    1.05
  -6 -17  -2   11.29    1.03
  -6 -17  -2    9.63    1.07
   6 -17   2   11.11    1.19
   6  17   2    8.94    0.90
   7 -17   2   26.79    1.67
  -7 -17  -2   25.64    1.57
  -7 -17  -2   25.20    1.45
  -7 -17  -2   28.03    1.62
   7  17   2   28.76    1.45
  -8 -17  -2    2.73    0.84
   8 -17   2    3.04    0.96
  -8 -17  -2    1.93    0.82
  -8 -17  -2    3.99    0.88
   8  17   2    2.58    0.72
  -9 -17  -2    0.25    0.76
   9 -17   2    1.45    0.92
  -9 -17  -2    0.73    0.77
  -9 -17  -2   -0.50    0.71
   9  17   2    1.50    0.71
  -8 -18   2    0.15    0.69
  -8 -18   2   -0.06    0.73
  -8 -18   2   -0.53    0.75
   8  18  -2    0.97    0.65
  -7 -18   2   -0.74    0.67
  -7 -18   2    0.56    0.77
  -7 -18   2    0.80    0.65
   7  18  -2    1.38    0.67
  -6 -18   2   -1.10    0.61
  -6 -18   2   -0.86    0.64
  -6 -18   2   -0.50    0.60
   6  18  -2   -0.75    0.49
  -5 -18   2    2.68    0.81
  -5 -18   2    3.74    0.74
  -5 -18   2    3.45    0.81
   5  18  -2    3.24    0.63
   4 -18  -2    3.25    0.69
  -4 -18   2    1.95    0.76
  -4 -18   2    3.03    0.68
  -4 -18   2    2.58    0.74
   4  18  -2    2.16    0.62
  -3 -18   2    9.75    0.86
  -3 -18   2   10.03    1.05
  -3 -18   2   10.80    1.08
   3 -18  -2    9.64    0.95
   3  18  -2    8.58    0.81
   2 -18  -2    1.90    0.67
   2 -18  -2    2.40    0.64
  -2 -18   2    1.11    0.68
  -2 -18   2    1.76    0.54
  -2 -18   2    2.12    0.69
   2  18  -2    1.91    0.50
  -1 -18   2    2.33    0.53
   1 -18  -2    1.80    0.62
  -1 -18   2    1.61    0.67
   1 -18  -2    2.10    0.61
  -1 -18   2    2.66    0.73
   1  18  -2    2.43    0.48
   0 -18   2    3.63    0.74
   0 -18   2    3.26    0.51
   0 -18   2    4.20    0.84
   0 -18  -2    3.94    0.75
   0 -18  -2    3.58    0.71
   0 -18   2    2.72    0.73
   0  18  -2    3.06    0.47
   1 -18   2    0.67    0.61
   1 -18   2    0.29    0.74
  -1 -18  -2   -0.67    0.51
  -1 -18  -2    0.11    0.61
  -1 -18  -2    0.58    0.44
   1 -18   2    0.56    0.55
   1  18   2   -0.01    0.39
  -2 -18  -2   -1.11    0.57
   2 -18   2    0.97    0.77
   2 -18   2    0.61    0.55
  -2 -18  -2   -0.07    0.47
   2 -18   2   -0.92    0.51
  -2 -18  -2   -0.66    0.52
   2  18   2   -0.25    0.40
  -3 -18  -2   21.65    1.35
  -3 -18  -2   19.51    1.15
  -3 -18  -2   21.95    1.36
   3 -18   2   20.83    1.30
   3 -18   2   25.00    1.49
   3  18   2   21.77    1.07
  -4 -18  -2    4.30    0.84
  -4 -18  -2    5.00    0.85
   4 -18   2    6.08    0.81
   4 -18   2    4.12    0.95
  -4 -18  -2    4.08    0.71
   4  18   2    6.54    0.76
   5 -18   2   -0.46    0.77
   5 -18   2    0.78    0.58
  -5 -18  -2    0.56    0.64
  -5 -18  -2    0.36    0.58
  -5 -18  -2   -0.25    0.66
   5  18   2   -0.09    0.48
  -6 -18  -2    9.39    1.14
  -6 -18  -2    9.86    1.15
   6 -18   2   10.15    1.23
  -6 -18  -2    7.85    0.96
   6  18   2    8.99    0.95
  -7 -18  -2   23.17    1.45
   7 -18   2   23.31    1.64
  -7 -18  -2   21.40    1.52
  -7 -18  -2   21.44    1.51
   7  18   2   23.23    1.37
  -8 -18  -2   14.38    1.31
  -8 -18  -2   14.32    1.41
  -8 -18  -2   16.13    1.43
   8 -18   2   16.52    1.48
   8  18   2   15.90    1.27
  -7 -19   2    2.51    0.82
  -7 -19   2    2.00    0.84
  -7 -19   2    1.03    0.79
   7  19  -2    3.13    0.75
  -6 -19   2   43.06    2.02
  -6 -19   2   38.70    1.81
  -6 -19   2   41.14    2.01
   6  19  -2   41.90    1.78
  -5 -19   2    1.64    0.76
  -5 -19   2    1.10    0.78
  -5 -19   2    1.43    0.65
   5  19  -2    1.52    0.61
  -4 -19   2    5.79    0.98
  -4 -19   2    6.37    0.95
  -4 -19   2    7.18    0.87
   4 -19  -2    7.18    0.89
   4  19  -2    6.97    0.80
  -3 -19   2    5.88    0.94
  -3 -19   2    4.86    0.94
  -3 -19   2    6.59    0.79
   3 -19  -2    5.82    0.86
   3  19  -2    7.42    0.79
  -2 -19   2   12.64    0.90
   2 -19  -2   12.67    1.06
  -2 -19   2   11.49    1.16
   2 -19  -2   12.36    1.08
  -2 -19   2   10.96    1.12
   2  19  -2   12.56    0.86
  -1 -19   2    4.32    0.62
  -1 -19   2    5.10    0.85
   1 -19  -2    4.05    0.79
   1 -19  -2    5.54    0.82
  -1 -19   2    4.97    0.86
   1  19  -2    5.30    0.60
   0 -19   2   20.46    1.33
   0 -19  -2   24.10    1.40
   0 -19   2   21.42    1.34
   0 -19  -2   19.86    1.27
  -1 -19  -2   16.19    1.17
  -1 -19  -2   15.31    1.22
   1 -19   2   17.38    1.27
   1 -19   2   14.95    1.17
  -1 -19  -2   14.93    0.89
   1  19   2   17.23    0.86
   2 -19   2    2.18    0.67
  -2 -19  -2    2.49    0.76
  -2 -19  -2    2.07    0.58
   2 -19   2    2.59    0.71
  -2 -19  -2    1.94    0.70
   2  19   2    1.95    0.52
  -3 -19  -2    7.52    0.83
  -3 -19  -2    8.73    1.07
   3 -19   2    8.09    0.94
   3 -19   2    7.86    0.92
  -3 -19  -2    8.32    1.00
   3  19   2    8.91    0.79
  -4 -19  -2   18.81    1.36
   4 -19   2   19.75    1.49
  -4 -19  -2   20.56    1.39
   4 -19   2   21.59    1.28
  -4 -19  -2   19.71    1.18
   4  19   2   20.11    1.11
  -5 -19  -2    1.07    0.72
  -5 -19  -2   -0.39    0.68
   5 -19   2    0.74    0.88
  -5 -19  -2    0.24    0.61
   5  19   2   -0.21    0.56
  -6 -19  -2   15.67    1.24
  -6 -19  -2   15.91    1.39
  -6 -19  -2   15.10    1.40
   6 -19   2   18.63    1.55
   6  19   2   15.10    1.15
  -7 -19  -2    1.26    0.78
   7 -19   2    0.11    0.92
  -7 -19  -2    0.89    0.75
  -7 -19  -2    0.75    0.81
   7  19   2    1.82    0.70
  -6 -20   2    3.01    0.87
  -6 -20   2    1.09    0.84
  -6 -20   2    1.01    0.71
   6  20  -2    2.23    0.71
  -5 -20   2    0.17    0.71
  -5 -20   2   -0.01    0.74
  -5 -20   2   -0.12    0.62
   5  20  -2    0.96    0.62
  -4 -20   2   11.91    1.25
   4 -20  -2   11.99    1.13
  -4 -20   2   15.01    1.09
  -4 -20   2   11.85    1.26
   4  20  -2   15.60    1.09
  -3 -20   2    5.98    0.99
  -3 -20   2    4.81    0.88
  -3 -20   2    4.38    0.73
   3 -20  -2    6.34    0.87
   3  20  -2    6.34    0.76
  -2 -20   2    1.39    0.73
  -2 -20   2    1.66    0.54
  -2 -20   2    2.21    0.78
   2 -20  -2    1.80    0.65
   2  20  -2    0.27    0.50
   1 -20  -2   -0.63    0.61
   1 -20  -2   -0.54    0.61
  -1 -20   2   -0.19    0.60
  -1 -20   2    0.23    0.67
  -1 -20   2    0.35    0.49
   1  20  -2   -0.03    0.43
   0 -20   2   28.13    1.50
   0 -20   2   24.40    1.48
   0 -20  -2   21.32    1.43
   0 -20  -2   25.59    1.44
  -1 -20  -2    1.02    0.65
   1 -20   2    0.76    0.65
  -1 -20  -2    1.56    0.78
   1 -20   2    1.52    0.68
  -2 -20  -2    9.89    1.10
   2 -20   2    7.80    0.99
   2 -20   2    9.62    1.04
  -2 -20  -2    6.85    0.76
  -2 -20  -2    8.91    1.07
   2  20   2    8.74    0.75
  -3 -20  -2    2.23    0.82
  -3 -20  -2   -0.21    0.61
   3 -20   2    1.92    0.69
   3 -20   2    1.61    0.74
  -3 -20  -2    2.39    0.76
   3  20   2    2.02    0.60
  -4 -20  -2    9.78    1.14
  -4 -20  -2    8.84    1.19
  -4 -20  -2    9.72    0.98
   4  20   2    8.90    0.86
  -5 -20  -2    5.08    1.00
  -5 -20  -2    5.50    1.00
  -5 -20  -2    5.54    0.88
   5  20   2    5.87    0.82
  -6 -20  -2   15.52    1.44
  -6 -20  -2   13.58    1.22
  -6 -20  -2   14.56    1.38
   6  20   2   14.92    1.15
  -4 -21   2   11.16    1.27
  -4 -21   2   12.60    1.33
  -4 -21   2   12.01    1.07
   4  21  -2   15.66    1.11
   3 -21  -2    3.94    0.86
  -3 -21   2    3.38    0.93
  -3 -21   2    4.12    0.93
  -3 -21   2    4.82    0.79
   3  21  -2    5.16    0.73
   2 -21  -2   20.76    1.41
  -2 -21   2   19.22    1.15
  -2 -21   2   22.65    1.53
  -2 -21   2   23.05    1.51
   2  21  -2   23.22    1.12
   1 -21  -2    0.27    0.69
  -1 -21   2    0.76    0.76
  -1 -21   2    1.04    0.71
   0 -21  -2   44.85    1.97
   0 -21   2   45.11    1.99
   0 -21  -2   45.12    1.92
   0 -21   2   42.29    1.99
  -1 -21  -2    4.35    0.95
   1 -21   2    4.09    0.88
  -1 -21  -2    4.43    0.86
   1 -21   2    4.27    0.83
   2 -21   2    7.57    1.03
  -2 -21  -2    6.66    0.98
  -2 -21  -2    5.77    1.03
   2 -21   2    5.48    0.91
  -3 -21  -2    0.13    0.72
   3 -21   2    2.46    0.74
   3 -21   2    2.26    0.83
  -3 -21  -2    0.97    0.60
  -3 -21  -2    1.47    0.79
   3  21   2    0.65    0.57
  -4 -21  -2   25.97    1.61
   4 -21   2   25.38    1.50
  -4 -21  -2   21.75    1.55
  -4 -21  -2   22.82    1.34
   4  21   2   24.81    1.29
 -15   0   3   -0.02    0.64
  15   0  -3   -0.73    0.70
  15   0  -3   -0.36    0.97
  14   0  -3    0.42    0.66
  14   0  -3   -1.11    0.86
 -14   0   3    0.31    0.63
 -13   0   3    3.15    0.71
  13   0  -3    3.04    0.97
  13   0  -3    4.28    0.78
 -12   0   3    0.72    0.57
 -12   0   3    0.74    0.52
  12   0  -3   -0.51    0.76
  12   0  -3   -0.90    0.55
  11   0  -3   43.50    1.96
  11   0  -3   42.25    1.57
 -11   0   3   40.00    1.63
  11   0  -3   39.56    1.62
 -11   0   3   42.85    1.49
  11   0  -3   43.62    1.70
 -11   0   3   43.37    1.54
  10   0  -3   -0.23    0.66
  10   0  -3   -0.15    0.48
  10   0  -3   -0.87    0.65
 -10   0   3   -0.69    0.46
 -10   0   3   -0.17    0.60
  10   0  -3   -0.56    0.52
 -10   0   3    0.24    0.45
 -10   0   3    0.22    0.44
  -9   0   3   42.53    1.39
  -9   0   3   41.77    1.64
   9   0  -3   44.17    1.53
   9   0  -3   41.75    1.56
   9   0  -3   42.86    1.57
   9   0  -3   43.35    1.73
  -9   0   3   43.71    1.43
   9   0  -3   40.99    1.54
  -9   0   3   43.72    1.56
   8   0  -3   -0.02    0.43
   8   0  -3    0.09    0.46
  -8   0   3    0.39    0.50
  -8   0   3   -0.20    0.33
   8   0  -3    0.46    0.44
  -8   0   3   -0.36    0.41
   8   0  -3   -0.13    0.54
   7   0  -3  146.84    3.48
  -7   0   3  139.75    3.40
   7   0  -3  148.57    3.54
   7   0  -3  144.09    3.55
  -7   0   3  148.99    3.54
  -6   0   3   -0.01    0.36
   6   0  -3    0.44    0.32
  -6   0   3   -0.42    0.30
   6   0  -3    0.03    0.34
  -6   0   3    0.06    0.20
   6   0  -3   -0.11    0.32
  -6   0   3   -0.29    0.23
   5   0  -3  731.70   15.64
   5   0  -3  725.04   15.51
  -5   0   3  728.21   15.40
   5   0  -3  721.72   15.53
  -5   0   3  742.10   15.63
  -4   0   3   -0.11    0.24
   4   0  -3   -0.12    0.24
   4   0  -3    0.29    0.26
  -4   0   3    0.02    0.19
   4   0  -3   -0.01    0.27
  -4   0   3    0.10    0.30
  -3   0   3    7.95    0.47
  -3   0   3    7.68    0.38
   3   0  -3    7.55    0.49
  -3   0   3    6.77    0.50
   3   0  -3    6.11    0.51
   3   0  -3    7.34    0.46
   2   0  -3   -0.32    0.20
  -2   0   3   -0.48    0.23
  -2   0   3   -0.31    0.20
   2   0  -3   -0.18    0.20
   2   0  -3   -0.59    0.20
  -2   0   3   -0.40    0.20
   1   0  -3   16.73    0.51
  -1   0   3   16.75    0.50
  -1   0   3   16.70    0.50
   1   0  -3   17.08    0.49
  -1   0   3   17.11    0.52
   0   0   3   -0.62    0.12
   0   0   3   -0.70    0.14
   0   0   3   -0.65    0.12
   0   0  -3   -0.67    0.12
   0   0   3   -0.51    0.13
   0   0  -3   -0.79    0.11
  -1   0  -3  288.62    6.30
  -1   0  -3  302.22    6.28
   1   0   3  300.54    6.35
   1   0   3  284.39    6.30
   1   0   3  296.57    6.62
   2   0   3   -0.27    0.31
   2   0   3    0.16    0.27
   2   0   3    0.29    0.27
  -2   0  -3    0.59    0.27
  -2   0  -3    0.03    0.24
  -2   0  -3    0.07    0.27
  -3   0  -3    1.82    0.31
  -3   0  -3    2.37    0.34
   3   0   3    2.52    0.34
  -3   0  -3    2.50    0.34
   3   0   3    2.20    0.35
   3   0   3    2.16    0.41
   4   0   3    0.42    0.26
   4   0   3   -0.10    0.27
   4   0   3   -0.10    0.32
  -4   0  -3    0.15    0.28
  -4   0  -3    0.01    0.23
   5   0   3   63.90    1.72
   5   0   3   60.58    1.70
  -5   0  -3   62.86    1.71
  -5   0  -3   61.82    1.69
   5   0   3   60.61    1.84
  -6   0  -3   -0.10    0.29
  -6   0  -3   -0.12    0.29
   6   0   3    0.27    0.47
   6   0   3   -0.23    0.35
  -6   0  -3   -0.20    0.33
   6   0   3   -0.13    0.33
  -6   0  -3   -0.66    0.31
  -7   0  -3    8.70    0.69
  -7   0  -3    9.26    0.68
   7   0   3    9.71    0.73
   7   0   3    8.43    0.69
  -7   0  -3    8.49    0.67
   7   0   3    8.62    0.79
  -8   0  -3   -0.37    0.41
   8   0   3    0.30    0.48
  -8   0  -3   -0.50    0.41
   8   0   3   -0.39    0.59
   8   0   3   -0.19    0.46
  -8   0  -3   -0.03    0.47
  -9   0  -3  133.22    3.39
   9   0   3  129.91    3.78
   9   0   3  134.17    3.47
  -9   0  -3  130.13    3.41
   9   0   3  127.05    3.45
  -9   0  -3  133.32    3.47
 -10   0  -3   -0.05    0.48
 -10   0  -3   -0.74    0.44
  10   0   3   -0.58    0.54
  10   0   3   -0.27    0.51
  10   0   3    0.61    0.80
 -10   0  -3   -0.35    0.47
 -10   0  -3    0.07    0.52
 -11   0  -3   35.36    1.51
 -11   0  -3   36.64    1.49
  11   0   3   36.12    1.93
  11   0   3   35.39    1.52
 -11   0  -3   34.75    1.49
 -12   0  -3   -0.34    0.51
  12   0   3   -0.52    0.86
  12   0   3    0.28    0.57
 -12   0  -3    0.33    0.57
 -12   0  -3    0.85    0.55
 -13   0  -3   13.30    1.12
  13   0   3   11.02    1.35
  13   0   3   12.46    1.11
 -13   0  -3   14.00    1.09
 -13   0  -3   12.74    1.09
 -14   0  -3   -0.35    0.62
  14   0   3   -1.67    0.79
  14   0   3    0.17    0.62
 -14   0  -3   -0.14    0.58
  15   0   3   36.53    1.84
 -15   0  -3   35.60    1.71
  15   0   3   35.46    2.34
 -15  -1   3    9.14    1.08
  15  -1  -3   10.71    1.48
  15  -1  -3   11.58    1.13
  15   1  -3   10.01    1.13
  15   1  -3    7.67    1.36
 -15   1   3   11.85    1.16
 -14  -1   3    1.32    0.69
  14  -1  -3    0.11    0.59
  14  -1  -3    0.87    0.94
  14   1  -3   -1.27    0.83
  14   1  -3   -0.14    0.64
 -14   1   3    0.55    0.61
 -13  -1   3    0.50    0.55
 -13  -1   3   -0.20    0.56
  13  -1  -3   -0.78    0.56
  13  -1  -3   -0.86    0.70
 -13   1   3    0.49    0.59
  13   1  -3    0.05    0.83
  13   1  -3   -1.00    0.56
 -12  -1   3    3.49    0.64
  12  -1  -3    2.89    0.90
  12  -1  -3    2.51    0.66
 -12  -1   3    2.83    0.66
 -12   1   3    4.29    0.73
  12   1  -3    2.88    0.90
  12   1  -3    3.38    0.74
  11  -1  -3    1.34    0.58
 -11  -1   3    0.78    0.53
  11  -1  -3    0.53    0.69
 -11  -1   3    0.42    0.46
  11  -1  -3    1.43    0.69
 -11  -1   3    0.84    0.60
 -11  -1   3    0.25    0.43
  11   1  -3    0.91    0.52
 -11   1   3    0.96    0.53
  11   1  -3    0.74    0.65
 -11   1   3    0.57    0.45
  11   1  -3    1.36    0.58
 -10  -1   3    1.16    0.49
  10  -1  -3    1.02    0.57
 -10  -1   3    1.68    0.52
  10  -1  -3   -0.69    0.68
 -10  -1   3    0.67    0.53
  10  -1  -3    1.32    0.54
  10  -1  -3    0.69    0.70
 -10  -1   3    0.46    0.60
 -10  -1   3    0.68    0.58
 -10   1   3    0.24    0.43
  10   1  -3    0.85    0.64
  10   1  -3    1.43    0.62
  10   1  -3    1.77    0.58
 -10   1   3   -0.02    0.52
  10   1  -3    0.96    0.58
 -10   1   3    1.02    0.46
  10   1  -3    1.77    0.79
  -9  -1   3   32.19    1.21
   9  -1  -3   32.41    1.28
   9  -1  -3   29.84    1.26
  -9  -1   3   30.18    1.24
  -9  -1   3   32.10    1.34
   9  -1  -3   29.72    1.37
   9  -1  -3   28.08    1.48
  -9  -1   3   27.95    1.36
   9  -1  -3   31.41    1.29
   9   1  -3   29.61    1.37
  -9   1   3   31.86    1.20
   9   1  -3   33.84    1.60
   9   1  -3   29.97    1.34
  -9   1   3   30.59    1.26
   9   1  -3   31.51    1.33
  -9   1   3   29.69    1.38
   9   1  -3   31.28    1.35
  -9   1   3   34.25    1.30
  -9   1   3   33.34    1.19
  -8  -1   3   29.81    1.14
   8  -1  -3   31.78    1.21
   8  -1  -3   31.56    1.46
   8  -1  -3   31.78    1.20
   8  -1  -3   31.44    1.25
  -8  -1   3   29.89    1.31
  -8  -1   3   31.00    1.25
  -8  -1   3   31.94    1.13
   8   1  -3   31.21    1.27
  -8   1   3   30.03    1.19
   8   1  -3   33.11    1.28
  -8   1   3   31.58    1.33
  -8   1   3   31.04    1.23
   8   1  -3   32.55    1.27
  -8   1   3   32.34    1.14
   8   1  -3   30.67    1.37
  -7  -1   3  139.10    3.31
  -7  -1   3  138.74    3.42
   7  -1  -3  135.40    3.38
   7  -1  -3  140.05    3.31
   7  -1  -3  141.82    3.37
  -7   1   3  136.42    3.36
  -7   1   3  141.94    3.38
   7   1  -3  139.06    3.62
   7   1  -3  136.74    3.44
  -7   1   3  138.49    3.25
   7   1  -3  137.69    3.37
  -7   1   3  136.50    3.51
   7   1  -3  142.54    3.43
  -6  -1   3    8.13    0.66
   6  -1  -3    7.59    0.57
  -6  -1   3    7.93    0.54
   6  -1  -3    8.54    0.65
   6  -1  -3    7.41    0.58
  -6  -1   3    8.16    0.62
  -6  -1   3    8.72    0.64
  -6   1   3    7.20    0.55
   6   1  -3    8.46    0.67
   6   1  -3    8.29    0.62
  -6   1   3    6.73    0.51
  -6   1   3    7.46    0.63
  -6   1   3    8.02    0.57
   6   1  -3    7.15    0.56
   5  -1  -3   49.33    1.38
  -5  -1   3   50.48    1.45
  -5  -1   3   49.03    1.48
  -5  -1   3   50.48    1.44
  -5  -1   3   49.68    1.36
   5  -1  -3   52.23    1.40
   5  -1  -3   48.85    1.39
  -5   1   3   50.36    1.39
  -5   1   3   52.49    1.39
   5   1  -3   50.04    1.46
  -5   1   3   51.74    1.49
   5   1  -3   53.03    1.45
   5   1  -3   50.44    1.45
  -5   1   3   50.12    1.29
   4  -1  -3   87.28    2.13
   4  -1  -3   90.15    2.13
  -4  -1   3   91.31    2.20
  -4  -1   3   87.02    2.09
   4  -1  -3   90.68    2.16
  -4  -1   3   90.00    2.20
  -4   1   3   93.54    2.15
  -4   1   3   87.70    2.04
   4   1  -3   89.71    2.19
   4   1  -3   91.23    2.22
   4   1  -3   88.56    2.18
  -3  -1   3  612.81   13.70
  -3  -1   3  648.75   13.49
   3  -1  -3  646.76   13.53
[truncated: 2,524,683 more chars]
