# Supplementary material for: Synthesis and crystallographic characterization of [2,2-bis­(η5-penta­methyl­cyclo­penta­dien­yl)-3,4-bis(tri­methyl­sil­yl)-2-zircona­furan-5-one-κO 5]triisobutyl­aluminium
Source: Acta Crystallogr E Crystallogr Commun. 2018 Mar 27;74(Pt 4):566–8. doi: 10.1107/S2056989018004759 (PMC5946991; doi:10.1107/S2056989018004759)
Supplement: Supplementary file 2 [file e-74-00566-Isup2.hkl]

data_I                                                                          
_shelx_title ' AX0125_multiscan_m in P2(1)/n'                                   
_shelx_refln_list_code          4                                               
_shelx_F_calc_maximum      242.33                                               
_exptl_crystal_F_000      1672.00                                               
_reflns_d_resolution_high  0.7500                                               
                                                                                
loop_                                                                           
 _space_group_symop_operation_xyz                                               
 'x, y, z'                                                                      
 '-x+1/2, y+1/2, -z+1/2'                                                        
 '-x, -y, -z'                                                                   
 'x-1/2, -y-1/2, z-1/2'                                                         
                                                                                
_cell_length_a    11.5404                                                       
_cell_length_b    16.5073                                                       
_cell_length_c    22.9519                                                       
_cell_angle_alpha  90.000                                                       
_cell_angle_beta   95.021                                                       
_cell_angle_gamma  90.000                                                       
                                                                                
_shelx_F_squared_multiplier     1.000                                           
                                                                                
loop_                                                                           
 _refln_index_h                                                                 
 _refln_index_k                                                                 
 _refln_index_l                                                                 
 _refln_F_squared_calc                                                          
 _refln_F_squared_meas                                                          
 _refln_F_squared_sigma                                                         
 _refln_observed_status                                                         
   2   0   0      28465.23      28643.28       231.17 o                         
   4   0   0      43799.57      43622.06       352.92 o                         
   6   0   0      11725.36      11166.28        98.46 o                         
   8   0   0       1368.00       1200.98        22.96 o                         
  10   0   0       9194.55       9093.43        89.32 o                         
  12   0   0         12.53          3.40        15.14 o                         
  14   0   0        228.98        172.22        29.15 o                         
   1   1   0        536.85        554.47         5.31 o                         
   2   1   0      30085.73      30844.33       163.89 o                         
   3   1   0       7652.47       7642.54        43.41 o                         
   4   1   0          0.65          9.96         4.06 o                         
   5   1   0        663.61        701.66        10.19 o                         
   6   1   0      11390.49      11131.51        69.21 o                         
   7   1   0        692.55        734.88        12.59 o                         
   8   1   0         20.21         16.35         6.64 o                         
   9   1   0       1301.38       1298.64        18.28 o                         
  10   1   0       6198.52       6326.71        51.52 o                         
  11   1   0        267.89        250.28        13.33 o                         
  12   1   0       2408.83       2374.64        32.05 o                         
  13   1   0        431.57        481.54        19.22 o                         
  14   1   0        159.96        122.53        16.03 o                         
  15   1   0         76.12         43.28        24.39 o                         
   1   2   0        298.48        259.72         3.76 o                         
   2   2   0       1907.36       1913.24        13.56 o                         
   3   2   0        527.67        673.40         8.40 o                         
   4   2   0      16385.89      15624.05        86.10 o                         
   5   2   0       1458.40       1532.14        14.38 o                         
   6   2   0       4782.29       4592.85        32.61 o                         
   7   2   0       4852.54       4603.39        31.77 o                         
   8   2   0       1754.35       1627.92        17.03 o                         
   9   2   0         29.08         11.63         7.67 o                         
  10   2   0       1440.13       1422.25        22.29 o                         
  11   2   0         46.90         46.68        10.07 o                         
  12   2   0          0.82         -9.58        11.39 o                         
  13   2   0          0.48        -15.81        15.81 o                         
  14   2   0        201.00        193.65        17.32 o                         
  15   2   0        659.17        741.86        35.48 o                         
   1   3   0       9800.81      10236.94        69.91 o                         
   2   3   0          4.39         24.18         3.31 o                         
   3   3   0       7799.07       8433.10        50.87 o                         
   4   3   0       4266.80       4335.82        29.24 o                         
   5   3   0         12.51         12.99         4.30 o                         
   6   3   0       8777.67       8697.54        57.88 o                         
   7   3   0         28.64         28.09         6.25 o                         
   8   3   0        156.09        170.80         8.13 o                         
   9   3   0       4514.74       4450.42        39.45 o                         
  10   3   0       2576.77       2750.28        29.92 o                         
  11   3   0          8.22          7.83        10.27 o                         
  12   3   0       2178.60       2063.09        35.98 o                         
  13   3   0        808.99        836.53        24.84 o                         
  14   3   0       1084.65       1136.18        37.03 o                         
  15   3   0        406.39        397.74        28.24 o                         
   0   4   0       6329.97       7141.30        55.73 o                         
   1   4   0       3312.70       3909.70        26.15 o                         
   2   4   0      58081.43      58484.86       356.62 o                         
   3   4   0        929.94        732.14         9.96 o                         
   4   4   0       6637.41       6527.45        41.52 o                         
   5   4   0         41.82         44.45         4.90 o                         
   6   4   0       1101.83       1133.22        12.03 o                         
   7   4   0      13369.82      12685.69        76.73 o                         
   8   4   0        203.88        224.20        11.32 o                         
   9   4   0         30.83         64.78        10.71 o                         
  10   4   0        268.74        229.63        12.51 o                         
  11   4   0         98.44         93.64        11.40 o                         
  12   4   0        337.08        322.51        15.96 o                         
  13   4   0        208.35        222.56        16.94 o                         
  14   4   0        256.32        258.75        18.83 o                         
  15   4   0        572.84        627.59        27.58 o                         
   1   5   0       7754.14       8556.58        50.59 o                         
   2   5   0       4075.03       4579.66        52.03 o                         
   3   5   0        543.70        504.84         6.87 o                         
   4   5   0       2230.59       2190.76        20.82 o                         
   5   5   0         12.43          8.28         4.32 o                         
   6   5   0       2452.55       2658.34        20.68 o                         
   7   5   0        218.39        230.27         9.11 o                         
   8   5   0       3483.85       3354.70        33.32 o                         
   9   5   0       6031.00       5828.99        50.76 o                         
  10   5   0        861.04        846.47        18.38 o                         
  11   5   0        347.76        322.38        14.48 o                         
  12   5   0        735.20        717.50        20.68 o                         
  13   5   0       1774.69       1888.42        34.36 o                         
  14   5   0       1925.91       2098.64        38.05 o                         
   0   6   0         49.45         39.92         4.68 o                         
   1   6   0         68.73         95.55         4.82 o                         
   2   6   0      35877.10      36476.95       320.78 o                         
   3   6   0       6902.55       6571.62        60.32 o                         
   4   6   0       4130.86       4235.06        29.57 o                         
   5   6   0       2572.54       2515.63        19.27 o                         
   6   6   0        441.41        500.50         9.34 o                         
   7   6   0       8000.49       7711.33        59.72 o                         
   8   6   0       1467.20       1506.43        21.98 o                         
   9   6   0        803.00        717.27        17.21 o                         
  10   6   0        534.70        483.83        15.43 o                         
  11   6   0       1471.17       1333.18        27.59 o                         
  12   6   0        226.61        226.94        14.01 o                         
  13   6   0        205.58        221.68        16.14 o                         
  14   6   0        155.33        157.55        17.46 o                         
   1   7   0       2592.85       2753.51        18.63 o                         
   2   7   0          1.89         25.80         6.31 o                         
   3   7   0        527.12        486.97        15.11 o                         
   4   7   0       8450.55       8419.06        63.90 o                         
   5   7   0       1858.77       2154.87        20.05 o                         
   6   7   0         55.51         56.48         6.36 o                         
   7   7   0        768.29        850.60        16.24 o                         
   8   7   0       3886.56       3818.92        36.79 o                         
   9   7   0       2598.60       2588.52        29.78 o                         
  10   7   0       1166.75       1089.11        20.65 o                         
  11   7   0       1459.66       1506.37        24.96 o                         
  12   7   0        632.94        643.45        19.84 o                         
  13   7   0       1726.97       1726.75        39.42 o                         
  14   7   0       2480.26       2600.31        51.26 o                         
   0   8   0       1786.96       1680.40        18.45 o                         
   1   8   0       8559.88       9426.29        57.12 o                         
   2   8   0       8621.54       8230.50        61.81 o                         
   3   8   0       4631.89       4172.53        40.41 o                         
   4   8   0        340.21        261.03         9.36 o                         
   5   8   0       3417.30       3495.25        34.44 o                         
   6   8   0        128.48        157.30         6.96 o                         
   7   8   0       4960.17       4779.04        41.47 o                         
   8   8   0       1818.52       1825.58        23.74 o                         
   9   8   0       1778.45       1665.71        25.72 o                         
  10   8   0         41.17         38.67        10.47 o                         
  11   8   0       2462.73       2488.35        32.96 o                         
  12   8   0        439.05        455.40        17.47 o                         
  13   8   0         12.86         12.30        12.70 o                         
  14   8   0          7.40         -2.53        15.10 o                         
   1   9   0          6.66         11.09         3.96 o                         
   2   9   0       1046.52       1157.47        16.04 o                         
   3   9   0        632.68        654.86        14.66 o                         
   4   9   0         60.06         48.53         9.33 o                         
   5   9   0        225.32        184.81        11.64 o                         
   6   9   0        891.83        865.33        19.65 o                         
   7   9   0       1090.72       1154.01        22.36 o                         
   8   9   0       2596.89       2623.37        29.72 o                         
   9   9   0       1631.27       1582.23        23.29 o                         
  10   9   0        948.08        971.24        20.33 o                         
  11   9   0       2056.22       2174.67        30.52 o                         
  12   9   0        502.06        579.50        18.67 o                         
  13   9   0        763.57        746.73        27.04 o                         
   0  10   0       2923.94       3126.52        30.41 o                         
   1  10   0       7623.56       7498.84        44.31 o                         
   2  10   0       3265.66       3181.44        30.11 o                         
   3  10   0        315.76        216.88        10.01 o                         
   4  10   0        697.13        682.25        18.13 o                         
   5  10   0       8441.00       8327.21       128.96 o                         
   6  10   0        686.63        583.60        18.53 o                         
   7  10   0       3587.22       3364.44        41.78 o                         
   8  10   0        887.62        882.60        16.33 o                         
   9  10   0        910.13        875.19        17.75 o                         
  10  10   0         22.96         18.88        13.20 o                         
  11  10   0       1146.26       1220.69        29.31 o                         
  12  10   0        376.64        364.02        20.97 o                         
  13  10   0          0.06        -15.55        15.55 o                         
   1  11   0       1245.18       1197.61        14.09 o                         
   2  11   0        142.18        134.37         6.86 o                         
   3  11   0         49.81         44.43         8.75 o                         
   4  11   0         17.24          5.74        10.48 o                         
   5  11   0        447.79        433.69        16.90 o                         
   6  11   0         46.63         23.40        12.28 o                         
   7  11   0       1148.51       1083.70        24.24 o                         
   8  11   0        391.91        364.12        17.38 o                         
   9  11   0        687.51        647.27        21.83 o                         
  10  11   0        178.64        193.51        20.93 o                         
  11  11   0       2395.61       2266.83        38.58 o                         
  12  11   0        399.21        377.14        21.43 o                         
  13  11   0        461.03        469.71        24.04 o                         
   0  12   0        154.24        176.34        13.21 o                         
   1  12   0       3933.12       4052.56        37.97 o                         
   2  12   0        952.84        934.00        23.55 o                         
   3  12   0       1324.10       1536.20        25.41 o                         
   4  12   0         70.40         73.61        12.16 o                         
   5  12   0      13737.62      13738.36       110.95 o                         
   6  12   0         14.33          7.42        11.08 o                         
   7  12   0       1687.49       1646.56        29.00 o                         
   8  12   0          0.00         10.02        12.80 o                         
   9  12   0       1311.49       1280.75        28.50 o                         
  10  12   0         82.32         81.28        14.95 o                         
  11  12   0        427.07        430.48        21.73 o                         
  12  12   0         98.11         90.20        17.47 o                         
   1  13   0        273.19        301.41        11.21 o                         
   2  13   0        204.53        189.40        11.43 o                         
   3  13   0         62.32         70.51        12.90 o                         
   4  13   0        391.96        442.23        16.55 o                         
   5  13   0       4041.15       4070.72        49.15 o                         
   6  13   0        115.57        108.05        14.34 o                         
   7  13   0       1933.86       1758.93        33.11 o                         
   8  13   0         14.66         18.20        15.14 o                         
   9  13   0       1588.48       1643.83        39.27 o                         
  10  13   0          1.10          3.43        15.76 o                         
  11  13   0       1494.78       1310.55        41.02 o                         
  12  13   0         97.71         67.45        26.26 o                         
   0  14   0        806.10        748.96        27.85 o                         
   1  14   0       2565.65       2595.34        32.85 o                         
   2  14   0        368.65        315.15        15.78 o                         
   3  14   0       3610.72       3621.25        44.76 o                         
   4  14   0        442.87        438.28        17.91 o                         
   5  14   0       2023.68       1938.89        45.56 o                         
   6  14   0        561.12        507.97        18.75 o                         
   7  14   0        815.64        852.26        31.46 o                         
   8  14   0          0.87        -13.88        13.88 o                         
   9  14   0       1103.95       1120.90        35.94 o                         
  10  14   0        107.59         73.13        20.70 o                         
  11  14   0        100.54         64.08        22.03 o                         
   1  15   0         68.39         53.23         8.50 o                         
   2  15   0          0.33         -8.61        13.39 o                         
   3  15   0        631.12        643.90        20.46 o                         
   4  15   0        807.19        819.47        23.16 o                         
   5  15   0        195.16        202.77        15.51 o                         
   6  15   0        507.93        470.49        24.49 o                         
   7  15   0         30.28         34.86        16.78 o                         
   8  15   0        126.50        117.56        17.78 o                         
   9  15   0        981.60       1013.81        32.58 o                         
  10  15   0        318.69        321.91        24.56 o                         
  11  15   0        358.35        321.29        28.61 o                         
   0  16   0        440.26        471.34        19.76 o                         
   1  16   0       1605.34       1609.33        21.92 o                         
   2  16   0        860.98        846.66        24.72 o                         
   3  16   0       2340.80       2341.63        38.69 o                         
   4  16   0         42.88         42.51        14.11 o                         
   5  16   0          3.40          7.78        13.72 o                         
   6  16   0          0.43         -3.91        15.85 o                         
   7  16   0        785.08        702.29        30.36 o                         
   8  16   0          0.44         10.84        16.80 o                         
   9  16   0        600.19        553.64        29.81 o                         
  10  16   0         46.20         27.69        20.74 o                         
   1  17   0          0.38         17.30        12.21 o                         
   2  17   0         83.15         68.09        12.99 o                         
   3  17   0        365.74        364.96        19.77 o                         
   4  17   0       1933.55       1933.93        36.53 o                         
   5  17   0         29.13         12.64        15.93 o                         
   6  17   0        606.38        542.06        28.87 o                         
   7  17   0        552.74        559.75        28.33 o                         
   8  17   0          2.82          9.37        18.40 o                         
   9  17   0        301.56        261.66        25.31 o                         
   0  18   0       1647.81       1638.44        42.69 o                         
   1  18   0        374.74        385.54        18.77 o                         
   2  18   0        262.76        255.75        17.30 o                         
   3  18   0        894.11        905.80        26.54 o                         
   4  18   0        953.94       1035.27        34.85 o                         
   5  18   0         46.37         75.72        17.81 o                         
   6  18   0       1093.86       1106.88        35.82 o                         
   7  18   0         64.82         59.26        19.68 o                         
   8  18   0        475.85        489.37        29.46 o                         
   1  19   0        345.69        316.64        21.90 o                         
   2  19   0        388.33        392.13        19.99 o                         
   3  19   0        129.16        130.14        16.50 o                         
   4  19   0        621.48        570.91        26.79 o                         
   5  19   0        618.66        684.41        33.17 o                         
   6  19   0         58.27         34.19        21.30 o                         
   7  19   0        972.09        885.28        49.26 o                         
   0  20   0       3052.28       3015.31        87.86 o                         
   1  20   0        768.19        756.67        35.44 o                         
   2  20   0        818.73        789.36        26.24 o                         
   3  20   0        844.27        847.95        30.93 o                         
   4  20   0        662.30        639.42        28.76 o                         
   5  20   0        889.99        856.42        33.14 o                         
   6  20   0        714.87        746.90        58.36 o                         
   1  21   0        542.39        501.21        31.78 o                         
   2  21   0        200.95        194.52        25.17 o                         
   3  21   0         47.23         42.41        17.79 o                         
   4  21   0        385.78        416.48        25.83 o                         
   0  22   0        353.81        320.55        40.72 o                         
 -15   0   1        542.74        515.80        41.01 o                         
 -13   0   1        795.89        914.41        55.56 o                         
 -11   0   1          0.37          1.81        13.77 o                         
  -9   0   1          4.88         -6.09        14.46 o                         
  -7   0   1       1653.26       1417.37        23.10 o                         
  -5   0   1       5129.44       5616.77        52.63 o                         
  -3   0   1       5833.73       5865.12        55.41 o                         
  -1   0   1      55925.25      54870.01       582.87 o                         
   1   0   1      36327.18      35663.61       378.15 o                         
   3   0   1      14977.81      14272.82       118.71 o                         
   5   0   1       3754.01       3510.33        39.24 o                         
   7   0   1       3207.44       2892.06        34.39 o                         
   9   0   1      12861.96      12836.94       127.17 o                         
  11   0   1       1489.85       1431.11        34.46 o                         
  13   0   1       1870.79       1831.44        41.96 o                         
  15   0   1         11.41        -39.69        41.52 o                         
 -15   1   1        485.31        434.02        32.85 o                         
 -14   1   1         18.02         -3.08        16.69 o                         
 -13   1   1       4840.31       4965.65        58.19 o                         
 -12   1   1         17.04         -7.54        10.54 o                         
 -11   1   1       4178.98       4259.84        52.41 o                         
 -10   1   1         58.43         62.43         8.99 o                         
  -9   1   1       3278.62       3268.78        27.16 o                         
  -8   1   1        114.93        100.30         7.19 o                         
  -7   1   1       3884.54       4154.57        31.23 o                         
  -6   1   1       1670.65       1717.52        15.74 o                         
  -5   1   1       1684.30       1645.43        14.22 o                         
  -4   1   1        979.11        928.74        10.35 o                         
  -3   1   1      24053.35      23870.69       136.12 o                         
  -2   1   1       1624.11       1647.72        13.14 o                         
  -1   1   1      39993.57      40105.53       235.44 o                         
   0   1   1        258.87        233.85         7.18 o                         
   1   1   1      50117.70      49572.23       437.79 o                         
   2   1   1       2140.77       2072.11        16.45 o                         
   3   1   1      21202.67      20624.28       123.94 o                         
   4   1   1        383.76        359.44         7.66 o                         
   5   1   1          0.24          9.79         4.70 o                         
   6   1   1         33.23         42.44         5.55 o                         
   7   1   1       1678.22       1487.06        15.80 o                         
   8   1   1         86.79         83.07         8.66 o                         
   9   1   1       5764.03       5795.00        47.37 o                         
  10   1   1        169.95        214.61        11.84 o                         
  11   1   1       2836.44       2773.00        33.65 o                         
  12   1   1         31.36         50.07        11.71 o                         
  13   1   1        451.39        460.29        18.77 o                         
  14   1   1         34.91         14.95        14.54 o                         
  15   1   1       1057.56        975.43        54.42 o                         
 -15   2   1        920.00       1003.73        49.03 o                         
 -14   2   1         58.29         51.17        15.83 o                         
 -13   2   1        964.04        966.86        25.81 o                         
 -12   2   1         24.37         13.90        12.73 o                         
 -11   2   1          0.01         -8.59         8.59 o                         
 -10   2   1        167.91        185.76         9.91 o                         
  -9   2   1        592.78        522.49        12.52 o                         
  -8   2   1        585.40        604.21        11.47 o                         
  -7   2   1       6429.64       6066.68        39.33 o                         
  -6   2   1        172.68        147.08         6.34 o                         
  -5   2   1       4135.47       4070.87        27.60 o                         
  -4   2   1         60.33        117.92         4.44 o                         
  -3   2   1        111.33         74.19         4.05 o                         
  -2   2   1      19133.86      20072.38       118.60 o                         
  -1   2   1      27968.65      28039.04       224.25 o                         
   0   2   1       6016.35       6207.24        40.36 o                         
   1   2   1       2817.62       2737.98        20.17 o                         
   2   2   1       9929.15      10275.39        60.45 o                         
   3   2   1      27444.08      27115.40       155.83 o                         
   4   2   1         84.33         74.18         5.05 o                         
   5   2   1      14395.87      14051.05        81.72 o                         
   6   2   1       7949.57       8452.82        52.66 o                         
   7   2   1       7844.38       8021.07        49.72 o                         
   8   2   1        659.92        539.80        12.10 o                         
   9   2   1      11689.78      11487.08        75.62 o                         
  10   2   1       1121.86       1167.47        20.04 o                         
  11   2   1       1177.61       1139.04        21.10 o                         
  12   2   1        815.21        882.80        22.61 o                         
  13   2   1       1643.70       1594.79        43.65 o                         
  14   2   1        165.84        137.45        16.94 o                         
  15   2   1        101.89         83.65        20.89 o                         
 -15   3   1        773.50        802.19        36.28 o                         
 -14   3   1         36.01         13.98        14.90 o                         
 -13   3   1       1029.78       1050.21        36.58 o                         
 -12   3   1          0.22         -1.86        12.35 o                         
 -11   3   1       2291.23       2210.53        29.89 o                         
 -10   3   1        228.66        251.87        13.93 o                         
  -9   3   1        343.42        384.44        12.55 o                         
  -8   3   1        337.22        375.51         9.78 o                         
  -7   3   1       6169.84       6118.69        41.09 o                         
  -6   3   1       7930.73       8129.18        52.56 o                         
  -5   3   1        102.01        151.46         5.28 o                         
  -4   3   1       5035.54       5160.97        33.12 o                         
  -3   3   1       1661.84       1487.95        11.65 o                         
  -2   3   1        230.78        236.83         4.77 o                         
  -1   3   1        138.81        105.05         5.47 o                         
   0   3   1       6674.22       6692.24        39.06 o                         
   1   3   1       4208.36       4338.34        32.42 o                         
   2   3   1       4316.96       4494.26        30.52 o                         
   3   3   1       6043.79       6027.29        37.61 o                         
   4   3   1          0.25          7.23         3.97 o                         
   5   3   1       2265.95       2427.61        19.50 o                         
   6   3   1       3256.98       3340.46        26.77 o                         
   7   3   1        499.97        479.49        10.35 o                         
   8   3   1         68.85         48.65         7.83 o                         
   9   3   1       5203.94       5175.40        44.12 o                         
  10   3   1        115.92        105.95        10.91 o                         
  11   3   1       1298.09       1301.27        24.13 o                         
  12   3   1        911.78        930.74        24.89 o                         
  13   3   1        400.27        375.27        19.33 o                         
  14   3   1         47.33         25.39        14.92 o                         
  15   3   1       1050.15       1151.24        46.11 o                         
 -15   4   1        528.44        545.73        28.68 o                         
 -14   4   1         49.53         44.88        15.36 o                         
 -13   4   1        193.39        171.09        15.98 o                         
 -12   4   1         18.15         -9.70        10.53 o                         
 -11   4   1          7.54          6.24        10.13 o                         
 -10   4   1        269.17        245.08        12.59 o                         
  -9   4   1       1421.90       1434.88        21.36 o                         
  -8   4   1        218.92        186.05         9.68 o                         
  -7   4   1       3398.92       3172.52        25.32 o                         
  -6   4   1        505.64        560.11         9.17 o                         
  -5   4   1       1242.12       1182.99        11.59 o                         
  -4   4   1       9540.54       8777.93        53.27 o                         
  -3   4   1      13041.36      13317.48        77.68 o                         
  -2   4   1       4289.95       4452.78        44.78 o                         
  -1   4   1      18129.26      18254.59       148.54 o                         
   0   4   1        171.20        150.39         3.89 o                         
   1   4   1      12845.91      13943.83        80.61 o                         
   2   4   1      15103.64      17061.43       116.40 o                         
   3   4   1      10590.47      10488.85        65.14 o                         
   4   4   1       1186.24       1162.56        12.32 o                         
   5   4   1      13854.61      14324.47        86.39 o                         
   6   4   1       6836.38       6873.93        44.00 o                         
   7   4   1       7165.19       7342.91        52.05 o                         
   8   4   1       2962.59       2833.84        30.20 o                         
   9   4   1       4430.59       4549.85        42.72 o                         
  10   4   1       2802.34       2796.97        32.24 o                         
  11   4   1        661.76        673.24        19.06 o                         
  12   4   1        418.89        373.85        16.78 o                         
  13   4   1        639.61        631.03        22.79 o                         
  14   4   1         22.46          8.24        14.96 o                         
  15   4   1        524.30        506.78        31.49 o                         
 -14   5   1         79.21        123.98        16.74 o                         
 -13   5   1        668.75        624.21        22.52 o                         
 -12   5   1          3.18        -10.63        10.63 o                         
 -11   5   1       3486.18       3496.45        38.06 o                         
 -10   5   1       5060.30       5184.20        47.46 o                         
  -9   5   1        607.32        643.68        17.12 o                         
  -8   5   1       1240.49       1329.84        19.68 o                         
  -7   5   1       2277.81       2384.86        21.12 o                         
  -6   5   1      10478.80       9963.28        56.84 o                         
  -5   5   1       9849.73      10415.25        65.61 o                         
  -4   5   1       2219.13       2295.06        16.17 o                         
  -3   5   1      13786.64      13453.82       100.19 o                         
  -2   5   1       5995.34       7102.71        74.49 o                         
  -1   5   1       9723.22       9302.43        51.07 o                         
   0   5   1       7123.68       7247.25        40.46 o                         
   1   5   1      30126.75      31781.03       174.66 o                         
   2   5   1       1266.89       1567.21        14.48 o                         
   3   5   1       8296.06       8387.40        52.98 o                         
   4   5   1       1440.47       1401.84        14.34 o                         
   5   5   1          0.20          9.60         4.54 o                         
   6   5   1         20.41         40.51         5.65 o                         
   7   5   1       3206.71       3378.91        29.29 o                         
   8   5   1         54.62         36.79         9.67 o                         
   9   5   1       4339.90       4257.59        40.79 o                         
  10   5   1        882.79        886.58        24.99 o                         
  11   5   1        901.32        880.16        19.99 o                         
  12   5   1        903.84        880.54        21.99 o                         
  13   5   1        946.46        970.20        26.30 o                         
  14   5   1         83.05         86.66        16.57 o                         
 -14   6   1         19.68         30.77        16.65 o                         
 -13   6   1        780.13        776.83        25.18 o                         
 -12   6   1          4.94        -10.90        10.90 o                         
 -11   6   1        329.75        305.25        16.69 o                         
 -10   6   1        826.48        874.06        18.94 o                         
  -9   6   1        122.54         92.57        10.73 o                         
  -8   6   1        772.06        731.21        15.95 o                         
  -7   6   1        165.96        135.84         9.17 o                         
  -6   6   1        178.02        197.61         6.04 o                         
  -5   6   1       3071.38       3060.75        21.39 o                         
  -4   6   1       7610.06       6901.93        43.56 o                         
  -3   6   1       4009.77       3890.85        39.16 o                         
  -2   6   1      11616.83      11857.33       109.33 o                         
  -1   6   1      12850.80      13211.74        76.78 o                         
   0   6   1      21116.56      22063.64       122.04 o                         
   1   6   1       6841.99       6788.16        42.90 o                         
   2   6   1       4046.84       3894.74        32.00 o                         
   3   6   1       4343.25       4162.49        31.85 o                         
   4   6   1       2515.59       2505.81        20.23 o                         
   5   6   1      16012.64      16758.57       100.30 o                         
   6   6   1       4472.75       4215.21        29.92 o                         
   7   6   1       4278.88       4085.73        36.90 o                         
   8   6   1        344.53        325.11        13.73 o                         
   9   6   1       1672.86       1681.77        26.53 o                         
  10   6   1       5452.07       5354.62        48.97 o                         
  11   6   1       2117.11       2155.33        29.32 o                         
  12   6   1       1412.58       1364.64        25.89 o                         
  13   6   1         24.01         35.82        14.20 o                         
  14   6   1        354.79        351.50        31.15 o                         
 -14   7   1        297.37        311.42        20.75 o                         
 -13   7   1        381.81        381.75        25.46 o                         
 -12   7   1        511.67        504.75        20.03 o                         
 -11   7   1        466.72        491.68        16.48 o                         
 -10   7   1       9179.88       9259.53        73.90 o                         
  -9   7   1        226.57        242.51        11.98 o                         
  -8   7   1       4568.38       4644.26        41.97 o                         
  -7   7   1        222.30        229.10        10.30 o                         
  -6   7   1       9748.44       9459.28        62.57 o                         
  -5   7   1      10569.41      10437.66        65.09 o                         
  -4   7   1      17448.44      17637.21       119.57 o                         
  -3   7   1       2497.87       2552.28        33.77 o                         
  -2   7   1        975.44        930.11        14.90 o                         
  -1   7   1      14206.59      14454.20        81.41 o                         
   0   7   1       4231.34       4565.22        30.60 o                         
   1   7   1        212.59        214.55         5.59 o                         
   2   7   1       2584.38       2508.53        19.72 o                         
   3   7   1          4.90         18.41         4.26 o                         
   4   7   1       1466.38       1580.68        14.84 o                         
   5   7   1       2344.65       2280.46        19.03 o                         
   6   7   1       2676.17       2441.63        22.29 o                         
   7   7   1       2473.00       2348.35        26.02 o                         
   8   7   1       1352.66       1242.48        20.81 o                         
   9   7   1       1281.59       1249.86        21.33 o                         
  10   7   1          1.23         -9.74         9.74 o                         
  11   7   1       1336.04       1311.59        23.75 o                         
  12   7   1        692.45        714.90        19.78 o                         
  13   7   1        520.16        553.43        20.29 o                         
  14   7   1        442.88        415.96        22.72 o                         
 -14   8   1         66.13         46.37        16.32 o                         
 -13   8   1        359.67        406.69        17.64 o                         
 -12   8   1         76.70         81.78        12.33 o                         
 -11   8   1        266.09        264.61        14.54 o                         
 -10   8   1       1174.04       1247.29        28.93 o                         
  -9   8   1        237.91        233.05        11.53 o                         
  -8   8   1       1104.32       1157.41        19.49 o                         
  -7   8   1       1060.16        977.70        22.85 o                         
  -6   8   1        160.69        192.06         7.79 o                         
  -5   8   1       4287.52       4044.79        36.55 o                         
  -4   8   1        159.20         79.63         7.33 o                         
  -3   8   1        241.06        333.82        11.09 o                         
  -2   8   1      16810.55      16301.25       115.20 o                         
  -1   8   1        103.83         96.85         4.76 o                         
   0   8   1       6073.44       6241.53        37.82 o                         
   1   8   1      11433.17      11412.12        68.32 o                         
   2   8   1       5751.89       5582.82        41.28 o                         
   3   8   1       3822.18       3870.63        38.13 o                         
   4   8   1        703.32        610.26        11.52 o                         
   5   8   1       1453.68       1284.84        14.16 o                         
   6   8   1       2443.75       2413.07        25.13 o                         
   7   8   1       1326.69       1260.67        19.30 o                         
   8   8   1       3467.45       3472.96        34.98 o                         
   9   8   1        974.58        934.65        18.36 o                         
  10   8   1       2747.04       2756.55        34.45 o                         
  11   8   1       3820.36       3722.23        41.74 o                         
  12   8   1       1096.27       1102.17        27.07 o                         
  13   8   1         71.47         77.93        13.94 o                         
  14   8   1        170.20        175.54        18.71 o                         
 -14   9   1        276.54        266.29        21.27 o                         
 -13   9   1        101.33         90.73        16.89 o                         
 -12   9   1       1951.06       1911.12        31.42 o                         
 -11   9   1        536.27        547.12        19.60 o                         
 -10   9   1       3153.90       3229.98        36.34 o                         
  -9   9   1       2070.26       2057.76        26.63 o                         
  -8   9   1       3301.27       3257.83        33.93 o                         
  -7   9   1        245.70        250.93        10.15 o                         
  -6   9   1       3795.75       3959.37        41.22 o                         
  -5   9   1       1904.85       1771.48        22.20 o                         
  -4   9   1       8004.54       7363.56        70.88 o                         
  -3   9   1        304.36        345.74        10.40 o                         
  -2   9   1       1432.80       1438.49        17.78 o                         
  -1   9   1       9780.38       9760.76        59.59 o                         
   0   9   1         13.99         24.11         3.86 o                         
   1   9   1       2452.27       2464.93        17.73 o                         
   2   9   1       1449.09       1452.01        15.34 o                         
   3   9   1          8.78         -2.59         7.05 o                         
   4   9   1          9.45         -2.34         7.91 o                         
   5   9   1       2312.18       2155.72        28.64 o                         
   6   9   1       2565.21       2492.93        25.52 o                         
   7   9   1        936.18        888.85        16.87 o                         
   8   9   1          1.60          2.97         8.85 o                         
   9   9   1         31.77          0.20         9.23 o                         
  10   9   1        178.51        208.55        12.66 o                         
  11   9   1        456.37        430.24        16.38 o                         
  12   9   1        361.49        400.01        16.63 o                         
  13   9   1        400.25        435.51        22.80 o                         
 -13  10   1        195.83        192.29        19.11 o                         
 -12  10   1         50.72         50.06        15.75 o                         
 -11  10   1       1041.37       1050.45        27.15 o                         
 -10  10   1        281.54        298.94        17.95 o                         
  -9  10   1          0.09         15.96        12.26 o                         
  -8  10   1        434.27        437.28        17.66 o                         
  -7  10   1        661.94        611.05        19.62 o                         
  -6  10   1        552.16        575.41        18.53 o                         
  -5  10   1        861.98        806.11        21.61 o                         
  -4  10   1        949.00        902.60        23.20 o                         
  -3  10   1       5599.60       5570.22        46.84 o                         
  -2  10   1      13394.81      12631.57        92.41 o                         
  -1  10   1       2587.53       2714.66        20.87 o                         
   0  10   1       4844.92       4814.94        30.35 o                         
   1  10   1       1478.40       1390.72        12.88 o                         
   2  10   1       4978.08       4823.76        34.45 o                         
   3  10   1       1592.61       1774.34        23.20 o                         
   4  10   1        663.98        614.47        16.92 o                         
   5  10   1        446.05        529.73        18.22 o                         
   6  10   1       1035.29       1070.52        26.62 o                         
   7  10   1        634.18        594.60        13.88 o                         
   8  10   1       2118.05       2066.48        25.58 o                         
   9  10   1          1.02         -6.84        11.98 o                         
  10  10   1       1532.43       1442.10        23.83 o                         
  11  10   1       1505.91       1431.65        37.62 o                         
  12  10   1       1495.86       1565.80        33.98 o                         
  13  10   1        142.88        143.54        21.07 o                         
 -13  11   1         68.11         78.93        22.02 o                         
 -12  11   1        851.57        915.66        29.01 o                         
 -11  11   1          7.40          9.83        13.62 o                         
 -10  11   1       1494.45       1437.87        38.00 o                         
  -9  11   1        566.08        551.51        20.73 o                         
  -8  11   1       4006.56       3910.97        47.53 o                         
  -7  11   1        414.02        400.38        17.05 o                         
  -6  11   1       5016.84       4843.95        52.21 o                         
  -5  11   1       2273.36       2217.10        33.92 o                         
  -4  11   1       3666.44       3377.79        36.25 o                         
  -3  11   1        326.04        345.64        11.91 o                         
  -2  11   1         32.48         29.62         8.07 o                         
  -1  11   1         73.35         72.32         6.23 o                         
   0  11   1         83.95         76.57         5.70 o                         
   1  11   1       1853.95       1758.38        21.44 o                         
   2  11   1         41.72         51.12         5.88 o                         
   3  11   1         93.88        133.07         9.92 o                         
   4  11   1        313.27        295.48        14.11 o                         
   5  11   1        418.32        392.85        16.70 o                         
   6  11   1        608.32        683.04        20.35 o                         
   7  11   1        603.57        564.74        19.13 o                         
   8  11   1        417.82        406.98        17.99 o                         
   9  11   1        342.57        344.12        18.16 o                         
  10  11   1         98.51         72.75        14.89 o                         
  11  11   1         25.29         25.85        14.29 o                         
  12  11   1         19.12         27.40        15.72 o                         
  13  11   1        473.56        490.29        27.61 o                         
 -12  12   1          1.11        -13.75        15.41 o                         
 -11  12   1       1466.04       1486.08        32.85 o                         
 -10  12   1        174.11        191.58        16.85 o                         
  -9  12   1         39.78         20.49        13.13 o                         
  -8  12   1        122.13        116.05        14.26 o                         
  -7  12   1          9.48          7.42        11.56 o                         
  -6  12   1       1598.47       1663.42        28.30 o                         
  -5  12   1          5.03          4.12        10.48 o                         
  -4  12   1       4724.41       4678.77        43.81 o                         
  -3  12   1       7746.36       7649.44        69.77 o                         
  -2  12   1       4224.52       4355.36        44.51 o                         
  -1  12   1        666.94        592.25        13.40 o                         
   0  12   1       2315.46       2377.97        26.51 o                         
   1  12   1        108.84        138.13         9.35 o                         
   2  12   1       4501.34       4549.28        39.31 o                         
   3  12   1         52.45         59.89        11.28 o                         
   4  12   1       8586.74       8752.95        70.86 o                         
   5  12   1       1658.99       1649.30        26.87 o                         
   6  12   1       5757.16       5610.11        58.37 o                         
   7  12   1         72.80         58.62        12.56 o                         
   8  12   1       4655.04       4573.21        53.33 o                         
   9  12   1         15.23         16.35        13.15 o                         
  10  12   1       1834.13       1813.68        34.17 o                         
  11  12   1        322.08        302.49        19.83 o                         
  12  12   1        715.42        725.39        29.36 o                         
 -12  13   1        540.52        527.53        28.87 o                         
 -11  13   1        623.98        594.44        28.37 o                         
 -10  13   1       1804.39       1726.55        42.20 o                         
  -9  13   1         49.81         62.35        19.21 o                         
  -8  13   1       3834.69       3856.10        73.73 o                         
  -7  13   1         16.65          4.42        22.47 o                         
  -6  13   1       3341.70       3218.79        40.26 o                         
  -5  13   1         60.16         39.44        11.70 o                         
  -4  13   1       2337.23       2356.76        33.05 o                         
  -3  13   1        394.57        385.07        17.02 o                         
  -2  13   1        644.08        776.41        20.92 o                         
  -1  13   1        541.71        514.80        13.38 o                         
   0  13   1        376.28        360.24        11.81 o                         
   1  13   1        362.79        354.77        12.07 o                         
   2  13   1        510.76        543.08        13.64 o                         
   3  13   1        325.00        327.48        16.18 o                         
   4  13   1        179.37        209.00        13.99 o                         
   5  13   1        140.14        150.99        15.69 o                         
   6  13   1        113.91         98.41        14.08 o                         
   7  13   1         27.96         20.52        13.34 o                         
   8  13   1         76.78         82.44        16.61 o                         
   9  13   1         96.49         78.73        16.92 o                         
  10  13   1        111.85         76.22        20.07 o                         
  11  13   1         33.33         22.64        20.21 o                         
  12  13   1         52.22         17.61        21.39 o                         
 -11  14   1        624.63        615.89        32.60 o                         
 -10  14   1          4.18          1.79        16.76 o                         
  -9  14   1          3.26        -15.22        15.22 o                         
  -8  14   1         50.14         44.56        21.58 o                         
  -7  14   1        295.55        291.98        18.34 o                         
  -6  14   1        395.92        423.70        24.46 o                         
  -5  14   1          1.47         -7.99        11.53 o                         
  -4  14   1        836.56        818.90        22.33 o                         
  -3  14   1       1802.31       1784.66        30.26 o                         
  -2  14   1       1873.11       1958.34        31.15 o                         
  -1  14   1         49.34         41.59         8.57 o                         
   0  14   1       5848.09       5754.85        48.93 o                         
   1  14   1         81.81        103.19         9.79 o                         
   2  14   1       3635.95       3637.20        36.49 o                         
   3  14   1        145.04        186.07        15.41 o                         
   4  14   1       9954.87      10094.81        99.04 o                         
   5  14   1       2392.95       2469.08        36.95 o                         
   6  14   1       1395.38       1384.67        32.22 o                         
   7  14   1         26.47         44.27        15.78 o                         
   8  14   1       1274.56       1262.22        33.35 o                         
   9  14   1        299.10        250.70        20.92 o                         
  10  14   1       1331.86       1289.36        40.03 o                         
  11  14   1          0.15         -9.37        21.73 o                         
 -11  15   1        997.97        936.23        42.99 o                         
 -10  15   1       1408.48       1380.79        39.71 o                         
  -9  15   1        121.51        144.06        19.95 o                         
  -8  15   1       1675.25       1718.76        38.49 o                         
  -7  15   1        392.67        404.15        23.85 o                         
  -6  15   1       1329.61       1308.32        41.29 o                         
  -5  15   1        276.97        258.38        16.50 o                         
  -4  15   1        863.43        732.55        24.84 o                         
  -3  15   1         74.48         64.77        15.08 o                         
  -2  15   1       1407.53       1385.05        26.43 o                         
  -1  15   1        983.66       1009.62        17.23 o                         
   0  15   1         36.56         43.91         8.47 o                         
   1  15   1        947.39        905.58        17.42 o                         
   2  15   1       1968.87       1918.98        26.28 o                         
   3  15   1        451.86        456.95        20.15 o                         
   4  15   1         85.75         60.48        13.88 o                         
   5  15   1        166.90        156.09        16.18 o                         
   6  15   1          0.05          7.35        14.17 o                         
   7  15   1       1292.54       1293.94        35.54 o                         
   8  15   1         39.22         25.85        17.30 o                         
   9  15   1        542.06        498.09        26.09 o                         
  10  15   1        353.13        340.26        24.59 o                         
  11  15   1        178.23        109.10        26.91 o                         
 -10  16   1        307.00        381.70        27.59 o                         
  -9  16   1          0.35        -17.99        17.99 o                         
  -8  16   1          1.77          0.82        16.62 o                         
  -7  16   1         16.59          4.85        16.34 o                         
  -6  16   1        306.74        305.97        22.18 o                         
  -5  16   1         20.88         14.28        15.80 o                         
  -4  16   1         38.96         25.96        12.60 o                         
  -3  16   1         42.16         28.14        12.57 o                         
  -2  16   1        391.05        388.57        16.15 o                         
  -1  16   1         11.92         20.86         8.04 o                         
   0  16   1       1619.31       1655.42        23.44 o                         
   1  16   1        527.99        520.77        14.68 o                         
   2  16   1       1328.23       1329.19        28.94 o                         
   3  16   1        775.86        814.92        25.20 o                         
   4  16   1       1334.31       1320.56        30.54 o                         
   5  16   1       1999.49       1952.25        37.34 o                         
   6  16   1        432.98        457.39        27.55 o                         
   7  16   1        378.16        403.34        24.99 o                         
   8  16   1        737.29        771.13        31.60 o                         
   9  16   1          7.35         -6.68        20.55 o                         
  10  16   1        175.15        154.80        23.48 o                         
  -9  17   1         80.90        112.48        21.79 o                         
  -8  17   1        598.03        608.00        30.32 o                         
  -7  17   1        298.65        316.05        23.87 o                         
  -6  17   1        442.24        440.72        25.44 o                         
  -5  17   1        333.02        340.06        29.28 o                         
  -4  17   1          0.62         27.60        14.40 o                         
  -3  17   1        422.72        445.91        25.84 o                         
  -2  17   1       1107.09       1084.66        26.98 o                         
  -1  17   1        500.63        546.70        19.40 o                         
   0  17   1        289.68        326.05        12.80 o                         
   1  17   1        149.21        195.90        14.57 o                         
   2  17   1        103.63         96.54        13.35 o                         
   3  17   1         13.41        -10.04        13.33 o                         
   4  17   1         21.58         35.97        14.45 o                         
   5  17   1          4.95        -13.40        13.40 o                         
   6  17   1         17.18          0.82        16.29 o                         
   7  17   1          4.97        -16.84        16.84 o                         
   8  17   1        217.01        213.96        23.29 o                         
   9  17   1         58.16         63.68        20.95 o                         
  -8  18   1        199.30        179.45        23.39 o                         
  -7  18   1       1022.40        937.35        37.85 o                         
  -6  18   1         40.66         41.07        19.54 o                         
  -5  18   1          0.76          2.00        24.76 o                         
  -4  18   1          5.47         -2.05        15.04 o                         
  -3  18   1         36.32         41.58        14.91 o                         
  -2  18   1          1.16          4.04        12.54 o                         
  -1  18   1        103.66        109.96        14.44 o                         
   0  18   1        543.62        528.43        16.94 o                         
   1  18   1        743.17        736.27        45.51 o                         
   2  18   1       1404.68       1361.77        28.38 o                         
   3  18   1       1812.25       1847.37        36.52 o                         
   4  18   1        545.62        593.20        34.85 o                         
   5  18   1        851.21        850.82        37.01 o                         
   6  18   1       1434.83       1471.86        39.43 o                         
   7  18   1       1313.42       1408.92        40.26 o                         
   8  18   1        921.67        921.34        37.03 o                         
  -7  19   1        242.63        231.25        27.06 o                         
  -6  19   1       1177.46       1200.65        41.35 o                         
  -5  19   1        753.67        765.67        34.37 o                         
  -4  19   1          1.87        -15.49        15.49 o                         
  -3  19   1       1630.05       1606.75        44.90 o                         
  -2  19   1        588.98        613.22        23.42 o                         
  -1  19   1        224.25        246.58        17.20 o                         
   0  19   1        361.54        375.50        27.56 o                         
   1  19   1        486.26        539.41        21.47 o                         
   2  19   1         74.71         73.82        14.69 o                         
   3  19   1         75.05         50.77        14.64 o                         
   4  19   1        427.91        429.46        27.10 o                         
   5  19   1         16.37        -18.50        18.50 o                         
   6  19   1        245.97        200.97        24.44 o                         
   7  19   1         18.18        -18.96        18.96 o                         
  -6  20   1         34.19         35.92        21.83 o                         
  -5  20   1        206.34        215.67        24.84 o                         
  -4  20   1         22.91         -4.39        17.18 o                         
  -3  20   1        988.62        996.85        32.42 o                         
  -2  20   1         49.03         43.14        14.96 o                         
  -1  20   1       1745.29       1714.44        50.31 o                         
   0  20   1         27.92         67.74        21.07 o                         
   1  20   1       1311.99       1387.10        73.21 o                         
   2  20   1        219.48        182.61        17.20 o                         
   3  20   1       3015.88       3106.69        49.50 o                         
   4  20   1       1110.55       1123.34        34.63 o                         
   5  20   1       1360.62       1444.88        44.78 o                         
   6  20   1        475.72        476.52        31.95 o                         
  -4  21   1         90.16         76.92        19.43 o                         
  -3  21   1        637.80        634.17        30.99 o                         
  -2  21   1        407.80        424.12        24.06 o                         
  -1  21   1        354.26        383.41        29.61 o                         
   0  21   1         30.09         29.07        20.95 o                         
   1  21   1        298.11        286.49        26.97 o                         
   2  21   1        225.93        205.71        25.75 o                         
   3  21   1         23.88         24.50        17.38 o                         
   4  21   1        107.64        105.17        19.84 o                         
 -14   0   2       2047.18       2048.96        61.67 o                         
 -12   0   2       2281.44       2199.34        44.27 o                         
 -10   0   2       1183.21       1206.75        22.76 o                         
  -8   0   2        613.30        560.43        16.58 o                         
  -6   0   2        620.83        763.60        16.57 o                         
  -4   0   2          1.75         -0.58         6.01 o                         
  -2   0   2        283.94        357.11         8.96 o                         
   0   0   2       4202.73       3811.64        79.32 o                         
   2   0   2      15297.04      16466.99       179.38 o                         
   4   0   2       5748.26       5507.38        60.68 o                         
   6   0   2      18437.75      18540.57       187.27 o                         
   8   0   2      17843.13      17376.81       164.04 o                         
  10   0   2      12273.07      11885.57       112.02 o                         
  12   0   2       4906.27       4824.29        70.37 o                         
  14   0   2       1217.13       1252.16        37.32 o                         
 -15   1   2         16.30        -18.69        18.69 o                         
 -14   1   2        195.98        190.01        22.68 o                         
 -13   1   2        404.35        391.05        21.08 o                         
 -12   1   2       1971.85       2048.15        31.31 o                         
 -11   1   2        575.16        586.66        15.39 o                         
 -10   1   2       4877.24       4886.17        36.46 o                         
  -9   1   2         30.51         11.22         7.44 o                         
  -8   1   2       2050.30       2094.97        20.41 o                         
  -7   1   2       1961.42       2055.47        18.92 o                         
  -6   1   2       3998.66       4020.71        30.24 o                         
  -5   1   2          6.17         11.33         4.46 o                         
  -4   1   2      16767.95      16361.14       107.64 o                         
  -3   1   2      22303.22      22721.77       121.76 o                         
  -2   1   2      11943.61      12701.25        75.90 o                         
  -1   1   2      14380.90      14384.55        92.82 o                         
   0   1   2      44185.13      44019.98       330.21 o                         
   1   1   2        754.19        754.13         8.17 o                         
   2   1   2       1176.43       1269.26        13.58 o                         
   3   1   2      11639.46      11463.04        81.18 o                         
   4   1   2       6477.81       6287.32        43.91 o                         
   5   1   2        218.97        173.76         7.09 o                         
   6   1   2      13109.33      13895.76        92.40 o                         
   7   1   2        162.17        191.78         8.23 o                         
   8   1   2         83.42        100.32         9.19 o                         
   9   1   2          5.21         -3.07         9.55 o                         
  10   1   2        290.53        306.47        14.59 o                         
  11   1   2         40.31          9.97        12.23 o                         
  12   1   2         84.61         76.76        12.30 o                         
  13   1   2         83.92         64.81        13.59 o                         
  14   1   2        564.64        597.03        21.98 o                         
  15   1   2         55.65         41.09        19.77 o                         
 -15   2   2         14.11          5.28        20.91 o                         
 -14   2   2       1392.28       1416.95        38.91 o                         
 -13   2   2         91.56        116.36        16.72 o                         
 -12   2   2       1070.58       1084.76        33.94 o                         
 -11   2   2         38.20         34.32         8.84 o                         
 -10   2   2        706.04        725.49        14.80 o                         
  -9   2   2        669.13        716.07        14.70 o                         
  -8   2   2       1000.09       1043.97        14.54 o                         
  -7   2   2        400.21        506.96        10.37 o                         
  -6   2   2        176.08        190.20         6.76 o                         
  -5   2   2       6461.94       6660.37        44.29 o                         
  -4   2   2        249.48        396.80         7.32 o                         
  -3   2   2       8417.06       8666.50        53.66 o                         
  -2   2   2       1260.53       1350.91        10.64 o                         
  -1   2   2          9.09          4.80         1.99 o                         
   0   2   2       3458.08       3669.84        35.05 o                         
   1   2   2        279.34        344.29         5.85 o                         
   2   2   2        109.43         82.53         4.33 o                         
   3   2   2       1842.68       1902.11        15.91 o                         
   4   2   2       6136.13       5996.36        46.32 o                         
   5   2   2       1781.94       1980.93        19.25 o                         
   6   2   2      11724.77      11320.58        71.05 o                         
   7   2   2        746.47        971.74        13.84 o                         
   8   2   2      13726.42      13504.21        85.75 o                         
   9   2   2         80.34         74.78         9.55 o                         
  10   2   2       5884.36       5712.48        50.56 o                         
  11   2   2        548.30        506.84        16.19 o                         
  12   2   2       4345.59       4437.37        50.15 o                         
  13   2   2         79.59        107.48        14.02 o                         
  14   2   2        406.13        429.36        21.33 o                         
  15   2   2        243.63        269.65        24.49 o                         
 -15   3   2          2.86        -27.42        27.42 o                         
 -14   3   2         30.37         34.14        15.85 o                         
 -13   3   2        445.21        463.99        20.18 o                         
 -12   3   2        648.61        662.75        20.73 o                         
 -11   3   2          9.92         -1.94         9.61 o                         
 -10   3   2       1127.39       1144.13        18.12 o                         
  -9   3   2       1415.21       1361.82        18.64 o                         
  -8   3   2       6118.13       6621.93        45.10 o                         
  -7   3   2       4542.44       4493.19        33.34 o                         
  -6   3   2       9436.70       9551.29        62.64 o                         
  -5   3   2       2190.81       2374.52        18.79 o                         
  -4   3   2       9423.52       9195.21        57.61 o                         
  -3   3   2      17724.93      17636.92       101.78 o                         
  -2   3   2        198.16        151.57         4.93 o                         
  -1   3   2        729.54        776.49         8.13 o                         
   0   3   2       4199.41       4375.73        28.66 o                         
   1   3   2      15035.30      15283.85        99.42 o                         
   2   3   2      16484.08      16482.13       103.52 o                         
   3   3   2         50.21         23.52         3.94 o                         
   4   3   2       3605.61       3664.25        26.97 o                         
   5   3   2        265.65        231.32         7.60 o                         
   6   3   2       5442.84       5199.64        38.32 o                         
   7   3   2        704.42        743.58        13.10 o                         
   8   3   2         76.24        120.42         8.85 o                         
   9   3   2          0.96         -3.20         9.92 o                         
  10   3   2       2547.98       2467.81        29.78 o                         
  11   3   2        104.27         74.79        13.01 o                         
  12   3   2        452.18        479.82        20.25 o                         
  13   3   2        397.42        320.50        21.86 o                         
  14   3   2        492.76        448.45        26.66 o                         
  15   3   2        209.23        234.33        24.11 o                         
 -15   4   2        196.03        173.75        37.14 o                         
 -14   4   2       1637.20       1770.90        34.13 o                         
 -13   4   2          2.18          3.85        12.90 o                         
 -12   4   2        500.09        464.30        16.55 o                         
 -11   4   2        282.79        275.73        12.92 o                         
 -10   4   2       3731.62       3703.43        41.83 o                         
  -9   4   2        424.50        362.80        13.33 o                         
  -8   4   2        245.76        232.60         9.95 o                         
  -7   4   2         33.79         50.28         6.32 o                         
  -6   4   2        206.48        178.99         6.07 o                         
  -5   4   2         99.15        134.42         5.61 o                         
  -4   4   2       4101.92       4484.63        29.42 o                         
  -3   4   2       4060.32       4119.70        31.28 o                         
  -2   4   2        297.16        380.65        10.67 o                         
  -1   4   2        227.76        324.41         5.44 o                         
   0   4   2      10161.27      11080.57        66.61 o                         
   1   4   2         78.02        136.11         4.54 o                         
   2   4   2        149.11        198.69         5.24 o                         
   3   4   2       5833.72       5609.32        37.14 o                         
   4   4   2      14991.66      15670.80        96.81 o                         
   5   4   2       1980.25       1843.79        19.15 o                         
   6   4   2       2703.83       2608.95        23.34 o                         
   7   4   2        276.50        150.55         8.46 o                         
   8   4   2       7727.68       7690.30        61.24 o                         
   9   4   2        592.44        546.75        16.04 o                         
  10   4   2       2629.61       2581.52        34.97 o                         
  11   4   2        230.53        232.85        14.20 o                         
  12   4   2       3395.03       3457.01        41.33 o                         
  13   4   2        499.56        491.90        21.34 o                         
  14   4   2        522.84        493.65        22.71 o                         
 -14   5   2        170.55        212.17        20.22 o                         
 -13   5   2        175.18        220.04        15.86 o                         
 -12   5   2        338.69        335.22        15.20 o                         
 -11   5   2          9.04         16.81        10.26 o                         
 -10   5   2         79.46         38.35         9.79 o                         
  -9   5   2        781.43        771.54        16.92 o                         
  -8   5   2       8129.84       8481.99        62.80 o                         
  -7   5   2       4696.63       4666.38        34.79 o                         
  -6   5   2      10401.90      10375.21        58.88 o                         
  -5   5   2       4047.47       4118.39        27.47 o                         
  -4   5   2      11187.97      11513.19        66.37 o                         
  -3   5   2       5137.99       4710.49        42.03 o                         
  -2   5   2      34371.90      34679.96       303.29 o                         
  -1   5   2      12418.41      12611.09        75.79 o                         
   0   5   2      12892.59      13221.64        74.09 o                         
   1   5   2      28936.53      29838.13       176.67 o                         
   2   5   2      22439.53      23145.21       150.69 o                         
   3   5   2       5982.86       6430.10        42.01 o                         
   4   5   2        998.01        805.86        10.38 o                         
   5   5   2          0.20          5.90         4.63 o                         
   6   5   2       1893.98       1791.66        17.03 o                         
   7   5   2       1665.91       1597.71        19.05 o                         
   8   5   2        592.61        578.34        15.52 o                         
   9   5   2         57.67         21.00        10.23 o                         
  10   5   2         42.19         41.79        10.09 o                         
  11   5   2          1.06        -13.96        13.96 o                         
  12   5   2         77.09         75.97        12.83 o                         
  13   5   2        586.15        649.00        23.57 o                         
  14   5   2         92.28         26.58        15.58 o                         
 -14   6   2       1304.82       1395.45        33.65 o                         
 -13   6   2         97.81        119.89        15.96 o                         
 -12   6   2         13.45         -8.11        10.82 o                         
 -11   6   2       1075.65       1066.94        21.19 o                         
 -10   6   2       1379.16       1358.93        21.28 o                         
  -9   6   2        893.77        801.23        17.19 o                         
  -8   6   2        386.10        393.55        12.70 o                         
  -7   6   2       1853.94       1777.92        19.83 o                         
  -6   6   2        320.10        331.54         7.30 o                         
  -5   6   2       1632.71       1726.25        14.59 o                         
  -4   6   2       4634.99       4783.82        38.57 o                         
  -3   6   2        843.31        886.72        13.63 o                         
  -2   6   2       1206.29       1515.55        20.04 o                         
  -1   6   2      21567.57      22715.82       129.98 o                         
   0   6   2       7245.62       7657.58        43.23 o                         
   1   6   2        845.42       1133.66        12.37 o                         
   2   6   2        335.60        332.96         6.80 o                         
   3   6   2       7423.13       7417.85        65.99 o                         
   4   6   2       4484.13       4897.24        34.09 o                         
   5   6   2       6410.23       6035.95        40.44 o                         
   6   6   2       1221.86       1166.47        13.79 o                         
   7   6   2       1922.63       1940.70        24.66 o                         
   8   6   2       4786.71       4943.33        44.28 o                         
   9   6   2       4605.92       4533.41        43.60 o                         
  10   6   2       2453.87       2379.48        29.73 o                         
  11   6   2        289.88        271.58        17.74 o                         
  12   6   2        459.10        456.35        17.85 o                         
  13   6   2        404.03        432.42        18.74 o                         
  14   6   2        867.88        950.62        28.32 o                         
 -14   7   2        116.46        132.10        17.01 o                         
 -13   7   2        156.56        142.84        13.97 o                         
 -12   7   2        203.56        200.59        13.37 o                         
 -11   7   2       1319.74       1294.38        22.92 o                         
 -10   7   2         97.33        126.07        11.46 o                         
  -9   7   2        886.22        870.82        17.34 o                         
  -8   7   2       2684.71       2720.04        28.31 o                         
  -7   7   2       1058.38       1005.96        16.54 o                         
  -6   7   2       2622.99       2639.03        21.14 o                         
  -5   7   2       5086.27       4997.87        37.53 o                         
  -4   7   2       9527.59      10265.08        76.29 o                         
  -3   7   2       7947.37       7979.52        78.77 o                         
  -2   7   2      30781.05      32051.87       244.02 o                         
  -1   7   2      24213.88      23728.94       137.73 o                         
   0   7   2      18228.62      19275.67       115.76 o                         
   1   7   2      12104.87      12560.93        77.22 o                         
   2   7   2       1875.30       1937.85        17.87 o                         
   3   7   2       4557.86       4690.93        33.74 o                         
   4   7   2          5.13          3.30         4.31 o                         
   5   7   2        100.28        135.50         6.20 o                         
   6   7   2        110.43        178.22         9.22 o                         
   7   7   2        215.70        216.66        10.84 o                         
   8   7   2       1122.05       1012.56        19.43 o                         
   9   7   2         60.20         83.80        10.46 o                         
  10   7   2         60.95         46.17        10.70 o                         
  11   7   2          0.48         -3.89        10.63 o                         
  12   7   2         33.70         44.44        12.18 o                         
  13   7   2        101.38        110.92        14.23 o                         
  14   7   2         15.09          2.09        15.62 o                         
 -14   8   2        304.59        260.86        20.63 o                         
 -13   8   2        178.24        195.22        15.30 o                         
 -12   8   2        379.28        376.36        16.12 o                         
 -11   8   2       1735.20       1715.33        27.00 o                         
 -10   8   2          1.44         -5.39         9.39 o                         
  -9   8   2        109.41        119.24        11.49 o                         
  -8   8   2         11.52         -7.38         8.19 o                         
  -7   8   2       1945.43       1900.32        21.90 o                         
  -6   8   2        170.45        199.32         7.73 o                         
  -5   8   2        651.84        705.64        13.93 o                         
  -4   8   2        331.17        318.73        10.09 o                         
  -3   8   2       2076.80       2126.55        33.28 o                         
  -2   8   2         44.91         74.49         6.78 o                         
  -1   8   2       4998.64       5343.02        37.08 o                         
   0   8   2        199.96        214.16         5.44 o                         
   1   8   2      12211.68      11907.66        68.77 o                         
   2   8   2       1565.76       1469.71        16.64 o                         
   3   8   2      14787.01      14918.81        91.74 o                         
   4   8   2         62.43         22.55         5.31 o                         
   5   8   2       9910.72       9915.70        65.16 o                         
   6   8   2       1320.46       1282.26        18.33 o                         
   7   8   2        586.73        588.08        14.52 o                         
   8   8   2       1059.76       1110.63        19.96 o                         
   9   8   2       4116.48       4116.52        44.25 o                         
  10   8   2       1578.14       1472.09        23.58 o                         
  11   8   2       1747.33       1705.91        32.94 o                         
  12   8   2        168.52        137.99        13.26 o                         
  13   8   2        405.31        393.81        19.23 o                         
  14   8   2        912.69       1008.83        33.77 o                         
 -14   9   2          1.61         -0.42        16.34 o                         
 -13   9   2         11.04          1.20        15.38 o                         
 -12   9   2         26.54         25.14        15.49 o                         
 -11   9   2       2641.52       2813.17        35.88 o                         
 -10   9   2        147.95        118.80        14.39 o                         
  -9   9   2         44.69         31.80         8.92 o                         
  -8   9   2         45.91         16.61         8.35 o                         
  -7   9   2         54.12         44.36        12.14 o                         
  -6   9   2        102.26        165.82        11.46 o                         
  -5   9   2       4587.33       4211.82        38.43 o                         
  -4   9   2        886.52        925.12        18.33 o                         
  -3   9   2        485.25        455.46        17.68 o                         
  -2   9   2       2881.18       2875.14        28.99 o                         
  -1   9   2      25664.03      24498.70       163.73 o                         
   0   9   2        620.68        663.24         8.91 o                         
   1   9   2       1424.97       1293.53        12.48 o                         
   2   9   2         45.19         39.64         4.94 o                         
   3   9   2         68.03        100.48         5.73 o                         
   4   9   2        425.03        433.84         8.54 o                         
   5   9   2        343.53        430.58         9.63 o                         
   6   9   2       1177.85       1070.32        17.01 o                         
   7   9   2        232.61        184.65        10.63 o                         
   8   9   2         57.36         46.48         9.63 o                         
   9   9   2        353.18        329.60        13.29 o                         
  10   9   2         34.87         47.46        10.76 o                         
  11   9   2        235.10        215.44        13.84 o                         
  12   9   2        140.63        151.84        13.38 o                         
  13   9   2        146.68        173.72        15.64 o                         
 -13  10   2        333.92        352.17        28.75 o                         
 -12  10   2        383.12        357.19        20.50 o                         
 -11  10   2        517.25        475.84        21.31 o                         
 -10  10   2        244.20        231.85        16.77 o                         
  -9  10   2         52.94         53.75        12.92 o                         
  -8  10   2        172.65        185.03        14.41 o                         
  -7  10   2       1823.03       1832.61        30.30 o                         
  -6  10   2        269.71        290.53        15.21 o                         
  -5  10   2          4.13          1.72         9.71 o                         
  -4  10   2          0.02          7.90        10.57 o                         
  -3  10   2        345.36        347.35        11.27 o                         
  -2  10   2       2124.83       2100.21        30.12 o                         
  -1  10   2        591.78        608.38        10.56 o                         
   0  10   2        368.10        348.91         8.46 o                         
   1  10   2      14927.40      14025.78        78.62 o                         
   2  10   2        198.22        168.12         6.19 o                         
   3  10   2        313.17        270.99         7.29 o                         
   4  10   2         54.91         35.00        10.54 o                         
   5  10   2       1856.91       1945.29        25.03 o                         
   6  10   2        221.82        223.47         9.81 o                         
   7  10   2       1580.51       1545.56        21.64 o                         
   8  10   2         59.64         31.49         8.99 o                         
   9  10   2       1038.46       1039.82        26.12 o                         
  10  10   2        400.79        416.18        15.36 o                         
  11  10   2       2027.40       2081.00        37.04 o                         
  12  10   2         64.52         70.68        15.89 o                         
  13  10   2        246.87        263.48        22.33 o                         
 -13  11   2        155.74        159.39        21.62 o                         
 -12  11   2        578.83        508.89        25.34 o                         
 -11  11   2       2756.28       2832.82        43.44 o                         
 -10  11   2        142.46        141.62        15.52 o                         
  -9  11   2        274.66        248.31        16.84 o                         
  -8  11   2        643.89        599.70        20.36 o                         
  -7  11   2       2450.80       2380.83        34.60 o                         
  -6  11   2        515.11        503.05        18.29 o                         
  -5  11   2       7975.18       8046.21        73.95 o                         
  -4  11   2        181.58        252.11        12.39 o                         
  -3  11   2        819.51        825.58        16.69 o                         
  -2  11   2       2781.92       3040.40        30.22 o                         
  -1  11   2      17774.69      17655.47       105.25 o                         
   0  11   2        843.73        862.95        12.99 o                         
   1  11   2       2477.72       2458.12        21.45 o                         
   2  11   2         43.74         73.09         6.43 o                         
   3  11   2       1956.63       2067.42        21.57 o                         
   4  11   2         70.61         91.36        12.02 o                         
   5  11   2       4246.38       4214.12        46.44 o                         
   6  11   2       4932.80       4700.73        51.04 o                         
   7  11   2          3.37        -11.22        11.22 o                         
   8  11   2         61.18         50.88        12.94 o                         
   9  11   2        530.45        497.29        20.10 o                         
  10  11   2        145.50        119.61        15.75 o                         
  11  11   2        110.57        142.36        16.49 o                         
  12  11   2          5.59        -14.78        14.78 o                         
  13  11   2         26.82         -2.03        17.69 o                         
 -12  12   2         12.69         12.41        15.72 o                         
 -11  12   2        544.37        456.43        21.87 o                         
 -10  12   2        759.80        772.66        24.79 o                         
  -9  12   2          9.41         23.62        13.21 o                         
  -8  12   2        190.02        182.12        16.55 o                         
  -7  12   2        778.27        811.78        21.91 o                         
  -6  12   2        956.90        957.62        21.02 o                         
  -5  12   2         29.88         14.37        11.15 o                         
  -4  12   2        217.94        172.13        13.84 o                         
  -3  12   2        337.13        413.42        13.56 o                         
  -2  12   2       3212.12       3123.64        35.62 o                         
  -1  12   2        581.59        624.51        16.94 o                         
   0  12   2       1005.81        944.34        16.74 o                         
   1  12   2       6620.88       6606.41        55.87 o                         
   2  12   2        131.30        134.46         8.77 o                         
   3  12   2       2940.72       2784.67        34.31 o                         
   4  12   2        741.42        703.78        21.30 o                         
   5  12   2      10300.32      10203.87        86.25 o                         
   6  12   2       1119.07       1068.24        22.66 o                         
   7  12   2       2680.67       2586.67        34.80 o                         
   8  12   2          0.24        -11.97        11.97 o                         
   9  12   2        342.81        315.70        18.15 o                         
  10  12   2         47.18         46.17        16.60 o                         
  11  12   2       1073.55       1089.67        32.01 o                         
  12  12   2          0.46        -16.32        16.32 o                         
 -12  13   2        578.48        562.49        28.94 o                         
 -11  13   2       1199.01       1222.04        35.94 o                         
 -10  13   2         25.69          9.32        16.40 o                         
  -9  13   2        968.41        939.44        30.66 o                         
  -8  13   2       4612.42       4570.47       125.78 o                         
  -7  13   2       3259.43       3132.37        56.39 o                         
  -6  13   2         68.86         49.25        15.30 o                         
  -5  13   2       6378.93       6331.47        62.78 o                         
  -4  13   2         67.17         66.57        12.05 o                         
  -3  13   2       4584.16       4551.53        51.35 o                         
  -2  13   2        682.26        656.91        18.38 o                         
  -1  13   2       5060.34       5079.14        50.37 o                         
   0  13   2        604.30        509.44        14.04 o                         
   1  13   2       3742.94       3569.92        35.71 o                         
   2  13   2        274.34        261.66        10.99 o                         
   3  13   2       3531.20       3509.10        43.19 o                         
   4  13   2        211.09        239.19        14.69 o                         
   5  13   2       4936.05       4857.10        56.05 o                         
   6  13   2       1176.44       1214.02        27.45 o                         
   7  13   2        159.77        141.94        17.16 o                         
   8  13   2         67.01         65.13        16.74 o                         
   9  13   2        553.06        554.50        28.09 o                         
  10  13   2         20.92         19.69        18.20 o                         
  11  13   2        106.20         65.10        21.70 o                         
  12  13   2         62.32         36.26        21.80 o                         
 -11  14   2        334.03        315.26        24.63 o                         
 -10  14   2       1464.96       1541.11        38.32 o                         
  -9  14   2        877.97        900.43        29.91 o                         
  -8  14   2          1.55         27.81        15.29 o                         
  -7  14   2        584.04        576.11        22.12 o                         
  -6  14   2        551.27        518.97        20.48 o                         
  -5  14   2        113.34        114.70        13.60 o                         
  -4  14   2         76.37         88.78        12.79 o                         
  -3  14   2        573.93        595.48        19.40 o                         
  -2  14   2       4354.12       4250.31        45.90 o                         
  -1  14   2       1246.61       1212.77        21.08 o                         
   0  14   2        612.11        648.17        15.25 o                         
   1  14   2       1585.26       1589.22        22.60 o                         
   2  14   2        206.43        177.56        10.36 o                         
   3  14   2       3909.29       3881.57        50.81 o                         
   4  14   2         78.81         79.75        14.30 o                         
   5  14   2       2261.52       2326.04        58.55 o                         
   6  14   2        212.08        238.01        18.55 o                         
   7  14   2       2298.03       2283.96        42.46 o                         
   8  14   2       1156.26       1222.61        33.01 o                         
   9  14   2        705.54        721.51        28.87 o                         
  10  14   2        137.42        121.02        26.48 o                         
  11  14   2        763.45        803.94        36.09 o                         
 -11  15   2        205.84        210.98        29.16 o                         
 -10  15   2        129.65        184.54        23.33 o                         
  -9  15   2       1350.91       1378.06        43.53 o                         
  -8  15   2       2366.79       2504.94        49.16 o                         
  -7  15   2       1798.23       1762.60        36.73 o                         
  -6  15   2          1.69        -13.79        13.79 o                         
  -5  15   2         90.57         71.55        15.42 o                         
  -4  15   2         15.26          7.42        11.79 o                         
  -3  15   2       3662.15       3600.77        42.21 o                         
  -2  15   2        166.61        170.84        12.80 o                         
  -1  15   2        964.04        965.84        18.12 o                         
   0  15   2         43.57         35.53         8.94 o                         
   1  15   2       5036.50       5051.63        49.65 o                         
   2  15   2       1127.08       1119.62        19.37 o                         
   3  15   2       1496.76       1500.52        35.42 o                         
   4  15   2        169.77        170.86        15.95 o                         
   5  15   2        517.66        501.93        21.96 o                         
   6  15   2        237.90        257.21        19.83 o                         
   7  15   2        197.26        207.20        22.48 o                         
   8  15   2        248.99        241.53        20.26 o                         
   9  15   2          0.03        -16.15        16.15 o                         
  10  15   2        272.41        325.44        24.82 o                         
  11  15   2          3.49        -26.94        26.94 o                         
 -10  16   2        899.86        902.27        36.73 o                         
  -9  16   2       1835.62       1873.65        45.75 o                         
  -8  16   2        152.74        172.31        21.02 o                         
  -7  16   2         49.64         78.33        24.80 o                         
  -6  16   2         15.66         15.56        14.50 o                         
  -5  16   2        386.37        357.77        22.07 o                         
  -4  16   2         17.82         20.91        12.59 o                         
  -3  16   2        238.85        262.23        15.08 o                         
  -2  16   2       1956.54       1980.67        38.22 o                         
  -1  16   2        362.29        350.50        12.30 o                         
   0  16   2        187.02        181.17        10.68 o                         
   1  16   2          2.63          6.68         8.74 o                         
   2  16   2         41.41         46.30        13.12 o                         
   3  16   2       2507.79       2521.52        40.72 o                         
   4  16   2        497.41        457.54        27.51 o                         
   5  16   2        417.88        396.85        21.04 o                         
   6  16   2         30.97         17.97        14.41 o                         
   7  16   2       1151.21       1102.06        34.94 o                         
   8  16   2        549.87        580.57        29.12 o                         
   9  16   2        550.98        516.95        29.47 o                         
  10  16   2        198.14        206.57        27.94 o                         
  -9  17   2       1318.98       1326.79        40.84 o                         
  -8  17   2        772.10        801.82        32.98 o                         
  -7  17   2       1555.02       1483.24        39.57 o                         
  -6  17   2        858.77        869.05        36.22 o                         
  -5  17   2          3.37         28.52        17.52 o                         
  -4  17   2        934.74        953.10        37.91 o                         
  -3  17   2       3730.33       3697.70        47.84 o                         
  -2  17   2        125.54        134.30        15.89 o                         
  -1  17   2         20.35         12.65        11.77 o                         
   0  17   2          1.13          6.56         9.03 o                         
   1  17   2       1207.17       1258.28        26.00 o                         
   2  17   2         80.42         78.18        14.09 o                         
   3  17   2       1255.52       1258.25        48.75 o                         
   4  17   2       1070.25       1075.56        31.94 o                         
   5  17   2         18.96        -13.57        13.87 o                         
   6  17   2        630.08        601.60        31.37 o                         
   7  17   2       1641.50       1633.73        41.86 o                         
   8  17   2        228.55        176.59        22.57 o                         
   9  17   2         57.89         39.63        20.71 o                         
  -8  18   2         33.93          9.81        21.27 o                         
  -7  18   2         56.05         30.33        21.69 o                         
  -6  18   2          4.44        -17.45        17.45 o                         
  -5  18   2        176.60        201.95        22.29 o                         
  -4  18   2        197.63        162.25        18.78 o                         
  -3  18   2        607.90        586.38        25.28 o                         
  -2  18   2        142.92        114.53        14.99 o                         
  -1  18   2        129.59        134.38        14.58 o                         
   0  18   2        210.82        207.56        14.59 o                         
   1  18   2          7.22         12.21        11.87 o                         
   2  18   2          6.58        -14.87        14.87 o                         
   3  18   2       1255.08       1313.72        31.26 o                         
   4  18   2        347.53        318.42        25.42 o                         
   5  18   2         35.64         10.26        14.83 o                         
   6  18   2        504.40        556.25        28.96 o                         
   7  18   2       1381.52       1367.75        40.40 o                         
   8  18   2        913.08        937.63        37.23 o                         
  -7  19   2        134.66        137.62        24.18 o                         
  -6  19   2       2432.46       2495.65        57.44 o                         
  -5  19   2         78.70         86.69        20.88 o                         
  -4  19   2        438.81        411.86        24.16 o                         
  -3  19   2        340.47        384.56        23.21 o                         
  -2  19   2        757.51        742.10        25.01 o                         
  -1  19   2        266.93        298.14        18.11 o                         
   0  19   2       1239.58       1301.69        46.46 o                         
   1  19   2        969.10        974.80        26.16 o                         
   2  19   2        141.56        132.29        15.83 o                         
   3  19   2        490.09        500.69        22.53 o                         
   4  19   2       1209.70       1220.78        31.73 o                         
   5  19   2         35.33         14.47        18.06 o                         
   6  19   2       1006.27        968.60        35.90 o                         
   7  19   2         52.80         61.40        21.21 o                         
  -6  20   2         96.48        112.25        27.47 o                         
  -5  20   2         33.42         16.01        20.19 o                         
  -4  20   2        779.80        827.99        51.64 o                         
  -3  20   2        296.28        342.03        23.20 o                         
  -2  20   2         57.26         83.91        16.61 o                         
  -1  20   2          0.46         -7.00        13.57 o                         
   0  20   2       1548.03       1517.14        69.99 o                         
   1  20   2         95.21         72.51        20.74 o                         
   2  20   2        528.43        518.35        24.43 o                         
   3  20   2        108.44         98.03        17.74 o                         
   4  20   2        567.51        564.02        30.82 o                         
   5  20   2        364.73        336.55        27.73 o                         
   6  20   2        918.67        886.48        38.84 o                         
  -4  21   2        773.18        800.75        55.22 o                         
  -3  21   2        314.00        272.17        22.68 o                         
  -2  21   2       1315.25       1320.24        43.39 o                         
  -1  21   2          3.49         41.48        25.14 o                         
   0  21   2       2664.65       2690.72        59.61 o                         
   1  21   2        236.54        259.89        26.57 o                         
   2  21   2        391.31        389.41        29.81 o                         
   3  21   2         59.05         77.37        20.06 o                         
   4  21   2       1385.84       1467.31        44.75 o                         
 -15   0   3         11.60        -21.78        25.74 o                         
 -13   0   3        220.76        218.81        27.99 o                         
 -11   0   3       2631.02       2556.86        37.29 o                         
  -9   0   3       2486.33       2594.16        31.14 o                         
  -7   0   3       9213.20       8828.10        94.89 o                         
  -5   0   3      42203.21      44235.07       421.29 o                         
  -3   0   3        499.46        445.59        13.37 o                         
  -1   0   3        816.20       1022.88        13.65 o                         
   1   0   3      17110.74      17855.97       192.38 o                         
   3   0   3         72.68        138.28         8.53 o                         
   5   0   3       3006.08       3758.68        46.88 o                         
   7   0   3        551.44        538.55        17.45 o                         
   9   0   3       8383.78       7963.85        86.32 o                         
  11   0   3       2225.84       2159.52        42.43 o                         
  13   0   3        821.74        781.52        30.93 o                         
  15   0   3       2078.66       2176.67        66.94 o                         
 -15   1   3        606.53        631.44        33.07 o                         
 -14   1   3         19.75         15.32        18.25 o                         
 -13   1   3          0.81        -13.82        13.82 o                         
 -12   1   3        211.23        199.34        16.68 o                         
 -11   1   3         39.97         49.19         9.45 o                         
 -10   1   3         62.98         53.38         8.23 o                         
  -9   1   3       1910.03       1890.34        20.58 o                         
  -8   1   3       1891.09       1902.35        18.84 o                         
  -7   1   3       8192.94       8416.40        57.04 o                         
  -6   1   3        368.17        473.51         9.59 o                         
  -5   1   3       3294.97       3067.46        22.89 o                         
  -4   1   3       5162.68       5439.07        39.33 o                         
  -3   1   3      37336.73      38562.66       218.80 o                         
  -2   1   3        216.52        209.47         4.67 o                         
  -1   1   3      58724.96      59406.04       381.19 o                         
   0   1   3       5508.85       5705.32        42.72 o                         
   1   1   3      12025.84      12285.75        84.88 o                         
   2   1   3       2403.43       2705.97        24.44 o                         
   3   1   3        815.29        894.88        14.18 o                         
   4   1   3        703.45        936.21        12.97 o                         
   5   1   3      28889.55      30439.70       200.43 o                         
   6   1   3       2195.07       2210.03        21.02 o                         
   7   1   3       7328.75       7818.79        54.85 o                         
   8   1   3        137.90        121.22         9.52 o                         
   9   1   3      18750.72      18901.32       127.26 o                         
  10   1   3         18.33         -3.25         9.19 o                         
  11   1   3       1533.65       1498.85        25.28 o                         
  12   1   3        307.50        248.46        15.79 o                         
  13   1   3        658.08        711.06        22.47 o                         
  14   1   3        143.91        181.06        16.54 o                         
  15   1   3        345.56        305.32        25.27 o                         
 -15   2   3        241.06        256.76        26.39 o                         
 -14   2   3        222.78        179.40        20.16 o                         
 -13   2   3        332.67        324.42        20.76 o                         
 -12   2   3       1605.83       1569.02        28.88 o                         
 -11   2   3       4552.10       4541.37        38.24 o                         
 -10   2   3        107.18        100.39         8.37 o                         
  -9   2   3       5054.33       4999.40        37.23 o                         
  -8   2   3         55.43         64.10         7.05 o                         
  -7   2   3       7654.24       7616.78        50.48 o                         
  -6   2   3       7815.35       8570.30        54.53 o                         
  -5   2   3      11747.74      12308.91        76.94 o                         
  -4   2   3        584.05        649.32         8.45 o                         
  -3   2   3        519.66        408.16         6.73 o                         
  -2   2   3       6120.95       6544.22        39.49 o                         
  -1   2   3       1298.70       1317.08        11.64 o                         
   0   2   3      14737.30      14949.40       101.96 o                         
   1   2   3       3362.60       3232.34        26.50 o                         
   2   2   3        856.02        864.23        10.09 o                         
   3   2   3      22748.12      23896.13       149.90 o                         
   4   2   3       7666.03       8083.05        57.76 o                         
   5   2   3        846.11        761.01        16.49 o                         
   6   2   3        680.57        739.19        13.27 o                         
   7   2   3        955.62       1029.82        14.91 o                         
   8   2   3       3388.64       3719.18        31.45 o                         
   9   2   3       2677.48       2717.26        28.35 o                         
  10   2   3          8.71         -2.32         9.44 o                         
  11   2   3       1168.41       1191.69        22.19 o                         
  12   2   3        161.14        169.82        14.73 o                         
  13   2   3        791.06        776.55        23.10 o                         
  14   2   3          0.17         12.20        14.71 o                         
  15   2   3       2082.71       2130.60        47.52 o                         
 -15   3   3         90.27         94.56        23.16 o                         
 -14   3   3        188.82        167.31        22.62 o                         
 -13   3   3         31.92         -0.15        12.55 o                         
 -12   3   3         12.42         33.75        11.56 o                         
 -11   3   3        771.07        771.05        16.92 o                         
 -10   3   3        599.40        687.04        15.83 o                         
  -9   3   3        338.77        350.17        11.25 o                         
  -8   3   3         65.36         69.11         7.56 o                         
  -7   3   3       4952.54       4854.13        36.51 o                         
  -6   3   3       6546.31       6825.57        48.56 o                         
  -5   3   3       8253.75       7908.99        51.38 o                         
  -4   3   3       1413.73       1420.22        13.40 o                         
  -3   3   3        726.29        487.47         7.04 o                         
  -2   3   3        768.27        707.91         8.38 o                         
  -1   3   3       2208.44       2585.91        21.36 o                         
   0   3   3      11835.71      12366.12        74.49 o                         
   1   3   3       8501.73       9318.93        59.95 o                         
   2   3   3         17.93          2.36         4.22 o                         
   3   3   3       2670.25       2573.29        20.79 o                         
   4   3   3       1343.39       1267.76        13.59 o                         
   5   3   3       4060.80       3945.06        31.41 o                         
   6   3   3       7598.62       8133.99        55.73 o                         
   7   3   3       7153.07       7088.65        48.97 o                         
   8   3   3        548.28        613.98        13.85 o                         
   9   3   3       6422.31       6440.29        54.86 o                         
  10   3   3         76.16         74.94        10.39 o                         
  11   3   3       2834.99       2792.42        35.19 o                         
  12   3   3          0.15        -12.73        12.73 o                         
  13   3   3        240.80        245.46        20.19 o                         
  14   3   3        345.44        357.69        20.74 o                         
 -15   4   3        426.90        463.93        39.85 o                         
 -14   4   3        152.81        162.28        18.34 o                         
 -13   4   3         73.88         57.62        12.89 o                         
 -12   4   3       1584.78       1572.82        27.00 o                         
 -11   4   3       3345.15       3394.76        35.22 o                         
 -10   4   3         51.03         73.47         9.72 o                         
  -9   4   3       2240.74       2254.84        26.42 o                         
  -8   4   3        649.73        613.61        13.73 o                         
  -7   4   3       8270.39       8610.56        55.97 o                         
  -6   4   3         13.11         51.37         5.32 o                         
  -5   4   3       4134.71       4139.39        29.53 o                         
  -4   4   3         37.61         16.94         3.76 o                         
  -3   4   3          5.22          3.64         4.31 o                         
  -2   4   3        160.21        196.45         4.61 o                         
  -1   4   3       2462.51       2530.98        21.84 o                         
   0   4   3      11265.19      11887.36        67.18 o                         
   1   4   3        682.35       1014.27        10.45 o                         
   2   4   3        451.07        520.69         8.63 o                         
   3   4   3         46.36         74.67         5.05 o                         
   4   4   3        695.39        847.96        11.20 o                         
   5   4   3        411.99        450.56         9.27 o                         
   6   4   3         95.76         80.67         6.94 o                         
   7   4   3        407.02        311.59        10.27 o                         
   8   4   3       1523.16       1550.23        22.45 o                         
   9   4   3        271.13        272.19        14.07 o                         
  10   4   3         47.98         29.67        10.64 o                         
  11   4   3       1672.62       1682.04        27.90 o                         
  12   4   3        739.09        693.34        23.36 o                         
  13   4   3       1253.39       1294.81        36.50 o                         
  14   4   3        367.99        383.04        21.26 o                         
 -14   5   3         79.62         63.82        15.75 o                         
 -13   5   3        355.00        314.65        21.45 o                         
 -12   5   3        240.87        282.96        14.40 o                         
 -11   5   3        157.39        166.49        11.84 o                         
 -10   5   3        897.74        879.37        18.07 o                         
  -9   5   3       1727.98       1824.95        23.85 o                         
  -8   5   3        754.90        764.35        15.25 o                         
  -7   5   3       1208.48       1193.19        16.66 o                         
  -6   5   3        804.25        834.74        10.86 o                         
  -5   5   3      21980.85      22949.26       138.31 o                         
  -4   5   3       3146.21       3270.99        27.88 o                         
  -3   5   3        106.58         55.88         3.13 o                         
  -2   5   3        275.03        231.72         8.36 o                         
  -1   5   3         43.72        113.49         4.74 o                         
   0   5   3      11427.12      11791.99        64.78 o                         
   1   5   3         39.24        123.26         4.21 o                         
   2   5   3       2682.93       2382.27        20.89 o                         
   3   5   3       4039.48       4089.45        30.16 o                         
   4   5   3       5742.43       5699.68        39.16 o                         
   5   5   3       6203.14       6297.97        43.79 o                         
   6   5   3       3718.79       3589.57        30.38 o                         
   7   5   3       1659.17       1739.02        20.22 o                         
   8   5   3        119.89        118.95        10.75 o                         
   9   5   3       1072.33       1148.28        21.03 o                         
  10   5   3        103.91         86.10        11.17 o                         
  11   5   3       3828.70       3840.03        42.89 o                         
  12   5   3        680.52        608.16        19.87 o                         
  13   5   3          5.22         -4.53        13.74 o                         
  14   5   3        103.02         92.49        17.02 o                         
 -14   6   3        785.86        772.66        24.47 o                         
 -13   6   3        271.97        233.87        16.26 o                         
 -12   6   3       2288.24       2291.12        30.63 o                         
 -11   6   3       1677.48       1602.78        24.18 o                         
 -10   6   3        957.20        942.89        19.53 o                         
  -9   6   3        495.54        449.11        13.96 o                         
  -8   6   3       1284.95       1265.25        19.41 o                         
  -7   6   3       6006.10       6067.85        44.70 o                         
  -6   6   3          7.04         -4.66         4.66 o                         
  -5   6   3       5060.00       5120.08        34.58 o                         
  -4   6   3       1017.50       1072.68        15.26 o                         
  -3   6   3        516.29        610.13        13.04 o                         
  -2   6   3        946.29        956.55        15.61 o                         
  -1   6   3      12905.06      13617.25        82.21 o                         
   0   6   3      10691.10      10502.93        58.40 o                         
   1   6   3        610.95        756.34         9.82 o                         
   2   6   3       2283.26       2430.64        20.64 o                         
   3   6   3       1993.59       2117.54        19.15 o                         
   4   6   3       1435.39       1545.78        14.82 o                         
   5   6   3       2198.05       2311.73        20.89 o                         
   6   6   3         33.83         24.68         6.56 o                         
   7   6   3       3261.40       3149.58        31.57 o                         
   8   6   3       2085.28       1999.21        25.96 o                         
   9   6   3        103.96        112.50        11.06 o                         
  10   6   3        855.19        886.40        19.30 o                         
  11   6   3       1209.24       1227.29        25.98 o                         
  12   6   3        775.05        734.55        25.72 o                         
  13   6   3       1036.40       1020.37        25.01 o                         
  14   6   3        747.62        722.07        29.61 o                         
 -14   7   3         73.49         68.23        15.82 o                         
 -13   7   3        106.67         76.51        17.61 o                         
 -12   7   3       1191.66       1213.47        24.66 o                         
 -11   7   3        133.16        148.51        12.31 o                         
 -10   7   3         18.93         -9.81         9.81 o                         
  -9   7   3       1169.68       1267.62        23.85 o                         
  -8   7   3       1952.98       1969.33        23.89 o                         
  -7   7   3         73.60         85.43         8.28 o                         
  -6   7   3        599.83        598.78        13.43 o                         
  -5   7   3       8541.91       8795.18        63.85 o                         
  -4   7   3        272.94        300.35         9.69 o                         
  -3   7   3        941.31       1039.60        17.90 o                         
  -2   7   3      14865.03      15464.04       135.89 o                         
  -1   7   3        182.33        197.06         4.77 o                         
   0   7   3      14034.89      13762.64        75.86 o                         
   1   7   3       3387.34       3227.45        22.53 o                         
   2   7   3      28078.72      28657.74       186.90 o                         
   3   7   3        196.35        163.24         5.58 o                         
   4   7   3      10935.02      10902.80        67.21 o                         
   5   7   3       6007.75       6298.11        42.42 o                         
   6   7   3       1374.56       1302.83        19.26 o                         
   7   7   3       3415.44       3273.87        32.63 o                         
   8   7   3       1808.80       2002.71        25.69 o                         
   9   7   3       2316.16       2343.74        28.78 o                         
  10   7   3         88.13         71.00        10.72 o                         
  11   7   3       1438.15       1517.97        26.58 o                         
  12   7   3        211.70        192.90        14.39 o                         
  13   7   3         54.47         46.73        13.72 o                         
  14   7   3         91.86         70.55        17.23 o                         
 -14   8   3       1564.15       1606.76        41.33 o                         
 -13   8   3        356.02        332.30        16.64 o                         
 -12   8   3        722.78        766.97        20.55 o                         
 -11   8   3        214.52        203.94        15.44 o                         
 -10   8   3          2.91         -4.17         9.34 o                         
  -9   8   3        821.97        783.70        16.02 o                         
  -8   8   3        674.52        761.84        15.90 o                         
  -7   8   3       1249.04       1252.03        17.85 o                         
  -6   8   3          0.52         17.30         9.94 o                         
  -5   8   3        194.29        218.09         9.74 o                         
  -4   8   3       3744.64       3825.87        34.42 o                         
  -3   8   3        681.22        754.72        15.28 o                         
  -2   8   3        138.56        185.38         7.95 o                         
  -1   8   3       3034.51       3418.39        23.75 o                         
   0   8   3        158.51        122.16         4.69 o                         
   1   8   3        111.47         76.02         4.84 o                         
   2   8   3        383.55        281.56         6.67 o                         
   3   8   3        112.21        173.75         6.96 o                         
   4   8   3       8356.18       8187.25        53.98 o                         
   5   8   3        974.88        950.63        13.47 o                         
   6   8   3         37.31         31.81         8.30 o                         
   7   8   3         10.65         -0.65         8.87 o                         
   8   8   3       9118.30       8797.11        69.24 o                         
   9   8   3        298.15        288.77        14.64 o                         
  10   8   3       2454.00       2449.83        30.74 o                         
  11   8   3        208.90        216.27        13.75 o                         
  12   8   3        513.55        470.65        18.76 o                         
  13   8   3        247.91        241.16        16.89 o                         
  14   8   3        857.57        831.60        28.30 o                         
 -14   9   3         26.31          3.65        16.94 o                         
 -13   9   3         82.21         83.77        17.13 o                         
 -12   9   3       2248.10       2270.81        50.66 o                         
 -11   9   3        349.08        401.37        15.94 o                         
 -10   9   3        267.47        244.08        12.59 o                         
  -9   9   3        107.71        109.94        12.47 o                         
  -8   9   3       2219.27       2140.11        24.97 o                         
  -7   9   3       1437.75       1426.17        25.68 o                         
  -6   9   3        218.05        192.65        12.83 o                         
  -5   9   3          2.87         -6.10         7.74 o                         
  -4   9   3         30.81         22.59         6.91 o                         
  -3   9   3          7.85         11.18         7.32 o                         
  -2   9   3      31710.73      32340.72       221.87 o                         
  -1   9   3        535.03        557.99         8.92 o                         
   0   9   3        789.17        768.48         9.29 o                         
   1   9   3       4934.80       5223.90        32.42 o                         
   2   9   3      23820.39      23631.35       133.23 o                         
   3   9   3        729.32        702.90        11.46 o                         
   4   9   3       7549.71       7115.24        50.18 o                         
   5   9   3       1061.88       1263.65        18.20 o                         
   6   9   3        790.11        868.39        16.15 o                         
   7   9   3       1750.42       1776.85        23.52 o                         
   8   9   3       4586.00       4522.99        62.24 o                         
   9   9   3        881.02        875.76        20.52 o                         
  10   9   3         86.00         88.62        11.56 o                         
  11   9   3        298.53        291.43        14.82 o                         
  12   9   3        394.32        425.84        25.49 o                         
  13   9   3        132.17        116.54        14.85 o                         
 -13  10   3        141.67        188.18        19.23 o                         
 -12  10   3       1218.49       1161.11        29.61 o                         
 -11  10   3         44.90         39.38        14.22 o                         
 -10  10   3        384.12        392.74        19.14 o                         
  -9  10   3        258.30        263.40        16.41 o                         
  -8  10   3       1022.47        985.72        23.72 o                         
  -7  10   3          3.81         -4.74        11.40 o                         
  -6  10   3        104.00        102.98        12.36 o                         
  -5  10   3         92.53         67.68         9.39 o                         
  -4  10   3       2415.57       2319.67        29.82 o                         
  -3  10   3       4634.53       4531.38        44.21 o                         
  -2  10   3          7.34         10.79         7.67 o                         
  -1  10   3          0.51          1.62         4.50 o                         
   0  10   3        550.18        575.67         8.53 o                         
   1  10   3        201.85        139.14         5.78 o                         
   2  10   3        408.91        278.32         7.29 o                         
   3  10   3         10.84         -3.19         5.77 o                         
   4  10   3       2857.42       2605.87        23.35 o                         
   5  10   3          0.07         -1.89         7.48 o                         
   6  10   3        182.77        212.54        10.48 o                         
   7  10   3         28.11         27.33         8.76 o                         
   8  10   3       6518.10       6592.62        60.76 o                         
   9  10   3        573.70        562.08        16.36 o                         
  10  10   3       1600.34       1638.81        25.76 o                         
  11  10   3         69.68         70.50        11.96 o                         
  12  10   3        424.32        428.70        22.13 o                         
  13  10   3        131.60        125.65        19.68 o                         
 -13  11   3         80.37         75.84        17.12 o                         
 -12  11   3        706.03        720.18        26.05 o                         
 -11  11   3         59.82         57.79        15.21 o                         
 -10  11   3        131.10        149.89        15.75 o                         
  -9  11   3        378.60        386.09        18.77 o                         
  -8  11   3       1700.81       1662.20        29.89 o                         
  -7  11   3        961.42        949.09        23.33 o                         
  -6  11   3       2342.66       2289.02        33.26 o                         
  -5  11   3       1712.02       1666.84        24.88 o                         
  -4  11   3       1027.60        989.89        19.72 o                         
  -3  11   3        785.45        797.23        17.69 o                         
  -2  11   3      12892.28      12807.77        94.45 o                         
  -1  11   3         65.21         26.07         5.75 o                         
   0  11   3       2019.40       2092.16        21.22 o                         
   1  11   3        999.40        972.25        16.27 o                         
   2  11   3       6763.26       6417.49        47.01 o                         
   3  11   3       3724.27       3718.64        32.62 o                         
   4  11   3       5823.03       5701.47        45.79 o                         
   5  11   3         20.59         18.52         7.86 o                         
   6  11   3       1505.14       1480.31        19.91 o                         
   7  11   3       1622.34       1632.77        22.05 o                         
   8  11   3       1700.70       1696.07        23.80 o                         
   9  11   3         53.98         52.18        13.62 o                         
  10  11   3         65.84         66.00        14.67 o                         
  11  11   3         22.85         24.34        15.98 o                         
  12  11   3         10.85         -5.76        16.46 o                         
  13  11   3        109.28        107.93        20.22 o                         
 -12  12   3       1733.95       1815.91        56.72 o                         
 -11  12   3       1517.32       1489.18        32.91 o                         
 -10  12   3       1540.57       1524.06        31.75 o                         
  -9  12   3         31.33          9.21        13.08 o                         
  -8  12   3       1871.06       1974.00        33.14 o                         
  -7  12   3        933.72        952.56        23.54 o                         
  -6  12   3       1024.91       1065.84        23.60 o                         
  -5  12   3         75.35         51.07        11.37 o                         
  -4  12   3       1610.38       1636.18        23.98 o                         
  -3  12   3       4390.11       4519.26        41.62 o                         
  -2  12   3       2845.52       2762.94        31.11 o                         
  -1  12   3        661.28        546.38        13.00 o                         
   0  12   3       1704.46       1750.81        22.27 o                         
   1  12   3       3842.79       3809.70        36.63 o                         
   2  12   3        103.18        116.17         8.84 o                         
   3  12   3         39.26         64.92         9.24 o                         
   4  12   3        915.37        964.80        19.50 o                         
   5  12   3       1195.79       1127.18        22.71 o                         
   6  12   3       1659.52       1706.83        29.20 o                         
   7  12   3        320.21        350.25        20.32 o                         
   8  12   3       1169.33       1123.84        28.77 o                         
   9  12   3        784.74        740.55        26.25 o                         
  10  12   3       1777.63       1701.40        36.52 o                         
  11  12   3        152.60        166.12        19.46 o                         
  12  12   3        256.17        263.07        22.18 o                         
 -12  13   3          8.05         -6.87        24.26 o                         
 -11  13   3          4.44          0.61        17.66 o                         
 -10  13   3        135.98        129.77        21.42 o                         
  -9  13   3        529.51        495.69        24.17 o                         
  -8  13   3       1335.96       1251.33        32.98 o                         
  -7  13   3          6.31         -6.46        15.99 o                         
  -6  13   3       2097.23       2007.26        33.71 o                         
  -5  13   3       4915.86       4712.57        54.83 o                         
  -4  13   3       3000.49       2877.03        36.13 o                         
  -3  13   3        232.65        276.31        18.38 o                         
  -2  13   3       1953.79       2032.86        29.06 o                         
  -1  13   3        883.42        850.64        16.92 o                         
   0  13   3       9073.16       9058.22        73.62 o                         
   1  13   3       1834.97       1834.14        23.96 o                         
   2  13   3       5130.85       5029.62        46.15 o                         
   3  13   3       2644.23       2623.49        29.12 o                         
   4  13   3       8431.95       8403.58        90.72 o                         
   5  13   3       1874.05       1821.76        35.12 o                         
   6  13   3       2523.28       2510.30        48.34 o                         
   7  13   3        787.46        790.38        48.79 o                         
   8  13   3       1118.72       1202.57        33.18 o                         
   9  13   3        271.57        294.03        21.68 o                         
  10  13   3       1239.82       1201.35        38.73 o                         
  11  13   3        848.33        833.17        36.28 o                         
  12  13   3          1.30         -1.76        20.91 o                         
 -11  14   3       2618.53       2607.64        63.16 o                         
 -10  14   3       2280.27       2375.46        46.34 o                         
  -9  14   3        103.19         59.84        17.01 o                         
  -8  14   3       1062.74       1065.29        31.21 o                         
  -7  14   3        710.15        718.15        26.19 o                         
  -6  14   3        753.10        732.33        23.24 o                         
  -5  14   3          2.86         -8.89        11.80 o                         
  -4  14   3        455.96        448.75        17.81 o                         
  -3  14   3       1659.80       1681.03        27.16 o                         
  -2  14   3        281.72        261.16        15.55 o                         
  -1  14   3       1046.26       1018.84        19.19 o                         
   0  14   3          0.05         -8.76         8.76 o                         
   1  14   3       1491.26       1444.96        24.14 o                         
   2  14   3        152.44        164.01        13.66 o                         
   3  14   3          0.58        -10.95        10.95 o                         
   4  14   3        593.51        601.35        22.09 o                         
   5  14   3         21.15         30.08        15.41 o                         
   6  14   3       2474.35       2472.26        42.98 o                         
   7  14   3        122.10        123.29        18.04 o                         
   8  14   3        609.50        610.54        26.67 o                         
   9  14   3        330.21        315.45        22.72 o                         
  10  14   3       2074.79       2018.54        44.72 o                         
  11  14   3        943.10        947.07        35.29 o                         
 -11  15   3          1.26         20.79        23.12 o                         
 -10  15   3       1311.71       1330.26        37.21 o                         
  -9  15   3        156.17        170.22        18.13 o                         
  -8  15   3        363.87        336.93        20.08 o                         
  -7  15   3        351.50        346.61        21.45 o                         
  -6  15   3        386.30        372.59        20.56 o                         
  -5  15   3       1685.83       1645.26        33.70 o                         
  -4  15   3       4073.51       3959.08        48.71 o                         
  -3  15   3        460.68        456.11        19.79 o                         
  -2  15   3       1907.68       1868.81        31.88 o                         
  -1  15   3       3518.42       3525.02        35.92 o                         
   0  15   3       5627.68       5626.35        51.32 o                         
   1  15   3       2028.14       1999.14        27.09 o                         
   2  15   3       1022.63       1012.72        31.93 o                         
   3  15   3        185.04        146.01        15.23 o                         
   4  15   3       2413.15       2398.51        39.92 o                         
   5  15   3        851.59        840.66        28.72 o                         
   6  15   3       1003.31       1043.58        32.50 o                         
   7  15   3        497.27        429.55        24.91 o                         
   8  15   3        363.14        330.72        23.77 o                         
   9  15   3          5.16        -16.08        16.08 o                         
  10  15   3        912.03        926.42        34.19 o                         
 -10  16   3       1035.15       1180.27        39.53 o                         
  -9  16   3        475.84        454.17        27.82 o                         
  -8  16   3        142.68        160.77        18.87 o                         
  -7  16   3        938.99        906.61        32.89 o                         
  -6  16   3       1757.13       1876.66        37.86 o                         
  -5  16   3        665.75        646.39        24.67 o                         
  -4  16   3         11.40         -0.02        13.19 o                         
  -3  16   3        325.53        333.40        19.62 o                         
  -2  16   3        285.18        272.81        16.68 o                         
  -1  16   3        170.87        171.61        12.96 o                         
   0  16   3          2.79         -3.15         8.49 o                         
   1  16   3        364.04        354.41        13.64 o                         
   2  16   3         67.73         80.86         9.81 o                         
   3  16   3         59.47         60.21        14.35 o                         
   4  16   3       1080.70       1097.61        28.91 o                         
   5  16   3         74.58        123.18        17.41 o                         
   6  16   3        174.57        159.66        17.58 o                         
   7  16   3         89.03         82.68        18.67 o                         
   8  16   3         14.93         25.78        18.47 o                         
   9  16   3         79.20         65.93        20.44 o                         
  10  16   3        266.47        306.20        30.32 o                         
  -9  17   3          1.44         25.93        21.25 o                         
  -8  17   3          8.40          8.68        19.32 o                         
  -7  17   3        502.17        489.04        29.64 o                         
  -6  17   3        792.23        790.79        35.28 o                         
  -5  17   3        429.01        453.82        32.57 o                         
  -4  17   3       2361.54       2391.93        52.65 o                         
  -3  17   3       1500.56       1478.35        51.69 o                         
  -2  17   3        148.00        137.21        14.25 o                         
  -1  17   3       1518.07       1565.71        29.02 o                         
   0  17   3       1677.25       1690.77        37.61 o                         
   1  17   3         24.82         32.09         9.40 o                         
   2  17   3         61.60         58.89        14.70 o                         
   3  17   3        440.35        428.75        20.98 o                         
   4  17   3        148.70        159.81        17.15 o                         
   5  17   3        218.93        240.70        22.35 o                         
   6  17   3        407.08        405.31        22.52 o                         
   7  17   3        182.02        179.09        21.77 o                         
   8  17   3         53.85         29.13        19.21 o                         
   9  17   3        468.17        437.81        55.91 o                         
  -8  18   3        338.34        338.28        29.14 o                         
  -7  18   3        273.25        282.29        26.31 o                         
  -6  18   3       1754.83       1765.56        49.13 o                         
  -5  18   3        343.94        359.41        42.52 o                         
  -4  18   3        573.67        587.06        26.24 o                         
  -3  18   3          0.48         -3.99        18.27 o                         
  -2  18   3         71.87         60.30        17.23 o                         
  -1  18   3        452.43        437.03        20.65 o                         
   0  18   3        205.90        190.28        14.50 o                         
   1  18   3         71.46         53.32        19.66 o                         
   2  18   3        762.52        758.33        25.62 o                         
   3  18   3        213.73        216.24        20.26 o                         
   4  18   3        431.12        388.98        21.40 o                         
   5  18   3          0.83         -2.16        14.37 o                         
   6  18   3        622.44        652.88        30.25 o                         
   7  18   3          5.51         -4.20        19.30 o                         
   8  18   3         76.02         39.12        24.93 o                         
  -7  19   3        781.59        776.90        37.60 o                         
  -6  19   3        657.64        626.37        33.98 o                         
  -5  19   3        609.34        538.48        30.50 o                         
  -4  19   3       2532.67       2507.33        58.18 o                         
  -3  19   3       4856.93       4763.84        69.13 o                         
  -2  19   3        321.12        326.74        21.23 o                         
  -1  19   3       2777.90       2726.92        53.72 o                         
   0  19   3       2080.89       2085.70        49.98 o                         
   1  19   3        416.45        421.57        19.57 o                         
   2  19   3        788.64        770.89        24.39 o                         
   3  19   3       1549.45       1623.63        35.39 o                         
   4  19   3        392.51        397.30        22.20 o                         
   5  19   3        364.32        379.02        28.17 o                         
   6  19   3        803.69        797.82        33.82 o                         
   7  19   3        740.76        683.94        38.52 o                         
  -6  20   3        134.96        119.45        28.87 o                         
  -5  20   3        298.23        335.66        28.06 o                         
  -4  20   3         54.07         58.59        21.27 o                         
  -3  20   3        422.66        477.58        25.40 o                         
  -2  20   3         57.77         17.06        21.53 o                         
  -1  20   3        354.87        408.86        23.49 o                         
   0  20   3          0.43         28.68        19.66 o                         
   1  20   3          0.23        -25.81        25.81 o                         
   2  20   3        112.17        102.47        16.05 o                         
   3  20   3        345.98        311.52        20.32 o                         
   4  20   3         68.66         87.40        18.90 o                         
   5  20   3         58.58         43.80        19.80 o                         
   6  20   3        459.20        403.18        32.33 o                         
  -4  21   3       1278.33       1245.61        41.38 o                         
  -3  21   3       2023.69       2058.06        51.56 o                         
  -2  21   3        233.54        202.00        20.72 o                         
  -1  21   3       1041.13       1123.19        69.01 o                         
   0  21   3        233.63        235.20        26.66 o                         
   1  21   3       1223.93       1233.46        42.65 o                         
   2  21   3          0.12         26.02        20.94 o                         
   3  21   3       2431.81       2421.82        47.12 o                         
   4  21   3          3.10         10.28        17.23 o                         
 -14   0   4         52.09         29.69        24.69 o                         
 -12   0   4       5091.57       5430.62        85.14 o                         
 -10   0   4        663.76        722.41        19.92 o                         
  -8   0   4       9491.21       9027.86        90.99 o                         
  -6   0   4      30193.03      30371.99       293.93 o                         
  -4   0   4      17165.84      17331.35       169.13 o                         
  -2   0   4      36407.55      38951.70       413.52 o                         
   0   0   4      13700.69      14040.83       188.14 o                         
   2   0   4       3212.45       3017.39        33.36 o                         
   4   0   4         59.20         64.79         8.20 o                         
   6   0   4       2408.11       2875.27        34.59 o                         
   8   0   4         74.00         76.45        13.11 o                         
  10   0   4        371.62        348.70        17.32 o                         
  12   0   4         26.29          5.74        19.61 o                         
  14   0   4         44.99        -13.10        20.43 o                         
 -15   1   4        126.87         91.47        20.65 o                         
 -14   1   4          6.64        -16.28        16.28 o                         
 -13   1   4         30.56        -13.07        15.75 o                         
 -12   1   4         60.95         96.05        13.27 o                         
 -11   1   4        268.18        252.37        11.57 o                         
 -10   1   4       1714.66       1633.15        20.61 o                         
  -9   1   4        470.29        513.92        10.93 o                         
  -8   1   4       4126.67       4064.37        32.04 o                         
  -7   1   4          2.23         -1.72         6.00 o                         
  -6   1   4          0.35          2.46         4.98 o                         
  -5   1   4        599.96        575.69         9.39 o                         
  -4   1   4       1912.04       2186.20        19.19 o                         
  -3   1   4        239.01        253.13         6.61 o                         
  -2   1   4       3040.50       2955.43        21.72 o                         
  -1   1   4       3518.54       3669.30        26.55 o                         
   0   1   4      54989.85      56965.94       365.69 o                         
   1   1   4       1754.85       1832.75        15.94 o                         
   2   1   4       2647.81       2629.29        25.95 o                         
   3   1   4       6219.63       6622.71        50.20 o                         
   4   1   4      13502.01      13868.04        94.72 o                         
   5   1   4       2216.37       2310.76        23.01 o                         
   6   1   4       2255.30       2602.62        23.66 o                         
   7   1   4        308.81        407.38        11.08 o                         
   8   1   4       1793.13       1920.44        23.07 o                         
   9   1   4          2.24         -8.13         9.52 o                         
  10   1   4       3852.92       3612.72        35.78 o                         
  11   1   4          0.07         -5.63        10.21 o                         
  12   1   4        701.21        710.83        21.71 o                         
  13   1   4          0.14        -13.07        13.07 o                         
  14   1   4        993.07       1046.13        35.76 o                         
  15   1   4         10.93         -8.18        25.42 o                         
 -15   2   4        237.92        231.54        25.94 o                         
 -14   2   4          1.63        -15.73        15.73 o                         
 -13   2   4        382.15        392.32        26.38 o                         
 -12   2   4       2532.02       2533.75        33.67 o                         
 -11   2   4         13.78         -5.56         9.49 o                         
 -10   2   4        116.48        134.01         9.07 o                         
  -9   2   4        192.02        174.55         9.66 o                         
  -8   2   4       2345.49       2259.88        20.06 o                         
  -7   2   4         17.41          6.70         5.87 o                         
  -6   2   4       9233.54       8931.41        58.65 o                         
  -5   2   4        523.85        583.86         9.47 o                         
  -4   2   4       1881.04       1638.09        13.63 o                         
  -3   2   4        255.66        295.05         6.03 o                         
  -2   2   4      37049.32      38257.78       225.61 o                         
  -1   2   4       1480.86       1334.36        11.65 o                         
   0   2   4       4106.47       4315.74        32.19 o                         
   1   2   4       6565.84       6636.01        51.32 o                         
   2   2   4       1231.78       1411.20        16.60 o                         
   3   2   4       3403.12       3651.65        30.73 o                         
   4   2   4        310.05        337.16         9.25 o                         
   5   2   4       1656.37       1614.94        18.67 o                         
   6   2   4         52.18         38.42         6.55 o                         
   7   2   4        944.79       1029.93        15.99 o                         
   8   2   4       1726.89       1734.99        21.50 o                         
   9   2   4        264.49        309.61        12.49 o                         
  10   2   4        199.64        208.15        12.29 o                         
  11   2   4        389.97        423.90        15.84 o                         
  12   2   4         29.34         24.89        12.50 o                         
  13   2   4        166.65        168.01        15.52 o                         
  14   2   4        385.84        366.94        21.30 o                         
 -15   3   4        601.87        562.56        37.35 o                         
 -14   3   4         39.64         26.38        25.80 o                         
 -13   3   4         19.43         12.05        12.57 o                         
 -12   3   4        379.95        367.31        16.11 o                         
 -11   3   4        220.51        193.31        11.38 o                         
 -10   3   4         15.86         15.64         8.81 o                         
  -9   3   4         58.24         47.04         9.04 o                         
  -8   3   4        935.97        888.80        14.34 o                         
  -7   3   4       2965.84       2988.95        26.89 o                         
  -6   3   4         28.80         15.51         5.74 o                         
  -5   3   4         26.91          2.67         4.31 o                         
  -4   3   4       3894.83       4587.21        34.09 o                         
  -3   3   4        682.95        663.62         7.98 o                         
  -2   3   4      14768.80      15654.48        94.02 o                         
  -1   3   4       5606.70       5991.04        39.70 o                         
   0   3   4       1687.54       1365.32        12.73 o                         
   1   3   4        346.06        395.17         8.41 o                         
   2   3   4      11162.08      10705.51        72.63 o                         
   3   3   4        265.58        292.48         7.73 o                         
   4   3   4      24746.84      25228.70       159.58 o                         
   5   3   4       1598.95       1517.75        17.34 o                         
   6   3   4       4210.81       4153.78        34.33 o                         
   7   3   4        809.40        766.06        14.34 o                         
   8   3   4       4215.28       4250.08        36.32 o                         
   9   3   4       1598.83       1529.67        24.07 o                         
  10   3   4        616.61        652.10        18.39 o                         
  11   3   4        364.70        397.75        16.49 o                         
  12   3   4       1619.84       1575.34        31.41 o                         
  13   3   4         26.98         -8.59        14.13 o                         
  14   3   4       1263.24       1284.51        31.81 o                         
 -15   4   4        138.58        109.41        23.42 o                         
 -14   4   4         79.73         37.08        17.61 o                         
 -13   4   4       1118.79       1206.98        26.53 o                         
 -12   4   4        723.99        709.51        19.91 o                         
 -11   4   4        124.23        116.76        10.99 o                         
 -10   4   4       1484.47       1514.96        21.27 o                         
  -9   4   4       3730.98       3790.34        32.84 o                         
  -8   4   4       4246.12       4509.27        36.55 o                         
  -7   4   4        684.51        718.40        13.02 o                         
  -6   4   4       7505.52       7464.24        48.39 o                         
  -5   4   4        347.65        347.69         7.65 o                         
  -4   4   4       1092.65        936.95        11.28 o                         
  -3   4   4         64.88        124.36         4.21 o                         
  -2   4   4      11849.21      11207.77        68.57 o                         
  -1   4   4      26996.02      29427.63       174.03 o                         
   0   4   4       1047.85       1109.37        10.84 o                         
   1   4   4      17064.76      17537.24       115.06 o                         
   2   4   4        687.53        664.58         9.46 o                         
   3   4   4        147.04        109.56         5.66 o                         
   4   4   4         13.65         24.67         5.26 o                         
   5   4   4       1821.22       1746.32        17.85 o                         
   6   4   4       2013.44       2261.97        21.97 o                         
   7   4   4         10.04         16.36         7.59 o                         
   8   4   4          2.51         31.66        10.24 o                         
   9   4   4        260.13        221.03        13.41 o                         
  10   4   4        135.93        116.86        11.93 o                         
  11   4   4        428.72        388.96        16.83 o                         
  12   4   4         86.42         76.21        12.79 o                         
  13   4   4        164.00        160.96        16.67 o                         
  14   4   4       1138.42       1229.72        31.32 o                         
 -14   5   4         25.34         15.98        16.67 o                         
 -13   5   4         65.46         71.30        13.31 o                         
 -12   5   4        123.94        148.99        12.18 o                         
 -11   5   4       1383.08       1336.25        22.14 o                         
 -10   5   4        682.82        635.49        16.02 o                         
  -9   5   4        886.43        887.57        18.09 o                         
  -8   5   4        314.62        273.25        10.88 o                         
  -7   5   4       5303.10       5433.88        40.84 o                         
  -6   5   4       1199.03       1135.92        12.72 o                         
  -5   5   4         18.58         33.60         5.25 o                         
  -4   5   4        809.66        952.59        10.58 o                         
  -3   5   4       5633.98       5688.27        34.38 o                         
  -2   5   4       4296.12       4091.21        28.36 o                         
  -1   5   4        385.32        355.90         6.49 o                         
   0   5   4       1518.41       1932.70        14.28 o                         
   1   5   4       9538.95       9326.57        60.87 o                         
   2   5   4      23802.79      25155.22       172.43 o                         
   3   5   4       2958.50       2922.23        23.58 o                         
   4   5   4      13056.13      12602.35        76.82 o                         
   5   5   4       3432.51       3116.80        27.72 o                         
   6   5   4       1155.01       1091.71        15.83 o                         
   7   5   4       1387.83       1268.59        17.83 o                         
   8   5   4       4533.34       4322.17        40.65 o                         
   9   5   4       2516.22       2519.76        31.45 o                         
  10   5   4          6.48         -6.95         9.81 o                         
  11   5   4       1526.51       1454.82        26.36 o                         
  12   5   4        438.30        428.04        17.84 o                         
  13   5   4          0.47        -13.63        13.63 o                         
  14   5   4        909.14        959.18        39.03 o                         
 -14   6   4       1272.35       1286.44        32.40 o                         
 -13   6   4       1976.46       2100.17        33.64 o                         
 -12   6   4         91.29         89.55        11.67 o                         
 -11   6   4       1745.23       1733.05        24.92 o                         
 -10   6   4        199.31        174.94        11.36 o                         
  -9   6   4      10345.87      10080.47        74.12 o                         
  -8   6   4       1860.55       1912.83        23.46 o                         
  -7   6   4         97.24        101.57         8.41 o                         
  -6   6   4       3122.22       3314.82        24.34 o                         
  -5   6   4       2500.76       2313.45        18.73 o                         
  -4   6   4      14305.50      14831.57       100.24 o                         
  -3   6   4        512.50        500.44        14.60 o                         
  -2   6   4       3893.69       3858.97        28.68 o                         
  -1   6   4       9538.00       9915.46        59.27 o                         
   0   6   4      11873.43      12097.85        71.85 o                         
   1   6   4       2978.06       2692.02        23.18 o                         
   2   6   4       1206.92       1295.44        13.27 o                         
   3   6   4       3865.20       3763.19        42.30 o                         
   4   6   4        443.39        376.28         8.54 o                         
   5   6   4       4417.88       4386.56        32.02 o                         
   6   6   4        168.73        168.85         8.93 o                         
   7   6   4        167.11        135.87        10.22 o                         
   8   6   4        135.67        113.66        11.02 o                         
   9   6   4         45.41         33.77        10.15 o                         
  10   6   4          4.28         -6.38        10.61 o                         
  11   6   4       1031.39        971.78        23.38 o                         
  12   6   4         31.08          6.35        11.83 o                         
  13   6   4       1658.04       1718.70        30.59 o                         
  14   6   4        388.03        424.64        22.04 o                         
 -14   7   4         17.80         17.22        14.40 o                         
 -13   7   4         30.54         32.92        12.43 o                         
 -12   7   4        323.94        345.68        15.32 o                         
 -11   7   4       1446.30       1456.25        22.91 o                         
 -10   7   4        626.79        590.83        15.87 o                         
  -9   7   4       2136.68       2077.73        24.91 o                         
  -8   7   4       1062.92       1003.00        17.91 o                         
  -7   7   4       1222.31       1210.13        17.23 o                         
  -6   7   4        434.81        350.36         8.56 o                         
  -5   7   4         10.97         20.46         4.89 o                         
  -4   7   4        271.12        331.86        10.86 o                         
  -3   7   4       7789.37       8206.91        62.06 o                         
  -2   7   4        420.28        334.04         8.74 o                         
  -1   7   4       2949.87       3029.17        21.98 o                         
   0   7   4        268.59        340.49         6.55 o                         
   1   7   4       4718.77       4532.52        30.09 o                         
   2   7   4       8969.54       9724.12        61.95 o                         
   3   7   4       3691.74       3838.74        27.27 o                         
   4   7   4      13145.62      13068.77        79.74 o                         
   5   7   4       7710.85       7498.49        49.54 o                         
   6   7   4       3322.88       3401.03        32.30 o                         
   7   7   4       7484.57       7237.87        57.95 o                         
   8   7   4       2081.64       2015.03        28.14 o                         
   9   7   4       2995.39       3061.17        33.62 o                         
  10   7   4        433.76        420.26        16.30 o                         
  11   7   4       2684.10       2666.18        35.26 o                         
  12   7   4          0.57         -5.87        12.39 o                         
  13   7   4         38.33         18.38        13.15 o                         
  14   7   4        825.86        838.34        45.60 o                         
 -14   8   4        616.07        680.69        30.66 o                         
 -13   8   4       2203.78       2256.53        33.18 o                         
 -12   8   4        206.07        236.79        17.55 o                         
 -11   8   4       3080.96       3198.16        35.93 o                         
 -10   8   4        304.42        300.68        13.29 o                         
  -9   8   4       2945.14       2970.09        30.38 o                         
  -8   8   4       1564.10       1546.37        20.79 o                         
  -7   8   4       2345.11       2172.96        24.18 o                         
  -6   8   4          2.31         -6.24         8.29 o                         
  -5   8   4       5214.11       5039.31        44.11 o                         
  -4   8   4       3144.02       2931.37        28.73 o                         
  -3   8   4       1777.16       1898.35        25.37 o                         
  -2   8   4        283.51        280.74         9.48 o                         
  -1   8   4       3788.44       3798.38        26.02 o                         
   0   8   4        962.71        955.24         9.70 o                         
   1   8   4        984.29        898.19         9.93 o                         
   2   8   4       1311.43       1192.38        12.43 o                         
   3   8   4       3323.46       3206.45        24.23 o                         
   4   8   4       1332.24       1305.98        14.25 o                         
   5   8   4       4441.01       4343.28        37.26 o                         
   6   8   4       1410.08       1507.79        20.35 o                         
   7   8   4       1779.83       1763.52        23.61 o                         
   8   8   4        256.03        245.96        13.17 o                         
   9   8   4       1277.42       1296.84        25.75 o                         
  10   8   4         56.55         38.66        10.68 o                         
  11   8   4        755.97        762.85        20.92 o                         
  12   8   4         10.19         -1.65        12.05 o                         
  13   8   4       1475.99       1501.74        30.24 o                         
 -14   9   4         51.01          1.57        20.41 o                         
 -13   9   4        328.62        373.96        21.73 o                         
 -12   9   4        229.64        222.63        17.90 o                         
 -11   9   4         21.41         39.63        10.87 o                         
 -10   9   4          8.87         10.79         9.09 o                         
  -9   9   4        488.48        540.17        14.39 o                         
  -8   9   4         15.39         -7.63         7.63 o                         
  -7   9   4        157.29         89.10        12.78 o                         
  -6   9   4       1451.63       1327.20        25.68 o                         
  -5   9   4       3380.47       3130.56        35.65 o                         
  -4   9   4        531.53        388.81        11.11 o                         
  -3   9   4       3955.79       4045.51        43.58 o                         
  -2   9   4        509.35        666.78        15.53 o                         
  -1   9   4       2432.92       2440.54        18.17 o                         
   0   9   4        409.73        494.34         7.93 o                         
   1   9   4       1791.41       1592.97        14.35 o                         
   2   9   4        816.36        896.34        11.26 o                         
   3   9   4       1383.17       1309.90        15.16 o                         
   4   9   4          1.94          6.92         5.93 o                         
   5   9   4       5040.72       5164.99        44.66 o                         
   6   9   4        348.50        410.46        12.60 o                         
   7   9   4       7932.11       7608.70        60.71 o                         
   8   9   4          1.17          6.69         9.10 o                         
   9   9   4       2508.26       2402.38        30.43 o                         
  10   9   4        496.79        491.22        16.85 o                         
  11   9   4       2176.24       2251.91        33.55 o                         
  12   9   4          0.17         -5.32        11.99 o                         
  13   9   4        174.42        206.31        16.56 o                         
 -13  10   4        895.78        940.68        38.40 o                         
 -12  10   4          0.10        -14.65        15.95 o                         
 -11  10   4       2672.68       2786.01        42.44 o                         
 -10  10   4       1060.80        988.05        26.87 o                         
  -9  10   4        163.56        199.92        14.45 o                         
  -8  10   4        647.28        580.45        18.87 o                         
  -7  10   4       5216.58       5054.16        51.49 o                         
  -6  10   4        146.05        160.13        14.05 o                         
  -5  10   4       4180.76       4130.78        44.01 o                         
  -4  10   4        169.96        122.42         9.93 o                         
  -3  10   4        113.62        131.13         9.20 o                         
  -2  10   4        502.60        417.69        11.68 o                         
  -1  10   4       2566.66       2493.58        19.24 o                         
   0  10   4       1930.72       1889.98        15.08 o                         
   1  10   4        863.08        720.63        10.15 o                         
   2  10   4       1639.87       1501.57        14.39 o                         
   3  10   4        442.85        515.18        10.34 o                         
   4  10   4        800.08        867.69        15.78 o                         
   5  10   4       3644.15       3540.22        34.67 o                         
   6  10   4       1401.07       1433.09        21.26 o                         
   7  10   4        467.70        485.20        14.26 o                         
   8  10   4       1085.14       1040.61        21.47 o                         
   9  10   4        267.25        295.36        13.58 o                         
  10  10   4        220.47        228.72        15.95 o                         
  11  10   4        772.18        788.46        20.64 o                         
  12  10   4        109.73         96.34        19.58 o                         
  13  10   4        940.48        971.05        33.17 o                         
 -13  11   4        946.70       1015.03        35.66 o                         
 -12  11   4         29.81         18.68        15.45 o                         
 -11  11   4        123.27        116.29        17.87 o                         
 -10  11   4         48.79         37.26        13.97 o                         
  -9  11   4        116.63         98.53        14.19 o                         
  -8  11   4        138.10        113.84        13.83 o                         
  -7  11   4          0.06          9.35        10.77 o                         
  -6  11   4          2.26        -11.01        11.01 o                         
  -5  11   4       4772.50       4737.25        46.35 o                         
  -4  11   4          8.28         -3.26         9.42 o                         
  -3  11   4       1836.38       1830.16        23.73 o                         
  -2  11   4       2325.52       2357.74        26.03 o                         
  -1  11   4        263.02        270.19         7.87 o                         
   0  11   4        661.85        699.85        13.09 o                         
   1  11   4        470.15        447.87        12.63 o                         
   2  11   4        640.20        643.02        13.24 o                         
   3  11   4        360.59        332.39        13.20 o                         
   4  11   4        794.41        653.82        13.99 o                         
   5  11   4       3162.96       3313.03        33.47 o                         
   6  11   4       1642.34       1612.10        21.35 o                         
   7  11   4       5807.24       5752.89        57.15 o                         
   8  11   4          6.39          3.87         9.11 o                         
   9  11   4       1652.52       1561.94        25.52 o                         
  10  11   4         17.99          1.65        14.86 o                         
  11  11   4       2710.37       2715.38        46.60 o                         
  12  11   4          4.04        -10.98        17.57 o                         
 -12  12   4        401.46        396.47        22.39 o                         
 -11  12   4       2146.35       2147.84        40.24 o                         
 -10  12   4        405.14        450.82        20.59 o                         
  -9  12   4       1105.86       1120.14        27.06 o                         
  -8  12   4        424.16        408.41        20.66 o                         
  -7  12   4       2252.13       2170.90        33.45 o                         
  -6  12   4        413.45        399.06        17.01 o                         
  -5  12   4       3179.50       3069.07        38.61 o                         
  -4  12   4         97.41         86.49        11.51 o                         
  -3  12   4        592.38        638.18        16.25 o                         
  -2  12   4        318.36        281.56        13.35 o                         
  -1  12   4       3376.65       3620.05        34.93 o                         
   0  12   4          1.10         -0.05         8.04 o                         
   1  12   4       1448.39       1345.55        20.04 o                         
   2  12   4         42.83         55.03         8.73 o                         
   3  12   4          9.30         13.29        11.79 o                         
   4  12   4        226.80        230.29        12.31 o                         
   5  12   4         11.67         -0.85         8.29 o                         
   6  12   4         13.11         12.84        10.04 o                         
   7  12   4       1366.51       1328.35        27.59 o                         
   8  12   4          0.45        -12.87        12.87 o                         
   9  12   4         25.40         25.04        14.70 o                         
  10  12   4         18.30          4.79        15.29 o                         
  11  12   4        163.70        117.50        18.82 o                         
  12  12   4        613.32        594.67        27.82 o                         
 -12  13   4         13.17         -7.69        18.46 o                         
 -11  13   4        127.31        103.24        18.39 o                         
 -10  13   4        326.19        354.78        24.97 o                         
  -9  13   4        361.53        314.07        21.10 o                         
  -8  13   4        136.79        137.25        20.10 o                         
  -7  13   4        215.30        185.85        17.00 o                         
  -6  13   4        252.22        270.40        17.50 o                         
  -5  13   4       2033.95       1997.25        33.09 o                         
  -4  13   4         20.03         34.36        11.28 o                         
  -3  13   4       2080.18       1992.78        36.20 o                         
  -2  13   4       2289.11       2226.94        30.55 o                         
  -1  13   4       1520.98       1500.09        21.26 o                         
   0  13   4        424.00        440.71        13.43 o                         
   1  13   4       5019.81       4857.42        47.79 o                         
   2  13   4        412.42        525.95        15.70 o                         
   3  13   4       4842.86       4687.05        46.93 o                         
   4  13   4        951.12        888.59        17.93 o                         
   5  13   4       6152.17       6126.39       111.28 o                         
   6  13   4       2324.91       2217.63        40.29 o                         
   7  13   4       5331.22       5156.69        75.95 o                         
   8  13   4         12.79        -10.85        15.28 o                         
   9  13   4       3186.05       3196.14        56.79 o                         
  10  13   4          2.38         15.63        17.57 o                         
  11  13   4       2124.02       2098.93        51.03 o                         
  12  13   4         69.91         78.41        23.72 o                         
 -11  14   4        970.72        996.23        39.99 o                         
 -10  14   4         43.09         55.28        17.85 o                         
  -9  14   4       2270.91       2228.81        55.17 o                         
  -8  14   4       1987.65       2000.54        52.19 o                         
  -7  14   4       2120.79       2161.17        38.49 o                         
  -6  14   4        831.86        771.84        23.67 o                         
  -5  14   4       1268.12       1198.34        26.62 o                         
  -4  14   4        640.48        590.35        20.53 o                         
  -3  14   4       4388.57       4254.26        46.12 o                         
  -2  14   4       3694.92       3621.52        41.05 o                         
  -1  14   4       3048.91       3082.62        52.54 o                         
   0  14   4       1124.39       1078.67        21.56 o                         
   1  14   4       1750.61       1812.31        25.61 o                         
   2  14   4        595.95        590.72        16.26 o                         
   3  14   4       1307.84       1316.63        21.46 o                         
   4  14   4        431.16        414.81        25.45 o                         
   5  14   4        113.88        125.57        17.26 o                         
   6  14   4        231.24        250.29        18.81 o                         
   7  14   4         22.94         42.79        16.14 o                         
   8  14   4         30.81         47.97        16.88 o                         
   9  14   4        200.46        190.81        34.23 o                         
  10  14   4        331.85        278.15        33.74 o                         
  11  14   4        178.51        178.07        26.23 o                         
 -11  15   4          0.02        -20.31        20.31 o                         
 -10  15   4        345.26        369.75        24.70 o                         
  -9  15   4         37.69         35.38        20.63 o                         
  -8  15   4        285.85        309.41        26.11 o                         
  -7  15   4        828.33        834.64        28.08 o                         
  -6  15   4        200.60        217.55        24.53 o                         
  -5  15   4        259.07        237.77        17.97 o                         
  -4  15   4        259.28        278.24        19.07 o                         
  -3  15   4        176.79        191.25        14.97 o                         
  -2  15   4       3461.98       3420.13        43.20 o                         
  -1  15   4       1988.26       2072.83        42.87 o                         
   0  15   4        896.12        865.93        18.53 o                         
   1  15   4       1170.13       1212.34        21.37 o                         
   2  15   4       1791.79       1717.79        28.41 o                         
   3  15   4       4466.20       4429.06        45.58 o                         
   4  15   4       1705.48       1714.83        34.17 o                         
   5  15   4        612.49        577.85        23.73 o                         
   6  15   4        542.68        501.76        26.12 o                         
   7  15   4        778.83        777.89        30.40 o                         
   8  15   4         18.53         26.77        17.81 o                         
   9  15   4       2246.74       2272.35        46.90 o                         
  10  15   4        228.90        254.70        25.65 o                         
 -10  16   4         64.26         93.58        21.18 o                         
  -9  16   4       1385.13       1373.40        36.79 o                         
  -8  16   4       1102.88       1192.11        32.97 o                         
  -7  16   4       2288.08       2277.73        51.84 o                         
  -6  16   4        606.14        578.33        26.61 o                         
  -5  16   4        826.81        810.81        28.71 o                         
  -4  16   4        379.73        405.52        21.14 o                         
  -3  16   4       6800.72       6594.93        76.32 o                         
  -2  16   4       1717.06       1697.61        37.28 o                         
  -1  16   4       1225.70       1180.16        25.35 o                         
   0  16   4          0.61         -0.77         8.75 o                         
   1  16   4        510.64        529.46        15.99 o                         
   2  16   4        705.69        766.26        18.15 o                         
   3  16   4        299.76        287.68        18.04 o                         
   4  16   4         49.11         29.85        15.23 o                         
   5  16   4        555.72        550.37        23.67 o                         
   6  16   4        957.87        956.20        29.09 o                         
   7  16   4        183.48        203.03        22.18 o                         
   8  16   4          0.60        -13.31        17.76 o                         
   9  16   4        742.17        734.56        33.51 o                         
  10  16   4        357.69        367.44        32.28 o                         
  -9  17   4         61.65         33.01        21.92 o                         
  -8  17   4         58.76         52.06        20.86 o                         
  -7  17   4        264.55        267.29        22.86 o                         
  -6  17   4         15.56         27.68        16.46 o                         
  -5  17   4         26.91         48.41        16.93 o                         
  -4  17   4        459.47        465.56        26.07 o                         
  -3  17   4        465.87        506.01        21.91 o                         
  -2  17   4       2873.31       2778.08        39.85 o                         
  -1  17   4       2452.54       2495.73        46.93 o                         
   0  17   4       1551.75       1558.09        23.52 o                         
   1  17   4        158.56        160.96        11.68 o                         
   2  17   4        790.04        814.46        25.06 o                         
   3  17   4       2027.19       2092.89        38.30 o                         
   4  17   4       1264.76       1177.83        30.39 o                         
   5  17   4          1.01         -7.75        14.14 o                         
   6  17   4        307.58        303.91        20.92 o                         
   7  17   4        500.67        518.11        28.33 o                         
   8  17   4        152.72        140.12        24.86 o                         
   9  17   4       1327.34       1339.37        47.02 o                         
  -8  18   4        231.61        255.59        27.15 o                         
  -7  18   4       1030.40        958.88        38.83 o                         
  -6  18   4       1114.54       1143.42        39.97 o                         
  -5  18   4        392.85        401.80        27.09 o                         
  -4  18   4       2789.95       2769.80        50.74 o                         
  -3  18   4       2608.59       2614.35        62.75 o                         
  -2  18   4       1047.38       1092.62        35.06 o                         
  -1  18   4        385.12        441.98        21.96 o                         
   0  18   4         88.77         93.35        13.28 o                         
   1  18   4        209.66        221.73        15.49 o                         
   2  18   4          1.88        -16.67        16.67 o                         
   3  18   4        381.19        416.02        21.51 o                         
   4  18   4         65.97         44.68        15.03 o                         
   5  18   4        230.71        269.42        20.26 o                         
   6  18   4         73.03         50.45        17.09 o                         
   7  18   4         15.62          7.68        18.91 o                         
   8  18   4          2.98         -1.52        22.89 o                         
  -7  19   4         49.48        -13.91        19.90 o                         
  -6  19   4         10.71         -2.98        19.83 o                         
  -5  19   4         93.66         47.79        20.35 o                         
  -4  19   4       2723.79       2739.18        57.20 o                         
  -3  19   4        241.69        220.26        20.27 o                         
  -2  19   4       1148.29       1127.91        37.41 o                         
  -1  19   4       1718.14       1783.40        33.84 o                         
   0  19   4       2810.96       2815.31        55.77 o                         
   1  19   4        586.87        631.44        21.54 o                         
   2  19   4       1673.36       1840.18        36.28 o                         
   3  19   4       1973.75       2073.54        40.62 o                         
   4  19   4        301.06        332.04        21.38 o                         
   5  19   4        779.23        718.57        28.24 o                         
   6  19   4       1298.01       1358.68        40.16 o                         
   7  19   4        179.00        104.18        26.18 o                         
  -6  20   4        786.98        808.66        46.04 o                         
  -5  20   4        657.20        665.46        34.36 o                         
  -4  20   4        910.25       1004.45        38.31 o                         
  -3  20   4       1679.13       1713.89        45.28 o                         
  -2  20   4        511.15        497.55        24.88 o                         
  -1  20   4        855.57        897.32        30.03 o                         
   0  20   4        915.89        952.74        55.47 o                         
   1  20   4        106.27         82.95        21.39 o                         
   2  20   4         13.25         23.48        13.91 o                         
   3  20   4        229.18        254.50        19.88 o                         
   4  20   4          1.07        -10.38        15.56 o                         
   5  20   4        405.06        416.13        27.38 o                         
  -4  21   4        828.50        847.99        44.09 o                         
  -3  21   4          1.60         19.02        19.68 o                         
  -2  21   4        520.74        568.57        29.58 o                         
  -1  21   4        117.38        132.78        48.30 o                         
   0  21   4       2312.70       2228.20        75.15 o                         
   1  21   4         62.93         42.50        33.58 o                         
   2  21   4       2801.91       2859.80        62.42 o                         
   3  21   4          3.66         -7.04        15.42 o                         
 -15   0   5        211.04        246.50        32.59 o                         
 -13   0   5       7625.21       7826.03       113.26 o                         
 -11   0   5        458.30        440.43        18.90 o                         
  -9   0   5       2541.30       2520.58        32.25 o                         
  -7   0   5       1374.50       1388.58        24.41 o                         
  -5   0   5       5363.93       6354.99        68.84 o                         
  -3   0   5      28455.79      28762.84       251.63 o                         
  -1   0   5       2475.29       2398.17        32.43 o                         
   1   0   5       7694.59       7406.34        76.31 o                         
   3   0   5       8362.17       8136.17        78.17 o                         
   5   0   5       4843.65       5048.61        54.98 o                         
   7   0   5        255.36        320.10        15.58 o                         
   9   0   5       1249.55       1159.87        28.85 o                         
  11   0   5       1251.56       1176.57        43.71 o                         
  13   0   5        637.47        733.87        34.90 o                         
 -15   1   5        857.98        872.12        47.87 o                         
 -14   1   5         70.07         76.53        18.53 o                         
 -13   1   5        840.03        845.82        28.47 o                         
 -12   1   5        127.45        108.44        13.71 o                         
 -11   1   5         66.31         45.59        10.08 o                         
 -10   1   5        216.16        237.90         9.94 o                         
  -9   1   5       2291.14       2425.75        23.54 o                         
  -8   1   5        872.65        842.08        14.35 o                         
  -7   1   5         61.42         86.59         6.99 o                         
  -6   1   5          5.34          8.09         5.18 o                         
  -5   1   5       6434.38       6544.49        43.94 o                         
  -4   1   5       2090.74       2248.68        18.39 o                         
  -3   1   5          3.27          4.40         5.13 o                         
  -2   1   5        718.54        644.86         9.14 o                         
  -1   1   5        906.14        928.09        11.33 o                         
   0   1   5        380.58        293.54         7.44 o                         
   1   1   5       4459.58       4671.87        35.88 o                         
   2   1   5       2339.94       2472.53        21.36 o                         
   3   1   5      14235.25      14259.52       107.10 o                         
   4   1   5       1829.59       2007.02        21.47 o                         
   5   1   5       2038.10       1916.60        21.19 o                         
   6   1   5        264.45        289.06         9.22 o                         
   7   1   5       7545.72       7972.09        56.70 o                         
   8   1   5         25.90          7.56         8.47 o                         
   9   1   5       3828.09       3959.81        36.12 o                         
  10   1   5         11.23          5.10         9.26 o                         
  11   1   5        998.10        945.22        27.35 o                         
  12   1   5         81.15         71.20        13.57 o                         
  13   1   5       1666.04       1732.42        39.55 o                         
  14   1   5          6.40         -9.07        13.82 o                         
 -15   2   5          2.87        -14.09        20.35 o                         
 -14   2   5          7.67        -17.55        17.55 o                         
 -13   2   5       3045.20       3147.69        44.67 o                         
 -12   2   5          3.33        -11.44        11.44 o                         
 -11   2   5         43.14         41.69        10.70 o                         
 -10   2   5        437.23        486.99        12.74 o                         
  -9   2   5       1758.73       1761.16        20.13 o                         
  -8   2   5        199.73        188.91         8.40 o                         
  -7   2   5       5384.12       5318.80        37.77 o                         
  -6   2   5       9601.16      10129.41        65.71 o                         
  -5   2   5         62.52         31.53         4.81 o                         
  -4   2   5        866.11        897.98        11.97 o                         
  -3   2   5      15806.24      15459.72        90.44 o                         
  -2   2   5        956.20       1041.23        10.92 o                         
  -1   2   5       2787.90       2806.33        20.59 o                         
   0   2   5        167.45        140.53         6.08 o                         
   1   2   5      18346.27      18446.24       127.40 o                         
   2   2   5       4708.36       5054.50        41.34 o                         
   3   2   5      17346.52      18005.95       125.98 o                         
   4   2   5       1031.81       1120.94        21.05 o                         
   5   2   5       5882.96       5797.33        43.50 o                         
   6   2   5        221.66        248.06         8.84 o                         
   7   2   5       2121.49       2164.23        23.91 o                         
   8   2   5       1761.87       1635.17        22.01 o                         
   9   2   5          2.12         18.70        10.50 o                         
  10   2   5         56.67         44.58        10.42 o                         
  11   2   5          7.98          3.26        10.13 o                         
  12   2   5          0.35        -13.04        13.04 o                         
  13   2   5        118.99        111.58        16.02 o                         
  14   2   5          0.12        -14.52        14.52 o                         
 -15   3   5        658.40        666.80        33.54 o                         
 -14   3   5        206.53        225.21        20.87 o                         
 -13   3   5        283.17        313.60        18.24 o                         
 -12   3   5       3580.45       3625.84        41.34 o                         
 -11   3   5        310.37        309.73        12.32 o                         
 -10   3   5          3.07         10.37         8.13 o                         
  -9   3   5       1301.25       1361.10        19.14 o                         
  -8   3   5       1265.66       1325.55        19.61 o                         
  -7   3   5        400.64        414.47         9.98 o                         
  -6   3   5        124.19         82.91         6.41 o                         
  -5   3   5       3287.45       3023.83        22.87 o                         
  -4   3   5      17769.88      19601.57       118.81 o                         
  -3   3   5       1896.40       2173.31        16.11 o                         
  -2   3   5         46.09         58.87         3.91 o                         
  -1   3   5        135.20        120.48         6.05 o                         
   0   3   5       1671.50       1491.23        14.36 o                         
   1   3   5       2474.99       2501.75        24.65 o                         
   2   3   5        781.43        785.94        11.00 o                         
   3   3   5      14262.67      14013.91       105.65 o                         
   4   3   5       1234.54       1497.62        18.46 o                         
   5   3   5         46.86         68.17         6.62 o                         
   6   3   5       6592.29       6564.00        49.25 o                         
   7   3   5       2974.67       2826.32        28.13 o                         
   8   3   5          2.67          2.21         8.42 o                         
   9   3   5       2109.37       2197.89        30.43 o                         
  10   3   5        297.49        277.93        14.28 o                         
  11   3   5        501.84        484.90        17.72 o                         
  12   3   5        366.64        380.64        19.52 o                         
  13   3   5       1531.57       1582.77        33.15 o                         
  14   3   5        150.37        174.68        18.48 o                         
 -15   4   5        427.84        433.75        36.90 o                         
 -14   4   5          1.43        -14.98        14.98 o                         
 -13   4   5        361.89        368.81        18.09 o                         
 -12   4   5        179.03        194.25        13.92 o                         
 -11   4   5         70.18         61.92         9.85 o                         
 -10   4   5       4087.38       3960.13        36.04 o                         
  -9   4   5       2036.60       2019.92        22.73 o                         
  -8   4   5        452.72        531.42        18.30 o                         
  -7   4   5       1709.29       1642.90        17.74 o                         
  -6   4   5      14133.20      13971.67        87.89 o                         
  -5   4   5         81.32         50.56         4.86 o                         
  -4   4   5       4381.78       4394.65        36.43 o                         
  -3   4   5       1626.12       1532.03        13.15 o                         
  -2   4   5       6337.70       6635.52        42.63 o                         
  -1   4   5       4551.76       4380.81        30.50 o                         
   0   4   5       3526.15       3635.86        30.35 o                         
   1   4   5       4574.94       4249.57        35.16 o                         
   2   4   5        449.83        506.92         9.93 o                         
   3   4   5      13334.01      13004.54        93.31 o                         
   4   4   5       3298.68       3353.70        39.94 o                         
   5   4   5       2370.48       2231.85        23.10 o                         
   6   4   5        132.85        237.53         9.55 o                         
   7   4   5       2676.29       2703.29        27.63 o                         
   8   4   5       2261.62       2084.43        29.65 o                         
   9   4   5        371.69        342.32        15.11 o                         
  10   4   5       3327.62       3373.12        38.80 o                         
  11   4   5        465.09        490.30        17.94 o                         
  12   4   5         59.42         31.66        12.32 o                         
  13   4   5        132.81        145.15        16.79 o                         
  14   4   5          8.90         12.12        15.70 o                         
 -14   5   5         61.22         54.49        16.90 o                         
 -13   5   5         45.24         28.80        13.00 o                         
 -12   5   5       3754.83       3769.84        38.95 o                         
 -11   5   5       1802.87       1821.75        25.25 o                         
 -10   5   5        594.65        558.94        14.62 o                         
  -9   5   5       1047.64        934.61        17.12 o                         
  -8   5   5        260.26        260.93        10.65 o                         
  -7   5   5        440.01        389.05        11.13 o                         
  -6   5   5       2309.29       2196.45        18.55 o                         
  -5   5   5       1624.95       1725.38        16.82 o                         
  -4   5   5       2375.54       2315.98        18.88 o                         
  -3   5   5          3.03          5.99         3.55 o                         
  -2   5   5       2060.13       2190.90        15.86 o                         
  -1   5   5        227.93        280.52         5.95 o                         
   0   5   5      15267.96      15326.62       105.92 o                         
   1   5   5        151.85        115.09         5.57 o                         
   2   5   5        238.70        184.46         5.84 o                         
   3   5   5       1306.63       1363.80        14.19 o                         
   4   5   5        394.27        298.99         8.10 o                         
   5   5   5       1514.39       1592.32        21.85 o                         
   6   5   5         18.66         16.14         7.19 o                         
   7   5   5       1509.19       1560.21        23.25 o                         
   8   5   5        511.43        484.48        16.00 o                         
   9   5   5        611.96        620.15        17.58 o                         
  10   5   5       3410.08       3441.26        39.44 o                         
  11   5   5        394.23        429.84        17.31 o                         
  12   5   5        834.30        794.96        22.12 o                         
  13   5   5       1052.89       1072.68        28.69 o                         
  14   5   5       1262.45       1209.04        33.49 o                         
 -14   6   5         18.70        -14.18        14.79 o                         
 -13   6   5         54.58         35.78        12.49 o                         
 -12   6   5          4.74          0.60        10.28 o                         
 -11   6   5        806.72        787.76        18.35 o                         
 -10   6   5       3360.44       3243.86        41.13 o                         
  -9   6   5       3159.68       3104.24        31.68 o                         
  -8   6   5       5632.89       5497.12        46.10 o                         
  -7   6   5        320.23        302.78        10.58 o                         
  -6   6   5      12019.83      11451.72        77.70 o                         
  -5   6   5       9465.48       9462.57        56.78 o                         
  -4   6   5       1431.22       1366.99        18.18 o                         
  -3   6   5       4429.25       4875.12        31.77 o                         
  -2   6   5       6613.20       6927.28        44.47 o                         
  -1   6   5       9455.04       9496.44        64.58 o                         
   0   6   5       4781.70       4536.22        31.15 o                         
   1   6   5       5423.40       5263.41        35.68 o                         
   2   6   5        368.52        391.75         7.83 o                         
   3   6   5       2544.95       2721.38        23.82 o                         
   4   6   5       8761.46       8716.15        55.56 o                         
   5   6   5       5549.93       5271.05        37.30 o                         
   6   6   5        702.75        735.63        14.54 o                         
   7   6   5       1230.79       1211.16        19.95 o                         
   8   6   5       3096.91       3132.17        40.15 o                         
   9   6   5        102.88         92.13        11.41 o                         
  10   6   5       1147.44       1102.50        22.95 o                         
  11   6   5         83.25         55.22        12.47 o                         
  12   6   5         62.76         44.40        12.53 o                         
  13   6   5        104.82        122.62        14.92 o                         
  14   6   5          7.95        -14.80        15.53 o                         
 -14   7   5        429.69        439.51        22.58 o                         
 -13   7   5        112.11        109.26        13.27 o                         
 -12   7   5       2008.80       1991.08        28.05 o                         
 -11   7   5        629.75        701.72        18.91 o                         
 -10   7   5       2175.33       2204.79        26.97 o                         
  -9   7   5        386.42        363.00        12.45 o                         
  -8   7   5       1711.73       1623.88        22.43 o                         
  -7   7   5       3902.45       3854.41        33.36 o                         
  -6   7   5        346.34        347.33        10.82 o                         
  -5   7   5       1930.21       1910.96        20.24 o                         
  -4   7   5        361.92        284.79         8.09 o                         
  -3   7   5        232.21        310.56         9.83 o                         
  -2   7   5         30.60         30.08         4.19 o                         
  -1   7   5         16.10          5.16         3.27 o                         
   0   7   5       9043.29       9109.45        53.63 o                         
   1   7   5      11173.24      11457.04        71.57 o                         
   2   7   5       1789.64       1927.85        17.33 o                         
   3   7   5        136.66        163.08         6.47 o                         
   4   7   5       4769.55       5064.14        35.34 o                         
   5   7   5       1101.43       1230.82        15.13 o                         
   6   7   5        290.92        272.76        11.36 o                         
   7   7   5       1005.29        961.18        18.24 o                         
   8   7   5       2351.27       2388.09        28.94 o                         
   9   7   5          3.03         -1.40        10.16 o                         
  10   7   5       6282.12       6291.63        63.33 o                         
  11   7   5       1057.55       1002.58        23.28 o                         
  12   7   5        381.68        380.75        17.50 o                         
  13   7   5         63.88         71.46        14.46 o                         
  14   7   5       1541.31       1523.46        35.96 o                         
 -14   8   5         12.22        -18.19        18.19 o                         
 -13   8   5         29.87         25.06        12.22 o                         
 -12   8   5        851.40        901.04        20.48 o                         
 -11   8   5       2208.49       2252.69        29.48 o                         
 -10   8   5        344.95        347.07        12.95 o                         
  -9   8   5        528.29        530.74        14.94 o                         
  -8   8   5       2850.45       2721.84        29.01 o                         
  -7   8   5          5.95          2.60         7.47 o                         
  -6   8   5       6326.65       5865.28        42.26 o                         
  -5   8   5       6558.94       6375.74        52.50 o                         
  -4   8   5       2215.47       2030.95        23.05 o                         
  -3   8   5       1186.49       1101.93        18.45 o                         
  -2   8   5      11193.65      11129.12        80.50 o                         
  -1   8   5       2875.50       2821.57        20.10 o                         
   0   8   5       1257.98       1189.96        11.47 o                         
   1   8   5       4151.49       3806.11        26.75 o                         
   2   8   5         10.81         10.70         4.74 o                         
   3   8   5        373.95        411.51         9.18 o                         
   4   8   5       4340.27       4124.34        31.31 o                         
   5   8   5       8166.71       8064.83        61.21 o                         
   6   8   5       1292.38       1283.86        19.43 o                         
   7   8   5       2088.15       1956.47        25.08 o                         
   8   8   5       3637.36       3792.52        37.73 o                         
   9   8   5       1801.48       1810.84        25.44 o                         
  10   8   5         15.74         17.57        11.25 o                         
  11   8   5         74.37         79.99        12.61 o                         
  12   8   5        166.97        156.18        15.14 o                         
  13   8   5         19.46          8.86        13.75 o                         
 -13   9   5        444.02        442.96        22.52 o                         
 -12   9   5       1162.28       1206.79        29.85 o                         
 -11   9   5        567.20        507.56        20.27 o                         
 -10   9   5        857.39        939.37        18.69 o                         
  -9   9   5         20.78          9.94         8.37 o                         
  -8   9   5       2652.93       2519.02        27.45 o                         
  -7   9   5       6434.22       6001.07        65.44 o                         
  -6   9   5        665.31        686.85        17.99 o                         
  -5   9   5       1710.91       1900.73        22.27 o                         
  -4   9   5        128.75        108.33         9.28 o                         
  -3   9   5        284.99        294.09        11.66 o                         
  -2   9   5       1864.66       1864.33        18.74 o                         
  -1   9   5       1237.89       1405.59        12.91 o                         
   0   9   5        289.84        154.29         5.89 o                         
   1   9   5       9022.30       9245.65        53.88 o                         
   2   9   5        173.77        149.64         6.27 o                         
   3   9   5       1300.18       1398.07        15.02 o                         
   4   9   5        905.68        813.25        14.62 o                         
   5   9   5         15.51          9.39         8.05 o                         
   6   9   5        707.19        717.25        15.94 o                         
   7   9   5        217.22        209.78        11.58 o                         
   8   9   5       5288.61       5373.59        47.96 o                         
   9   9   5        381.98        368.53        14.69 o                         
  10   9   5       2800.21       2707.40        36.37 o                         
  11   9   5        543.51        533.85        19.41 o                         
  12   9   5        960.78       1032.68        25.28 o                         
  13   9   5          7.59          9.45        13.76 o                         
 -13  10   5        528.42        544.92        24.67 o                         
 -12  10   5        996.79        971.21        29.88 o                         
 -11  10   5       1288.26       1310.33        30.12 o                         
 -10  10   5        160.14        190.08        15.21 o                         
  -9  10   5          7.12          8.89        11.68 o                         
  -8  10   5       3755.80       3752.31        47.32 o                         
  -7  10   5        456.25        396.71        17.13 o                         
  -6  10   5       7712.65       7687.70        68.05 o                         
  -5  10   5         33.45         29.01         9.51 o                         
  -4  10   5       6560.60       6624.65        57.97 o                         
  -3  10   5       1869.32       1883.67        24.39 o                         
  -2  10   5       5461.07       5407.34        41.67 o                         
  -1  10   5         72.87         99.14         5.53 o                         
   0  10   5        336.04        335.21         7.14 o                         
   1  10   5       2705.04       2763.18        22.36 o                         
   2  10   5         18.78         31.24         5.96 o                         
   3  10   5         26.27         16.76         6.73 o                         
   4  10   5       2397.63       2224.50        23.71 o                         
   5  10   5         43.79         60.46         9.40 o                         
   6  10   5        209.87        201.39        10.86 o                         
   7  10   5         76.84         73.06         9.62 o                         
   8  10   5        675.62        661.86        16.70 o                         
   9  10   5        474.05        470.73        15.87 o                         
  10  10   5         37.97         41.08        11.82 o                         
  11  10   5        320.28        329.33        16.41 o                         
  12  10   5          8.54         -1.81        12.50 o                         
  13  10   5         41.07         21.29        18.99 o                         
 -13  11   5        117.28        146.64        18.77 o                         
 -12  11   5        777.35        791.74        27.20 o                         
 -11  11   5        147.57        101.59        16.04 o                         
 -10  11   5        280.88        299.49        18.81 o                         
  -9  11   5         62.78         70.15        12.95 o                         
  -8  11   5        711.40        677.11        20.10 o                         
  -7  11   5        340.11        349.59        15.57 o                         
  -6  11   5         36.69         21.67        11.99 o                         
  -5  11   5         43.73         34.03        12.06 o                         
  -4  11   5        251.25        209.21        11.96 o                         
  -3  11   5        181.26        189.36        10.30 o                         
  -2  11   5       2924.61       2718.05        26.10 o                         
  -1  11   5        559.29        560.87        13.56 o                         
   0  11   5        141.32        112.28         8.24 o                         
   1  11   5         46.90         59.27        10.70 o                         
   2  11   5        444.29        483.68        12.06 o                         
   3  11   5       1833.88       1633.28        20.21 o                         
   4  11   5       1663.60       1582.98        25.11 o                         
   5  11   5          5.69         10.11        12.05 o                         
   6  11   5       1838.26       1704.51        23.67 o                         
   7  11   5        520.85        537.45        15.43 o                         
   8  11   5       4556.06       4546.44        47.39 o                         
   9  11   5          4.99        -10.32        10.32 o                         
  10  11   5       2223.42       2195.29        49.92 o                         
  11  11   5         85.24        145.84        18.61 o                         
  12  11   5       1214.32       1232.13        34.67 o                         
 -12  12   5        381.52        395.26        22.27 o                         
 -11  12   5         14.36         23.97        14.71 o                         
 -10  12   5        287.89        274.14        18.31 o                         
  -9  12   5        237.76        226.43        16.65 o                         
  -8  12   5       4772.08       4560.87        56.94 o                         
  -7  12   5        442.78        406.49        16.74 o                         
  -6  12   5       4058.79       4025.30        47.13 o                         
  -5  12   5         90.55        109.35        11.80 o                         
  -4  12   5       9685.36       9228.48        70.22 o                         
  -3  12   5        786.99        809.75        19.99 o                         
  -2  12   5       8669.10       8626.17        76.28 o                         
  -1  12   5        885.59        947.28        18.51 o                         
   0  12   5        860.75        844.37        16.48 o                         
   1  12   5       4212.74       4208.38        42.64 o                         
   2  12   5       3296.96       3357.42        34.81 o                         
   3  12   5        377.67        362.68        13.47 o                         
   4  12   5        864.71        810.00        18.53 o                         
   5  12   5          9.60         -1.14         9.23 o                         
   6  12   5        782.43        746.03        30.81 o                         
   7  12   5          0.09          9.97         9.51 o                         
   8  12   5       2060.18       1998.86        37.63 o                         
   9  12   5        303.48        316.91        19.09 o                         
  10  12   5        632.81        568.46        24.77 o                         
  11  12   5        160.72        144.97        19.53 o                         
  12  12   5         87.63         65.47        20.19 o                         
 -12  13   5        515.44        467.54        25.58 o                         
 -11  13   5         21.96         -7.91        16.06 o                         
 -10  13   5        641.11        636.64        23.86 o                         
  -9  13   5        546.68        475.20        22.19 o                         
  -8  13   5         92.02        102.22        23.27 o                         
  -7  13   5         56.21         44.41        14.83 o                         
  -6  13   5         33.45         18.67        13.78 o                         
  -5  13   5        351.53        346.62        17.10 o                         
  -4  13   5        101.26        125.57        13.47 o                         
  -3  13   5        637.07        630.47        18.43 o                         
  -2  13   5        332.20        267.32        13.90 o                         
  -1  13   5        374.42        420.29        15.82 o                         
   0  13   5        103.62        116.37        10.59 o                         
   1  13   5        129.82        178.51        16.84 o                         
   2  13   5       2458.81       2461.67        37.14 o                         
   3  13   5        363.28        320.01        13.94 o                         
   4  13   5       2882.30       2786.36        33.58 o                         
   5  13   5          9.06          7.74         8.96 o                         
   6  13   5       3796.19       3642.42        75.33 o                         
   7  13   5        737.36        692.01        28.64 o                         
   8  13   5       2613.17       2449.71        45.29 o                         
   9  13   5         10.86         29.20        16.75 o                         
  10  13   5       1806.05       1841.46        64.97 o                         
  11  13   5        167.19        156.17        26.51 o                         
 -11  14   5        595.03        620.58        29.85 o                         
 -10  14   5       1911.89       1865.23        41.89 o                         
  -9  14   5        127.85        157.42        19.12 o                         
  -8  14   5       5194.68       5160.30        82.68 o                         
  -7  14   5         22.21         31.74        14.89 o                         
  -6  14   5       2255.83       2250.49        41.78 o                         
  -5  14   5         43.11         45.82        12.99 o                         
  -4  14   5       6484.95       6431.06        67.99 o                         
  -3  14   5        848.80        820.47        22.93 o                         
  -2  14   5       4703.94       4598.52        51.98 o                         
  -1  14   5       2320.47       2416.60        32.38 o                         
   0  14   5       4536.71       4472.87        45.27 o                         
   1  14   5       1940.90       1990.75        38.30 o                         
   2  14   5       5924.05       6105.77        58.14 o                         
   3  14   5        282.99        251.29        12.15 o                         
   4  14   5        916.81        914.97        25.86 o                         
   5  14   5        134.90        180.97        23.43 o                         
   6  14   5       1097.97       1157.44        37.05 o                         
   7  14   5       1291.51       1220.66        40.39 o                         
   8  14   5        235.65        189.47        19.96 o                         
   9  14   5        631.43        677.85        29.02 o                         
  10  14   5        356.39        369.75        25.53 o                         
  11  14   5          4.22         -5.54        19.54 o                         
 -11  15   5        143.98        145.97        24.11 o                         
 -10  15   5        569.41        573.57        28.07 o                         
  -9  15   5        299.40        273.52        21.53 o                         
  -8  15   5         87.04         50.30        15.55 o                         
  -7  15   5        269.02        276.51        19.77 o                         
  -6  15   5        539.63        490.53        25.00 o                         
  -5  15   5        186.22        174.77        18.70 o                         
  -4  15   5         99.67        124.08        16.70 o                         
  -3  15   5          6.30         -8.44        12.08 o                         
  -2  15   5        608.01        587.13        19.53 o                         
  -1  15   5        127.09        142.35        10.70 o                         
   0  15   5         81.03        115.72        10.38 o                         
   1  15   5       1649.67       1672.73        35.33 o                         
   2  15   5       1758.72       1724.39        32.02 o                         
   3  15   5       1213.27       1240.16        21.91 o                         
   4  15   5        271.42        231.57        17.54 o                         
   5  15   5       1088.32       1091.48        41.87 o                         
   6  15   5       1606.52       1664.43        57.40 o                         
   7  15   5       3193.05       3091.27        65.71 o                         
   8  15   5        822.43        832.35        32.34 o                         
   9  15   5         11.42         -3.14        17.80 o                         
  10  15   5        653.94        607.03        33.66 o                         
 -10  16   5        983.11        984.53        60.50 o                         
  -9  16   5          8.91         36.23        19.09 o                         
  -8  16   5       1343.70       1317.39        40.88 o                         
  -7  16   5        159.32        174.83        20.66 o                         
  -6  16   5       1090.65       1094.67        33.09 o                         
  -5  16   5        148.08        192.41        19.37 o                         
  -4  16   5       2950.88       2945.41        50.38 o                         
  -3  16   5        474.94        459.15        20.80 o                         
  -2  16   5       1023.89        937.37        26.78 o                         
  -1  16   5       3356.06       3350.65        43.50 o                         
   0  16   5       2046.02       2066.39        28.21 o                         
   1  16   5       1781.56       1820.97        26.84 o                         
   2  16   5       1319.04       1327.99        24.45 o                         
   3  16   5       1665.71       1694.40        40.71 o                         
   4  16   5          1.64          9.31        13.84 o                         
   5  16   5        760.46        766.66        27.49 o                         
   6  16   5        629.33        647.41        33.22 o                         
   7  16   5        383.57        359.97        24.74 o                         
   8  16   5         83.29         54.70        19.74 o                         
   9  16   5         32.00         59.20        20.63 o                         
  10  16   5        188.29        221.91        34.43 o                         
  -9  17   5        104.66        117.49        26.20 o                         
  -8  17   5        292.39        276.19        24.25 o                         
  -7  17   5        265.38        222.32        21.90 o                         
  -6  17   5         95.89         99.99        18.76 o                         
  -5  17   5         80.30         61.19        17.38 o                         
  -4  17   5          1.76         21.45        16.58 o                         
  -3  17   5         29.32         18.41        16.58 o                         
  -2  17   5        243.61        224.13        17.33 o                         
  -1  17   5        804.69        816.73        23.11 o                         
   0  17   5         11.40         15.36         9.30 o                         
   1  17   5        112.80        105.35        11.25 o                         
   2  17   5       1084.89       1151.28        28.81 o                         
   3  17   5        423.98        440.54        20.93 o                         
   4  17   5         91.86        117.27        16.52 o                         
   5  17   5        923.00        953.23        29.63 o                         
   6  17   5        906.53        934.46        29.91 o                         
   7  17   5       1438.84       1428.04        36.07 o                         
   8  17   5        905.68        897.49        36.95 o                         
   9  17   5        176.17        175.76        28.10 o                         
  -8  18   5        307.69        273.59        27.70 o                         
  -7  18   5        360.01        362.57        28.46 o                         
  -6  18   5       1115.26       1084.06        35.34 o                         
  -5  18   5        517.77        538.48        27.13 o                         
  -4  18   5       1278.46       1279.92        35.68 o                         
  -3  18   5       1564.39       1485.29        56.23 o                         
  -2  18   5        222.26        222.27        17.78 o                         
  -1  18   5       1203.70       1222.56        32.20 o                         
   0  18   5       3023.42       2984.85        55.02 o                         
   1  18   5       1288.68       1320.92        31.25 o                         
   2  18   5       1205.01       1153.09        29.34 o                         
   3  18   5       1612.22       1668.70        35.15 o                         
   4  18   5         66.38         59.33        15.56 o                         
   5  18   5        186.61        192.14        18.80 o                         
   6  18   5        516.72        540.11        25.76 o                         
   7  18   5         52.78         49.71        20.42 o                         
   8  18   5          0.08          6.42        22.52 o                         
  -7  19   5         45.50        -16.57        42.62 o                         
  -6  19   5         99.69        116.31        31.76 o                         
  -5  19   5         30.71         20.79        25.02 o                         
  -4  19   5         59.06         37.54        18.68 o                         
  -3  19   5          3.62         -4.17        25.03 o                         
  -2  19   5         83.78         75.24        15.85 o                         
  -1  19   5         90.52        108.62        15.81 o                         
   0  19   5         55.29         30.76        12.76 o                         
   1  19   5        161.97        146.27        14.51 o                         
   2  19   5       1404.19       1413.36        45.21 o                         
   3  19   5       1039.14       1050.44        29.89 o                         
   4  19   5        369.42        421.53        22.80 o                         
   5  19   5       1053.67       1140.91        38.36 o                         
   6  19   5       1305.30       1283.64        39.62 o                         
   7  19   5       1039.99       1010.41        43.41 o                         
  -6  20   5        199.34        227.99        31.82 o                         
  -5  20   5        897.03        876.79        37.41 o                         
  -4  20   5        654.85        621.64        32.57 o                         
  -3  20   5       3169.69       3100.59        61.23 o                         
  -2  20   5         69.40         61.18        17.44 o                         
  -1  20   5       2236.02       2233.10        52.37 o                         
   0  20   5        787.21        822.29        34.15 o                         
   1  20   5       2749.58       2666.33        64.66 o                         
   2  20   5        381.45        367.96        22.55 o                         
   3  20   5       1828.83       1916.19        49.72 o                         
   4  20   5        275.50        269.50        21.23 o                         
   5  20   5        179.11        228.76        27.27 o                         
  -4  21   5        236.14        245.84        25.92 o                         
  -3  21   5         56.76         37.14        20.05 o                         
  -2  21   5          3.43        -13.51        20.60 o                         
  -1  21   5        102.63        103.85        27.46 o                         
   0  21   5         57.35         61.34        26.58 o                         
   1  21   5        198.26        200.94        26.68 o                         
   2  21   5         17.42        -10.31        20.82 o                         
   3  21   5        970.48        980.06        45.53 o                         
 -14   0   6        427.19        485.02        36.29 o                         
 -12   0   6        366.29        394.40        21.93 o                         
 -10   0   6       8650.51       8628.22        94.09 o                         
  -8   0   6        304.01        281.54        14.05 o                         
  -6   0   6       2116.58       1875.03        38.14 o                         
  -4   0   6      20693.98      20349.61       181.42 o                         
  -2   0   6        262.16        179.00         9.47 o                         
   0   0   6      39679.45      40875.56       357.10 o                         
   2   0   6      40488.32      41251.42       444.19 o                         
   4   0   6       7843.28       7065.56        71.38 o                         
   6   0   6      24356.85      24746.30       208.83 o                         
   8   0   6          7.96         30.99        12.88 o                         
  10   0   6       1275.63       1356.64        40.34 o                         
  12   0   6        193.32        240.22        21.79 o                         
  14   0   6        559.80        575.18        34.43 o                         
 -15   1   6         21.16         -6.79        20.39 o                         
 -14   1   6       1020.75       1071.12        38.58 o                         
 -13   1   6        220.41        193.44        16.40 o                         
 -12   1   6       3717.72       3955.42        44.16 o                         
 -11   1   6          8.49         -6.58         9.14 o                         
 -10   1   6       1566.18       1671.43        20.83 o                         
  -9   1   6        664.10        638.45        12.90 o                         
  -8   1   6         24.83         47.05         7.39 o                         
  -7   1   6       1945.38       2055.17        20.52 o                         
  -6   1   6       9118.30       9251.38        60.79 o                         
  -5   1   6        143.66        200.67         6.44 o                         
  -4   1   6       3789.88       4373.60        32.00 o                         
  -3   1   6         67.96         30.94         4.74 o                         
  -2   1   6       1721.04       1689.83        16.13 o                         
  -1   1   6       2301.86       2153.20        20.98 o                         
   0   1   6      10306.10      10469.18        68.03 o                         
   1   1   6        228.06        251.00         9.21 o                         
   2   1   6       2491.27       2835.95        23.95 o                         
   3   1   6        364.54        511.93        14.49 o                         
   4   1   6      15128.91      16267.38       111.01 o                         
   5   1   6         77.32        119.04         7.01 o                         
   6   1   6       5733.80       5938.25        44.08 o                         
   7   1   6        497.62        490.99        12.63 o                         
   8   1   6       4918.65       5113.69        41.91 o                         
   9   1   6        297.88        316.99        12.41 o                         
  10   1   6       2730.23       2581.78        31.37 o                         
  11   1   6        113.38        105.64        13.39 o                         
  12   1   6       4432.89       4328.23        50.79 o                         
  13   1   6          8.89        -12.39        12.39 o                         
  14   1   6        245.45        242.51        19.34 o                         
 -15   2   6          1.69        -19.87        19.87 o                         
 -14   2   6        223.52        241.94        21.52 o                         
 -13   2   6          4.29          7.32        13.04 o                         
 -12   2   6        244.58        248.94        16.77 o                         
 -11   2   6        254.79        223.44        13.01 o                         
 -10   2   6       3494.63       3524.54        29.79 o                         
  -9   2   6        887.14        905.12        16.71 o                         
  -8   2   6        576.78        579.82        12.45 o                         
  -7   2   6       3042.01       3364.81        27.11 o                         
  -6   2   6        155.77        143.18         6.58 o                         
  -5   2   6        442.08        390.65         8.14 o                         
  -4   2   6      10227.62       9922.55        63.25 o                         
  -3   2   6         13.16          8.58         4.15 o                         
  -2   2   6       4353.56       4417.54        30.22 o                         
  -1   2   6      13088.61      12991.54        91.58 o                         
   0   2   6      15044.23      15444.52       120.66 o                         
   1   2   6       6374.38       6954.55        49.19 o                         
   2   2   6      14517.92      14293.04       100.93 o                         
   3   2   6      24181.12      26569.13       183.52 o                         
   4   2   6       5757.26       5293.00        49.18 o                         
   5   2   6        165.76        168.92         7.61 o                         
   6   2   6      10300.80       9467.65        67.36 o                         
   7   2   6       1212.03       1237.71        18.82 o                         
   8   2   6        114.13        120.70        10.68 o                         
   9   2   6        670.00        582.39        16.84 o                         
  10   2   6       1623.93       1631.74        24.85 o                         
  11   2   6        213.48        165.38        12.95 o                         
  12   2   6         71.69         45.00        13.23 o                         
  13   2   6        305.47        334.58        19.68 o                         
  14   2   6        242.12        255.30        19.80 o                         
 -15   3   6         20.07         10.01        32.88 o                         
 -14   3   6       1806.70       1877.81        44.79 o                         
 -13   3   6        795.15        808.20        24.95 o                         
 -12   3   6       2767.19       2904.57        36.59 o                         
 -11   3   6         24.19         37.64         9.77 o                         
 -10   3   6       5013.42       5202.96        39.85 o                         
  -9   3   6       1463.34       1405.08        20.10 o                         
  -8   3   6          1.77          4.83         7.34 o                         
  -7   3   6       1117.67       1077.79        14.00 o                         
  -6   3   6        732.98        597.34        11.57 o                         
  -5   3   6        330.88        302.92         8.06 o                         
  -4   3   6          7.34          2.31         4.07 o                         
  -3   3   6       5346.49       5132.54        36.30 o                         
  -2   3   6        327.09        298.30         6.32 o                         
  -1   3   6       1347.73       1587.47        13.41 o                         
   0   3   6       4519.95       4705.56        40.66 o                         
   1   3   6       8775.86       9262.98        70.80 o                         
   2   3   6       3274.63       3677.94        29.29 o                         
   3   3   6       1609.04       1557.70        17.48 o                         
   4   3   6       2034.18       2189.57        21.49 o                         
   5   3   6        260.51        270.76         8.64 o                         
   6   3   6        203.88        175.96         9.05 o                         
   7   3   6        399.84        445.85        12.90 o                         
   8   3   6        632.30        611.24        15.44 o                         
   9   3   6       1142.15       1116.15        22.31 o                         
  10   3   6        157.90        190.82        13.08 o                         
  11   3   6        858.54        900.31        22.15 o                         
  12   3   6       1601.67       1706.05        39.14 o                         
  13   3   6        160.92        132.50        16.79 o                         
  14   3   6        478.23        471.61        23.69 o                         
 -15   4   6         67.73          5.31        49.69 o                         
 -14   4   6         25.34         21.26        18.84 o                         
 -13   4   6        418.21        455.95        19.09 o                         
 -12   4   6        136.74        117.46        13.26 o                         
 -11   4   6          4.01         -7.99         8.98 o                         
 -10   4   6         94.66         93.49         9.64 o                         
  -9   4   6        379.51        370.02        12.06 o                         
  -8   4   6       2561.26       2495.92        26.06 o                         
  -7   4   6       6002.69       5941.11        41.67 o                         
  -6   4   6       1337.84       1174.03        13.92 o                         
  -5   4   6          5.11         13.73         4.59 o                         
  -4   4   6       2749.16       2998.81        22.93 o                         
  -3   4   6      14285.61      14114.30        90.37 o                         
  -2   4   6       2585.54       2619.55        19.18 o                         
  -1   4   6       1538.94       1528.90        14.02 o                         
   0   4   6       1262.42       1041.99        13.62 o                         
   1   4   6        316.65        470.60         9.74 o                         
   2   4   6       1680.73       1392.86        16.04 o                         
   3   4   6      13569.31      13628.34        98.14 o                         
   4   4   6       9561.70       9071.29        65.78 o                         
   5   4   6         48.94         30.79         6.95 o                         
   6   4   6        869.64        822.03        16.64 o                         
   7   4   6       2767.61       2748.58        28.41 o                         
   8   4   6        554.00        676.45        18.40 o                         
   9   4   6       3072.42       2830.29        41.38 o                         
  10   4   6        137.36        125.37        12.40 o                         
  11   4   6        113.58        131.05        13.58 o                         
  12   4   6         40.70         17.76        12.44 o                         
  13   4   6       1812.09       1847.24        36.08 o                         
  14   4   6         26.83          9.60        16.07 o                         
 -14   5   6       2297.94       2364.13        40.26 o                         
 -13   5   6        756.35        782.32        22.91 o                         
 -12   5   6        829.98        823.46        19.32 o                         
 -11   5   6        100.76         75.26        10.35 o                         
 -10   5   6       1577.39       1609.55        21.09 o                         
  -9   5   6       5163.42       4918.75        40.17 o                         
  -8   5   6        421.87        391.12        12.29 o                         
  -7   5   6       3114.08       3086.33        28.71 o                         
  -6   5   6        573.36        627.15        10.42 o                         
  -5   5   6       3641.16       3557.69        32.53 o                         
  -4   5   6          7.65         13.88         4.26 o                         
  -3   5   6       7097.06       7164.58        50.96 o                         
  -2   5   6       1258.01       1409.37        13.51 o                         
  -1   5   6       2788.27       2715.58        24.63 o                         
   0   5   6       1291.91       1373.87        15.31 o                         
   1   5   6         45.49         85.00         5.87 o                         
   2   5   6       1794.90       1912.66        18.76 o                         
   3   5   6       7664.67       7746.55        70.64 o                         
   4   5   6       2772.24       2925.47        27.17 o                         
   5   5   6       1151.65       1180.34        17.22 o                         
   6   5   6        687.33        629.35        14.92 o                         
   7   5   6       1621.60       1559.94        23.84 o                         
   8   5   6        101.33        102.82        14.49 o                         
   9   5   6       1317.74       1274.33        23.11 o                         
  10   5   6       2355.79       2238.91        31.18 o                         
  11   5   6        312.68        321.42        16.80 o                         
  12   5   6       1115.03       1196.22        30.39 o                         
  13   5   6        923.24        950.96        27.84 o                         
  14   5   6        994.87       1078.32        33.02 o                         
 -14   6   6         44.72         20.03        16.81 o                         
 -13   6   6        328.86        348.86        17.81 o                         
 -12   6   6       1436.96       1454.69        23.79 o                         
 -11   6   6          7.48          0.27         9.86 o                         
 -10   6   6         40.40         28.72         9.12 o                         
  -9   6   6        365.73        310.23        11.87 o                         
  -8   6   6       3687.21       3524.51        36.01 o                         
  -7   6   6       1738.56       1663.82        20.32 o                         
  -6   6   6       1092.01       1113.94        14.26 o                         
  -5   6   6        223.73        249.38         6.52 o                         
  -4   6   6        132.99        201.53         6.77 o                         
  -3   6   6       8972.04       8607.94        55.21 o                         
  -2   6   6       1227.12       1265.29        12.87 o                         
  -1   6   6       5897.72       6006.01        41.45 o                         
   0   6   6       3238.23       3323.32        24.59 o                         
   1   6   6      10536.61      10424.46        68.96 o                         
   2   6   6       4849.68       4960.92        39.68 o                         
   3   6   6       7778.01       7625.42        50.82 o                         
   4   6   6       4734.69       4727.51        36.70 o                         
   5   6   6       1363.58       1395.04        17.84 o                         
   6   6   6         27.10          1.44         8.41 o                         
   7   6   6        916.95        984.33        24.35 o                         
   8   6   6       4931.37       4732.09        46.65 o                         
   9   6   6        899.49        861.66        19.76 o                         
  10   6   6        425.36        431.05        16.70 o                         
  11   6   6        716.39        666.87        23.35 o                         
  12   6   6         61.10         49.85        13.01 o                         
  13   6   6        700.04        673.17        23.57 o                         
  14   6   6         35.29         38.94        16.68 o                         
 -14   7   6       1405.67       1427.92        33.50 o                         
 -13   7   6        881.34       1013.28        23.46 o                         
 -12   7   6        577.09        553.90        16.96 o                         
 -11   7   6        229.15        218.16        12.61 o                         
 -10   7   6        505.61        511.83        15.05 o                         
  -9   7   6       2143.39       2034.37        24.36 o                         
  -8   7   6       2564.74       2612.71        28.69 o                         
  -7   7   6       3764.09       3632.90        32.48 o                         
  -6   7   6        909.33        808.09        18.51 o                         
  -5   7   6       3894.89       3763.75        27.41 o                         
  -4   7   6       1337.21       1225.30        13.15 o                         
  -3   7   6       5421.44       5174.82        35.97 o                         
  -2   7   6        113.38        114.50         5.78 o                         
  -1   7   6        962.25        939.15        10.14 o                         
   0   7   6        636.65        663.09        10.04 o                         
   1   7   6        987.99        944.91        12.41 o                         
   2   7   6       3479.30       3619.05        28.41 o                         
   3   7   6       2946.55       2662.74        21.36 o                         
   4   7   6        263.39        220.80         7.38 o                         
   5   7   6       1503.33       1403.20        18.08 o                         
   6   7   6         64.44         61.57        10.13 o                         
   7   7   6         47.65         63.78        10.40 o                         
   8   7   6         13.44         -3.38         9.94 o                         
   9   7   6        425.47        417.48        15.41 o                         
  10   7   6       1613.40       1610.64        27.01 o                         
  11   7   6          0.62        -11.44        11.44 o                         
  12   7   6         64.85         77.36        13.29 o                         
  13   7   6       1476.21       1597.00        30.36 o                         
 -14   8   6          0.31        -24.63        24.63 o                         
 -13   8   6          9.82         -1.48        11.62 o                         
 -12   8   6        812.20        854.60        20.09 o                         
 -11   8   6          1.13        -10.13        10.13 o                         
 -10   8   6        287.56        283.75        12.90 o                         
  -9   8   6         61.11         54.86         9.49 o                         
  -8   8   6       1721.37       1615.94        21.95 o                         
  -7   8   6        120.84         89.44         8.61 o                         
  -6   8   6        182.43        163.43        10.63 o                         
  -5   8   6       1670.02       1482.62        20.20 o                         
  -4   8   6         24.12         13.58         6.93 o                         
  -3   8   6      11601.05      11782.71        81.45 o                         
  -2   8   6       7783.28       7765.57        52.47 o                         
  -1   8   6       7203.61       6524.44        40.40 o                         
   0   8   6       4536.25       4616.46        31.27 o                         
   1   8   6      12689.87      12209.49        80.55 o                         
   2   8   6       8671.45       8531.31        54.28 o                         
   3   8   6       9922.45       9609.05        60.94 o                         
   4   8   6       2567.42       2453.35        22.57 o                         
   5   8   6       1244.74       1277.78        21.70 o                         
   6   8   6        221.50        261.26        11.67 o                         
   7   8   6       4568.95       4420.97        41.09 o                         
   8   8   6       2688.84       2539.81        41.86 o                         
   9   8   6         50.42         48.03        11.06 o                         
  10   8   6          0.24          7.25        11.12 o                         
  11   8   6        885.16        838.28        21.76 o                         
  12   8   6        195.01        201.14        15.61 o                         
  13   8   6        314.61        359.16        19.52 o                         
 -13   9   6        633.45        625.27        24.91 o                         
 -12   9   6        430.66        382.98        19.44 o                         
 -11   9   6        285.71        307.19        17.48 o                         
 -10   9   6          0.58          0.38         9.12 o                         
  -9   9   6       1578.55       1640.50        22.72 o                         
  -8   9   6       1153.41       1039.48        17.98 o                         
  -7   9   6       8747.61       8590.35        80.56 o                         
  -6   9   6        629.67        565.14        17.05 o                         
  -5   9   6       4923.36       4843.50        46.71 o                         
  -4   9   6       1833.48       1817.78        23.98 o                         
  -3   9   6        883.69        726.75        21.31 o                         
  -2   9   6         66.21         45.38         5.31 o                         
  -1   9   6         15.04          0.17         4.31 o                         
   0   9   6       4103.57       4313.31        29.31 o                         
   1   9   6       1007.85        889.26        11.64 o                         
   2   9   6          5.03         11.52         5.06 o                         
   3   9   6       3900.61       3910.82        30.62 o                         
   4   9   6         11.73          5.60         7.66 o                         
   5   9   6        788.69        772.30        17.04 o                         
   6   9   6       2336.61       2118.57        24.82 o                         
   7   9   6       2724.26       2752.26        38.91 o                         
   8   9   6        267.04        260.71        12.34 o                         
   9   9   6        553.90        594.55        18.63 o                         
  10   9   6         51.03         38.75        12.10 o                         
  11   9   6        473.93        479.95        18.91 o                         
  12   9   6          0.45         -2.22        12.71 o                         
  13   9   6        999.70       1065.59        27.34 o                         
 -13  10   6        182.25        215.15        19.53 o                         
 -12  10   6        143.67        142.38        17.06 o                         
 -11  10   6         43.04          6.95        12.73 o                         
 -10  10   6          2.62         -3.44        12.03 o                         
  -9  10   6          6.06         -1.85        11.37 o                         
  -8  10   6        514.47        541.72        19.60 o                         
  -7  10   6          2.39          5.85        11.48 o                         
  -6  10   6         35.23          1.36        10.99 o                         
  -5  10   6       2311.93       2315.48        40.89 o                         
  -4  10   6       1425.17       1427.44        22.57 o                         
  -3  10   6       2763.15       3071.30        35.20 o                         
  -2  10   6       1304.51       1274.14        14.84 o                         
  -1  10   6       2673.95       2379.08        20.60 o                         
   0  10   6         87.38         70.09         5.41 o                         
   1  10   6       6588.54       6118.23        39.64 o                         
   2  10   6        467.30        481.99        10.94 o                         
   3  10   6       3778.49       3530.80        32.18 o                         
   4  10   6         24.37         16.84         7.81 o                         
   5  10   6        150.03        137.69        11.43 o                         
   6  10   6         13.84         21.14        10.85 o                         
   7  10   6       3565.41       3285.70        35.71 o                         
   8  10   6         22.00          4.29        10.09 o                         
   9  10   6         90.64         75.14        11.67 o                         
  10  10   6         81.97         88.92        12.55 o                         
  11  10   6       1179.85       1240.82        25.96 o                         
  12  10   6        194.28        180.70        24.55 o                         
  13  10   6        452.99        478.44        26.68 o                         
 -13  11   6        786.90        766.75        30.99 o                         
 -12  11   6          2.75          3.91        15.19 o                         
 -11  11   6       1396.02       1391.85        31.21 o                         
 -10  11   6        153.92        166.49        15.02 o                         
  -9  11   6       1696.86       1603.63        29.09 o                         
  -8  11   6        208.84        210.18        14.27 o                         
  -7  11   6       8238.45       7889.76        86.47 o                         
  -6  11   6         10.48         -1.07        11.43 o                         
  -5  11   6       4642.78       4603.26        49.76 o                         
  -4  11   6          0.99         -1.40         9.48 o                         
  -3  11   6       3626.54       3598.72        37.41 o                         
  -2  11   6          2.35          9.05         6.05 o                         
  -1  11   6       3112.71       2980.49        27.82 o                         
   0  11   6       2750.57       2758.07        27.52 o                         
   1  11   6        611.81        615.16        15.10 o                         
   2  11   6        290.24        317.12        12.78 o                         
   3  11   6        400.89        400.08        12.60 o                         
   4  11   6       2077.01       2105.61        26.14 o                         
   5  11   6        115.81        151.02        11.61 o                         
   6  11   6        133.70        137.22        10.51 o                         
   7  11   6       2252.20       2233.57        28.73 o                         
   8  11   6        515.51        474.88        16.20 o                         
   9  11   6          0.70        -10.23        10.23 o                         
  10  11   6        110.71        105.02        12.94 o                         
  11  11   6        632.10        608.61        26.74 o                         
  12  11   6         70.02         87.59        18.95 o                         
 -12  12   6        140.60        155.47        18.45 o                         
 -11  12   6          1.64         -3.81        15.64 o                         
 -10  12   6         44.04         47.46        16.91 o                         
  -9  12   6        226.47        194.33        15.28 o                         
  -8  12   6        920.62        929.26        23.23 o                         
  -7  12   6        601.31        559.27        18.82 o                         
  -6  12   6          1.14         -5.12        10.99 o                         
  -5  12   6       5512.31       5488.94        53.41 o                         
  -4  12   6        113.14        114.01        11.72 o                         
  -3  12   6       5272.49       5118.39        45.83 o                         
  -2  12   6        154.10        155.85         9.48 o                         
  -1  12   6       8342.80       8186.65        71.97 o                         
   0  12   6         15.82         33.05         9.33 o                         
   1  12   6       5281.26       5452.35        52.32 o                         
   2  12   6         70.97         46.05        10.21 o                         
   3  12   6       1794.13       1820.38        26.69 o                         
   4  12   6        379.45        396.95        14.86 o                         
   5  12   6       5494.17       5431.61        55.96 o                         
   6  12   6        256.92        244.20        13.04 o                         
   7  12   6       1264.08       1326.07        24.18 o                         
   8  12   6        991.31        959.72        21.79 o                         
   9  12   6        748.53        680.94        28.01 o                         
  10  12   6        385.06        355.81        24.01 o                         
  11  12   6        438.80        448.40        29.55 o                         
  12  12   6         76.29         81.54        22.97 o                         
 -12  13   6        676.04        693.18        29.06 o                         
 -11  13   6       2554.26       2637.81        43.34 o                         
 -10  13   6        132.21        131.88        16.29 o                         
  -9  13   6       1815.37       1649.56        46.83 o                         
  -8  13   6          1.67         14.33        15.39 o                         
  -7  13   6       1652.52       1632.86        40.37 o                         
  -6  13   6        127.26        107.35        15.15 o                         
  -5  13   6       1842.08       1793.89        31.67 o                         
  -4  13   6        178.88        189.28        13.53 o                         
  -3  13   6       4266.74       4319.79        49.53 o                         
  -2  13   6        600.77        613.33        17.12 o                         
  -1  13   6       1802.51       1859.15        28.16 o                         
   0  13   6         25.90         28.33         9.81 o                         
   1  13   6        199.82        243.75        13.12 o                         
   2  13   6         39.78         54.52        14.37 o                         
   3  13   6          0.64         13.89        10.12 o                         
   4  13   6         38.76         26.89        12.29 o                         
   5  13   6        746.90        760.84        19.00 o                         
   6  13   6         16.03         17.89         9.94 o                         
   7  13   6        912.16        932.46        30.80 o                         
   8  13   6         99.22        128.69        18.37 o                         
   9  13   6         99.09         71.43        18.41 o                         
  10  13   6       2078.95       2171.26        64.43 o                         
  11  13   6        803.97        763.97        32.83 o                         
 -11  14   6         84.07         78.72        19.81 o                         
 -10  14   6        461.22        406.61        24.59 o                         
  -9  14   6       1295.21       1287.70        50.83 o                         
  -8  14   6       1282.43       1320.78        51.64 o                         
  -7  14   6        833.74        868.55        28.86 o                         
  -6  14   6        724.64        676.97        22.64 o                         
  -5  14   6        875.33        955.47        28.80 o                         
  -4  14   6         74.70         75.98        18.89 o                         
  -3  14   6       2065.13       2002.10        34.72 o                         
  -2  14   6        597.80        559.66        18.76 o                         
  -1  14   6       4461.08       4568.77        49.85 o                         
   0  14   6       1162.65       1112.90        20.93 o                         
   1  14   6       6645.29       6779.66        63.22 o                         
   2  14   6        294.16        311.25        14.26 o                         
   3  14   6       3781.80       3756.88        50.69 o                         
   4  14   6       1620.27       1601.86        26.22 o                         
   5  14   6       5895.60       5737.98        77.63 o                         
   6  14   6        546.31        555.36        38.31 o                         
   7  14   6        986.32        975.34        30.39 o                         
   8  14   6       2029.60       2024.34        48.99 o                         
   9  14   6       2278.14       2242.49        56.57 o                         
  10  14   6        836.55        796.20        32.55 o                         
  11  14   6        232.75        234.88        27.66 o                         
 -11  15   6        426.75        461.28        30.49 o                         
 -10  15   6        625.50        662.44        35.14 o                         
  -9  15   6       1801.10       1883.94        41.52 o                         
  -8  15   6         77.43         64.32        17.01 o                         
  -7  15   6        874.67        837.68        32.71 o                         
  -6  15   6         28.06         38.66        16.76 o                         
  -5  15   6       1181.13       1201.54        32.89 o                         
  -4  15   6         26.78         44.69        15.58 o                         
  -3  15   6        463.35        471.26        20.17 o                         
  -2  15   6        973.21        972.80        23.35 o                         
  -1  15   6        146.55        171.13        12.54 o                         
   0  15   6        190.64        192.20        11.52 o                         
   1  15   6         68.98         51.35        10.68 o                         
   2  15   6        275.38        339.04        13.97 o                         
   3  15   6         18.17         11.07         9.65 o                         
   4  15   6         54.74         77.08        14.60 o                         
   5  15   6        561.82        538.60        25.57 o                         
   6  15   6         38.37         16.69        16.45 o                         
   7  15   6         97.96        111.17        19.60 o                         
   8  15   6        569.72        559.24        28.67 o                         
   9  15   6        600.27        558.47        28.34 o                         
  10  15   6       1098.17       1073.40        36.40 o                         
 -10  16   6         57.96         77.80        24.09 o                         
  -9  16   6        434.37        410.09        30.41 o                         
  -8  16   6        646.28        652.81        30.19 o                         
  -7  16   6        851.80        879.50        32.15 o                         
  -6  16   6        368.23        373.88        33.63 o                         
  -5  16   6       1045.41       1125.39        32.96 o                         
  -4  16   6         51.93         80.32        23.55 o                         
  -3  16   6        388.95        415.04        20.29 o                         
  -2  16   6        337.95        311.23        21.10 o                         
  -1  16   6        684.27        670.40        21.36 o                         
   0  16   6         45.71         33.39        10.21 o                         
   1  16   6       1157.65       1171.63        26.95 o                         
   2  16   6        546.34        521.75        16.83 o                         
   3  16   6       1974.76       2034.82        36.31 o                         
   4  16   6       3117.34       3093.45        57.29 o                         
   5  16   6        946.31        988.02        39.67 o                         
   6  16   6       1551.72       1598.65        40.33 o                         
   7  16   6        513.07        449.29        26.83 o                         
   8  16   6        741.65        816.81        34.01 o                         
   9  16   6       1223.98       1245.80        40.45 o                         
  -9  17   6        759.53        789.19        39.36 o                         
  -8  17   6        263.92        291.51        27.51 o                         
  -7  17   6        378.45        388.79        25.15 o                         
  -6  17   6        257.02        223.42        21.60 o                         
  -5  17   6        515.53        479.69        28.59 o                         
  -4  17   6         33.30         45.39        16.57 o                         
  -3  17   6         15.65          3.11        21.53 o                         
  -2  17   6         11.75        -12.85        12.85 o                         
  -1  17   6        153.86        154.62        16.79 o                         
   0  17   6         84.32         70.76        11.76 o                         
   1  17   6         17.07         30.67        10.21 o                         
   2  17   6        233.36        209.31        12.97 o                         
   3  17   6         40.87         50.36        14.75 o                         
   4  17   6         54.28         56.76        15.28 o                         
   5  17   6        315.05        315.50        20.89 o                         
   6  17   6       1009.76       1040.06        32.62 o                         
   7  17   6         47.59         23.54        19.16 o                         
   8  17   6        644.65        667.45        32.72 o                         
  -8  18   6          7.77         11.36        22.77 o                         
  -7  18   6         90.65         68.19        20.23 o                         
  -6  18   6        393.44        396.09        25.80 o                         
  -5  18   6        887.99        813.81        31.44 o                         
  -4  18   6       2427.44       2339.79        52.63 o                         
  -3  18   6        194.30        217.31        26.88 o                         
  -2  18   6        420.21        414.63        21.22 o                         
  -1  18   6        340.91        312.84        18.87 o                         
   0  18   6        218.81        216.13        15.99 o                         
   1  18   6        924.85        946.99        20.99 o                         
   2  18   6        585.24        607.65        23.33 o                         
   3  18   6       2206.54       2193.65        40.21 o                         
   4  18   6        943.82       1062.08        30.26 o                         
   5  18   6       1980.09       2038.99        44.37 o                         
   6  18   6       1410.62       1485.65        43.46 o                         
   7  18   6       1072.51        984.28        37.19 o                         
   8  18   6        703.82        679.55        56.13 o                         
  -7  19   6         93.49         99.38        44.85 o                         
  -6  19   6        904.91        862.43        52.20 o                         
  -5  19   6        135.73        144.41        21.08 o                         
  -4  19   6        166.08        141.64        29.05 o                         
  -3  19   6         23.56         49.98        17.55 o                         
  -2  19   6        103.47         86.08        15.83 o                         
  -1  19   6         13.19          2.33        14.02 o                         
   0  19   6        232.90        246.63        16.53 o                         
   1  19   6         12.70         -9.28        18.12 o                         
   2  19   6        261.70        253.42        18.56 o                         
   3  19   6        114.41         98.86        17.81 o                         
   4  19   6         24.84          3.58        15.32 o                         
   5  19   6        195.97        192.05        20.30 o                         
   6  19   6        675.02        750.64        30.29 o                         
  -5  20   6        374.36        363.03        42.87 o                         
  -4  20   6       2927.29       2877.66        60.60 o                         
  -3  20   6         53.11         17.88        28.70 o                         
  -2  20   6        481.08        489.55        25.79 o                         
  -1  20   6         31.08         31.43        15.55 o                         
   0  20   6        556.84        508.04        32.59 o                         
   1  20   6        993.45       1034.25        35.97 o                         
   2  20   6       2011.78       2030.94        60.91 o                         
   3  20   6        430.21        504.54        33.25 o                         
   4  20   6        431.87        490.89        25.12 o                         
   5  20   6       1634.22       1690.45        40.54 o                         
  -3  21   6        320.90        337.16        27.13 o                         
  -2  21   6        975.44       1005.06        36.70 o                         
  -1  21   6        372.68        420.39        41.80 o                         
   0  21   6        157.23        194.87        30.09 o                         
   1  21   6        104.61        112.91        27.57 o                         
   2  21   6         42.20         43.02        20.76 o                         
   3  21   6         87.02         61.83        17.14 o                         
 -15   0   7        218.19        304.82        81.53 o                         
 -13   0   7       1171.29       1174.60        40.74 o                         
 -11   0   7         18.34         25.52        14.20 o                         
  -9   0   7          3.54          0.98        12.01 o                         
  -7   0   7       3312.13       2967.62        38.30 o                         
  -5   0   7       7029.93       7131.87       100.74 o                         
  -3   0   7       6021.08       6465.04        68.26 o                         
  -1   0   7       5716.24       5945.04        58.04 o                         
   1   0   7       6404.64       6502.50        69.21 o                         
   3   0   7        633.11        400.94        15.43 o                         
   5   0   7       1366.67       1382.92        23.15 o                         
   7   0   7        365.27        342.19        15.97 o                         
   9   0   7      10773.40      10315.04       100.71 o                         
  11   0   7       1546.87       1506.80        37.86 o                         
  13   0   7       2946.97       2924.69        63.35 o                         
 -15   1   7        152.48        160.69        28.98 o                         
 -14   1   7         28.30         35.26        16.44 o                         
 -13   1   7       2255.34       2332.17        36.33 o                         
 -12   1   7          3.20         -5.39        12.14 o                         
 -11   1   7       2628.05       2689.33        33.38 o                         
 -10   1   7         78.71         62.60         9.59 o                         
  -9   1   7       5151.64       5010.75        41.71 o                         
  -8   1   7       1296.42       1413.46        17.24 o                         
  -7   1   7      16602.20      16024.24       105.43 o                         
  -6   1   7        275.62        279.69         8.17 o                         
  -5   1   7       6996.72       7661.46        49.12 o                         
  -4   1   7       6399.68       7060.50        48.47 o                         
  -3   1   7       3342.00       3402.91        28.72 o                         
  -2   1   7          1.60         -1.11         4.69 o                         
  -1   1   7        851.99        877.45        11.62 o                         
   0   1   7        157.53        158.18         5.82 o                         
   1   1   7        324.81        523.62         9.22 o                         
   2   1   7        361.76        371.19        10.24 o                         
   3   1   7       5424.48       5428.02        41.62 o                         
   4   1   7        483.34        661.47        12.91 o                         
   5   1   7       1840.08       1816.72        19.37 o                         
   6   1   7         30.38         24.49         7.78 o                         
   7   1   7       5565.60       5220.75        43.57 o                         
   8   1   7        583.01        585.36        15.47 o                         
   9   1   7        743.16        806.40        17.41 o                         
  10   1   7         14.71         -9.43         9.72 o                         
  11   1   7        562.17        585.40        20.35 o                         
  12   1   7        753.99        747.16        23.04 o                         
  13   1   7        275.70        257.27        17.17 o                         
  14   1   7          0.49        -12.30        15.40 o                         
 -15   2   7        543.54        515.84        30.97 o                         
 -14   2   7         20.75          2.29        15.11 o                         
 -13   2   7       2027.55       2120.60        32.86 o                         
 -12   2   7        371.54        357.96        17.01 o                         
 -11   2   7        458.57        498.79        15.26 o                         
 -10   2   7        340.08        306.22        12.01 o                         
  -9   2   7       1751.11       1729.99        20.98 o                         
  -8   2   7       1860.64       1923.05        19.74 o                         
  -7   2   7        548.65        541.13        11.35 o                         
  -6   2   7        106.38        162.53         6.84 o                         
  -5   2   7      12170.31      12023.64        76.13 o                         
  -4   2   7         40.81         38.82         5.15 o                         
  -3   2   7      16581.89      17798.07       123.88 o                         
  -2   2   7       2761.79       3049.45        26.32 o                         
  -1   2   7      26633.29      28144.25       183.89 o                         
   0   2   7        822.46        841.16        10.95 o                         
   1   2   7        526.84        643.36         9.71 o                         
   2   2   7      11870.65      11595.49        79.82 o                         
   4   2   7        310.13        482.46        11.68 o                         
   5   2   7        586.24        487.34        11.64 o                         
   6   2   7       2493.88       2431.61        25.32 o                         
   7   2   7        813.35        780.44        16.41 o                         
   8   2   7         49.87         83.41        11.23 o                         
   9   2   7       7917.30       8023.18        66.32 o                         
  10   2   7        182.53        202.05        12.75 o                         
  11   2   7        877.58        874.74        20.95 o                         
  12   2   7          6.80        -11.17        13.62 o                         
  13   2   7       1881.56       1937.80        36.68 o                         
  14   2   7        138.51        119.53        18.09 o                         
 -15   3   7        159.53        164.89        24.26 o                         
 -14   3   7        281.56        287.73        20.83 o                         
 -13   3   7        732.95        757.70        23.14 o                         
 -12   3   7        132.28        117.18        13.90 o                         
 -11   3   7       1817.74       1829.57        24.12 o                         
 -10   3   7        106.93        106.07        11.79 o                         
  -9   3   7       2590.44       2551.66        25.78 o                         
  -8   3   7        309.56        325.85        10.88 o                         
  -7   3   7       8905.36       8874.24        55.96 o                         
  -6   3   7       4439.67       4373.09        34.68 o                         
  -5   3   7        314.16        248.41         7.62 o                         
  -4   3   7        103.16         47.88         4.98 o                         
  -3   3   7       4005.93       4013.19        32.58 o                         
  -2   3   7      13220.43      13975.34        86.53 o                         
  -1   3   7       1476.09       1208.21        14.11 o                         
   0   3   7       1367.01       1313.22        15.10 o                         
   1   3   7        917.13        863.61        15.84 o                         
   2   3   7         85.04         98.50         6.12 o                         
   3   3   7       3852.39       3600.15        33.33 o                         
   4   3   7          1.77         14.01         5.58 o                         
   5   3   7        154.98        244.78         8.46 o                         
   6   3   7        423.22        384.83        11.02 o                         
   7   3   7        553.22        531.60        14.18 o                         
   8   3   7       1776.48       1695.73        23.45 o                         
   9   3   7        128.37        137.97        12.57 o                         
  10   3   7        316.05        302.11        14.98 o                         
  11   3   7        362.59        382.11        17.04 o                         
  12   3   7        608.21        632.75        29.13 o                         
  13   3   7        413.14        453.46        22.19 o                         
  14   3   7        338.26        378.89        22.21 o                         
 -14   4   7        103.25         93.31        20.48 o                         
 -13   4   7       1219.25       1297.14        29.54 o                         
 -12   4   7        171.17        206.53        13.89 o                         
 -11   4   7        454.17        492.09        15.82 o                         
 -10   4   7        791.66        743.17        16.07 o                         
  -9   4   7        194.03        206.79        11.15 o                         
  -8   4   7          9.67         19.20         8.49 o                         
  -7   4   7        211.66        147.73         8.08 o                         
  -6   4   7       1832.50       1678.35        19.00 o                         
  -5   4   7       3891.08       3901.65        28.28 o                         
  -4   4   7         59.95         44.13         4.79 o                         
  -3   4   7       2494.51       2396.15        22.42 o                         
  -2   4   7       1168.43       1226.65        12.22 o                         
  -1   4   7      12299.45      12182.02        82.53 o                         
   0   4   7       5479.09       5887.45        50.26 o                         
   1   4   7        343.62        205.76         7.65 o                         
   2   4   7       5143.01       4761.71        36.95 o                         
   3   4   7       1181.44        967.33        13.20 o                         
   4   4   7        213.20        168.83         7.80 o                         
   5   4   7        711.78        623.52        18.84 o                         
   6   4   7      11093.43      10746.23        83.49 o                         
   7   4   7       2130.40       2007.99        25.54 o                         
   8   4   7         21.26         19.17        11.11 o                         
   9   4   7       2085.99       2176.87        29.98 o                         
  10   4   7        980.25        964.10        21.77 o                         
  11   4   7       2490.17       2437.31        34.23 o                         
  12   4   7        596.63        600.96        20.63 o                         
  13   4   7       2339.34       2359.92        42.93 o                         
  14   4   7         16.66         -7.55        16.04 o                         
 -14   5   7        350.30        377.06        20.96 o                         
 -13   5   7        141.51        169.99        14.97 o                         
 -12   5   7        258.63        243.32        14.25 o                         
 -11   5   7       1994.27       1879.56        23.83 o                         
 -10   5   7       2615.89       2506.14        30.06 o                         
  -9   5   7       2500.59       2450.06        26.17 o                         
  -8   5   7        741.06        829.88        16.01 o                         
  -7   5   7       3066.97       3159.95        36.58 o                         
  -6   5   7        443.71        421.31         9.07 o                         
  -5   5   7       3881.30       3562.36        27.41 o                         
  -4   5   7       8242.37       8386.28        54.57 o                         
  -3   5   7       3289.10       3358.72        25.38 o                         
  -2   5   7       4896.56       5284.61        34.73 o                         
  -1   5   7        371.50        300.84         6.96 o                         
   0   5   7      12343.59      12531.81        89.47 o                         
   1   5   7        232.66        335.21         8.40 o                         
   2   5   7         89.60        118.46         6.53 o                         
   3   5   7        176.00        179.36         7.18 o                         
   4   5   7       1519.76       1423.83        18.13 o                         
   5   5   7         87.73         93.66         8.32 o                         
   6   5   7        128.17        130.19         9.97 o                         
   7   5   7       1498.87       1535.34        23.83 o                         
   8   5   7        473.55        403.07        15.56 o                         
   9   5   7          8.16          3.82        10.29 o                         
  10   5   7        920.70        962.17        22.00 o                         
  11   5   7        505.82        492.55        18.61 o                         
  12   5   7        293.14        310.10        16.95 o                         
  13   5   7        598.97        645.32        25.01 o                         
  14   5   7         14.00         14.86        16.88 o                         
 -14   6   7          8.40         -9.30        14.99 o                         
 -13   6   7        252.62        221.02        16.07 o                         
 -12   6   7          0.34        -10.01        10.01 o                         
 -11   6   7        346.35        407.49        14.87 o                         
 -10   6   7         43.07         50.33         9.36 o                         
  -9   6   7        717.19        653.75        15.04 o                         
  -8   6   7        850.49        811.50        18.69 o                         
  -7   6   7        390.86        312.60        11.04 o                         
  -6   6   7       7191.94       7167.96        52.57 o                         
  -5   6   7       5577.38       5735.00        42.22 o                         
  -4   6   7       1476.81       1325.71        12.94 o                         
  -3   6   7       5319.84       5682.78        40.76 o                         
  -2   6   7          0.57          4.43         3.93 o                         
  -1   6   7       1186.16       1196.29        13.09 o                         
   0   6   7      11702.45      12656.51        90.29 o                         
   1   6   7       8973.08       9158.72        64.33 o                         
   2   6   7      22094.14      21827.76       145.53 o                         
   3   6   7       1565.85       1686.61        17.21 o                         
   4   6   7       2213.33       2099.55        21.77 o                         
   5   6   7       3543.15       3394.41        32.10 o                         
   6   6   7      15365.30      15248.86       108.34 o                         
   7   6   7       5302.24       5107.15        47.99 o                         
   8   6   7        611.99        668.39        18.20 o                         
   9   6   7        990.56       1006.93        24.60 o                         
  10   6   7        445.80        438.58        18.00 o                         
  11   6   7       2988.40       3034.82        38.93 o                         
  12   6   7        872.11        837.79        23.19 o                         
  13   6   7        638.56        703.21        24.67 o                         
  14   6   7          0.32         -8.79        17.21 o                         
 -14   7   7       1633.55       1667.58        36.18 o                         
 -13   7   7        286.54        325.63        18.07 o                         
 -12   7   7        633.76        663.76        18.20 o                         
 -11   7   7       1155.90       1065.69        20.70 o                         
 -10   7   7       2949.22       2817.57        31.91 o                         
  -9   7   7        872.59        848.59        16.96 o                         
  -8   7   7       1939.34       1972.86        22.65 o                         
  -7   7   7        741.91        747.89        15.40 o                         
  -6   7   7        804.39        837.85        14.81 o                         
  -5   7   7       2224.98       2013.48        19.04 o                         
  -4   7   7      14418.19      14237.34        92.81 o                         
  -3   7   7       1283.39       1156.05        12.03 o                         
  -2   7   7        442.11        445.05         8.29 o                         
  -1   7   7       5290.11       5405.54        33.42 o                         
   0   7   7      18787.32      18690.49       126.65 o                         
   1   7   7       1685.99       1583.08        16.70 o                         
   2   7   7        626.72        634.28        10.98 o                         
   3   7   7         22.42         60.51         6.40 o                         
   4   7   7       1565.04       1794.37        20.42 o                         
   5   7   7        114.12        128.97         9.26 o                         
   6   7   7         74.05         83.64        10.68 o                         
   7   7   7         67.71         95.67        11.74 o                         
   8   7   7       1898.26       1831.33        27.20 o                         
   9   7   7         72.75         55.42        11.19 o                         
  10   7   7         76.35         70.98        12.37 o                         
  11   7   7        241.10        245.36        15.59 o                         
  12   7   7        872.71        866.66        30.16 o                         
  13   7   7        153.89        126.16        15.58 o                         
 -14   8   7         71.02         76.71        22.94 o                         
 -13   8   7          8.74         20.33        14.65 o                         
 -12   8   7         66.47         39.44        11.07 o                         
 -11   8   7          1.67         -0.36        13.20 o                         
 -10   8   7        396.38        379.85        14.13 o                         
  -9   8   7        189.25        171.81        10.60 o                         
  -8   8   7        809.80        724.44        15.30 o                         
  -7   8   7        213.34        188.62        10.28 o                         
  -6   8   7       1169.66       1154.70        16.83 o                         
  -5   8   7       1215.27       1078.82        14.03 o                         
  -4   8   7        112.74         98.14         6.01 o                         
  -3   8   7        311.97        263.41         8.11 o                         
  -2   8   7       1206.47       1236.73        12.96 o                         
  -1   8   7        119.05        121.33         5.37 o                         
   0   8   7       2136.63       2028.61        18.24 o                         
   1   8   7       7148.88       7112.70        50.17 o                         
   2   8   7      20293.22      20138.23       124.45 o                         
   3   8   7        256.22        202.85         7.24 o                         
   4   8   7       7585.42       7435.83        54.35 o                         
   5   8   7         64.22         65.17         8.66 o                         
   6   8   7       6015.31       5986.62        53.08 o                         
   7   8   7        295.49        300.13        13.76 o                         
   8   8   7       2167.23       2165.28        29.11 o                         
   9   8   7        119.41         90.57        11.89 o                         
  10   8   7        356.46        365.10        16.25 o                         
  11   8   7       1018.64        986.58        23.40 o                         
  12   8   7        998.09       1052.03        29.31 o                         
  13   8   7         11.45         -7.39        14.10 o                         
 -13   9   7          1.37          8.29        14.57 o                         
 -12   9   7        608.62        583.81        27.05 o                         
 -11   9   7        148.79        131.54        14.89 o                         
 -10   9   7       1342.89       1373.52        22.14 o                         
  -9   9   7        392.33        368.66        16.43 o                         
  -8   9   7       3260.53       3260.40        38.45 o                         
  -7   9   7        595.99        544.63        15.03 o                         
  -6   9   7       3248.94       3384.45        38.08 o                         
  -5   9   7       1430.05       1332.83        23.06 o                         
  -4   9   7       7460.71       7428.68        63.27 o                         
  -3   9   7          3.94          3.31         5.51 o                         
  -2   9   7       2785.61       2461.63        19.86 o                         
  -1   9   7         35.71         20.37         4.81 o                         
   0   9   7       5230.13       5283.36        37.18 o                         
   1   9   7        551.72        623.75        11.39 o                         
   2   9   7       5876.53       5884.74        42.00 o                         
   3   9   7        222.28        203.75         8.26 o                         
   4   9   7       1690.01       1665.62        20.70 o                         
   5   9   7        564.84        555.84        14.32 o                         
   6   9   7        242.56        218.48        11.34 o                         
   7   9   7        315.68        309.36        13.43 o                         
   8   9   7        230.95        214.34        12.67 o                         
   9   9   7          1.07         -8.92        10.85 o                         
  10   9   7         23.40         12.40        11.64 o                         
  11   9   7         61.91         55.82        13.04 o                         
  12   9   7         86.17        113.29        14.95 o                         
  13   9   7         18.89          7.03        14.26 o                         
 -13  10   7        180.62        161.46        18.84 o                         
 -12  10   7         34.99         20.49        13.94 o                         
 -11  10   7         54.79         32.52        13.73 o                         
 -10  10   7       1377.41       1326.02        35.07 o                         
  -9  10   7        160.40        171.89        14.89 o                         
  -8  10   7        435.05        357.14        17.04 o                         
  -7  10   7          0.20         -7.58        10.76 o                         
  -6  10   7         42.39         63.65        11.85 o                         
  -5  10   7          3.99        -10.44        10.44 o                         
  -4  10   7        133.26        116.80        11.85 o                         
  -3  10   7        483.68        381.14        13.94 o                         
  -2  10   7       2396.51       2451.30        22.44 o                         
  -1  10   7        137.90        142.45         7.25 o                         
   0  10   7         57.37         16.31         5.91 o                         
   1  10   7       2453.16       2527.33        21.73 o                         
   2  10   7       5265.76       5335.92        41.04 o                         
   3  10   7        137.36        121.15         9.04 o                         
   4  10   7       7215.48       7151.35        59.29 o                         
   5  10   7          3.17          4.55         9.79 o                         
   6  10   7       2085.82       2059.95        27.19 o                         
   7  10   7        313.74        321.56        13.82 o                         
   8  10   7       2215.50       2166.65        30.09 o                         
   9  10   7        158.55        167.62        14.85 o                         
  10  10   7        173.79        164.85        13.93 o                         
  11  10   7        202.60        171.72        15.20 o                         
  12  10   7        375.47        361.21        18.71 o                         
 -13  11   7          5.28         10.91        16.44 o                         
 -12  11   7        562.28        578.43        24.43 o                         
 -11  11   7          6.42         -7.91        13.15 o                         
 -10  11   7        994.42       1013.89        25.08 o                         
  -9  11   7        310.81        291.81        16.62 o                         
  -8  11   7       2669.74       2600.77        38.00 o                         
  -7  11   7       1158.60       1229.69        29.26 o                         
  -6  11   7       2379.54       2300.93        31.33 o                         
  -5  11   7        254.40        197.11        13.57 o                         
  -4  11   7       2361.76       2458.87        33.36 o                         
  -3  11   7         70.57         52.91        10.10 o                         
  -2  11   7       2458.92       2385.40        27.21 o                         
  -1  11   7         16.51         15.95         7.94 o                         
   0  11   7       1574.30       1583.03        21.82 o                         
   1  11   7        569.94        654.95        15.79 o                         
   2  11   7       2528.90       2598.03        31.46 o                         
   3  11   7        763.28        807.13        19.14 o                         
   4  11   7        120.92        110.51        10.69 o                         
   5  11   7          7.96          7.08         9.45 o                         
   6  11   7        182.08        182.76        11.63 o                         
   7  11   7        620.66        650.88        17.40 o                         
   8  11   7         22.78         -0.58        10.35 o                         
   9  11   7        122.77        121.22        12.40 o                         
  10  11   7        245.47        240.68        18.07 o                         
  11  11   7         42.28         45.92        13.18 o                         
  12  11   7        151.86        145.62        20.44 o                         
 -12  12   7         92.39        101.75        17.74 o                         
 -11  12   7         27.39         41.32        15.16 o                         
 -10  12   7        695.89        670.58        22.53 o                         
  -9  12   7         39.91         35.69        15.24 o                         
  -8  12   7        730.33        721.94        24.57 o                         
  -7  12   7        161.65        143.91        14.15 o                         
  -6  12   7         73.61         60.01        12.37 o                         
  -5  12   7       1300.39       1310.59        24.01 o                         
  -4  12   7        121.67        136.49        11.74 o                         
  -3  12   7        130.23        108.98        11.90 o                         
  -2  12   7        653.54        656.04        16.37 o                         
  -1  12   7         18.46         11.14         9.57 o                         
   0  12   7       1618.72       1702.21        24.27 o                         
   1  12   7        679.23        681.60        17.58 o                         
   2  12   7       3024.12       3016.07        35.26 o                         
   3  12   7         81.79         76.36        11.41 o                         
   4  12   7       4496.58       4517.72        47.80 o                         
   5  12   7          2.98         -9.90         9.90 o                         
   6  12   7       1627.17       1622.04        27.46 o                         
   7  12   7         45.49         67.38        11.75 o                         
   8  12   7       1640.54       1741.98        29.21 o                         
   9  12   7        521.93        487.83        18.74 o                         
  10  12   7       1572.55       1581.10        39.65 o                         
  11  12   7         48.52         60.84        20.21 o                         
  12  12   7        330.57        314.38        27.26 o                         
 -12  13   7        843.85        889.74        34.58 o                         
 -11  13   7        582.32        561.46        24.50 o                         
 -10  13   7       1077.21       1057.23        28.26 o                         
  -9  13   7         61.36         67.12        13.91 o                         
  -8  13   7       2596.13       2555.71        41.85 o                         
  -7  13   7       1564.02       1478.44        42.15 o                         
  -6  13   7        638.25        648.39        23.94 o                         
  -5  13   7         44.50         16.05        11.72 o                         
  -4  13   7       2383.21       2347.61        35.80 o                         
  -3  13   7         53.00         61.85        17.64 o                         
  -2  13   7       4357.41       4371.35        50.32 o                         
  -1  13   7       1480.45       1352.82        24.13 o                         
   0  13   7       2129.83       2119.01        28.27 o                         
   1  13   7         64.67         93.11        11.16 o                         
   2  13   7       5482.11       5471.16        57.10 o                         
   3  13   7        162.50        168.70        12.64 o                         
   4  13   7        439.67        460.65        15.88 o                         
   5  13   7         35.51         36.77        10.48 o                         
   6  13   7         22.58         28.89        10.66 o                         
   7  13   7       1088.03       1039.74        22.28 o                         
   8  13   7        448.90        447.15        24.34 o                         
   9  13   7        428.27        426.33        24.80 o                         
  10  13   7        528.21        481.81        27.24 o                         
  11  13   7         17.31        -19.08        19.08 o                         
 -11  14   7          0.37          0.54        21.28 o                         
 -10  14   7         10.32         -2.89        17.11 o                         
  -9  14   7        183.47        184.64        19.31 o                         
  -8  14   7         47.44         50.68        16.30 o                         
  -7  14   7        115.78        146.57        16.88 o                         
  -6  14   7        348.55        337.74        20.21 o                         
  -5  14   7       1201.43       1152.68        29.31 o                         
  -4  14   7         76.82         82.27        13.34 o                         
  -3  14   7         88.20         78.49        15.97 o                         
  -2  14   7       1098.53       1106.39        23.73 o                         
  -1  14   7        355.87        355.69        16.45 o                         
   0  14   7       9028.12       9471.02        94.81 o                         
   1  14   7        196.51        204.18        12.33 o                         
   2  14   7       2904.28       2975.01        35.68 o                         
   3  14   7         37.81         18.42        11.61 o                         
   4  14   7       5166.16       5226.54        56.69 o                         
   5  14   7         92.46         98.59        12.12 o                         
   6  14   7       2655.95       2602.02        59.03 o                         
   7  14   7        911.99        925.09        29.96 o                         
   8  14   7       1212.98       1263.88        34.45 o                         
   9  14   7        661.60        661.51        29.71 o                         
  10  14   7       1497.85       1557.85        41.20 o                         
 -10  15   7       1813.31       1802.87        42.22 o                         
  -9  15   7        508.34        480.46        25.48 o                         
  -8  15   7       1997.55       2022.72        41.27 o                         
  -7  15   7       2249.85       2217.01        41.65 o                         
  -6  15   7        623.44        679.30        28.47 o                         
  -5  15   7        369.23        395.94        22.75 o                         
  -4  15   7       2287.57       2174.15        38.43 o                         
  -3  15   7        311.98        365.32        21.43 o                         
  -2  15   7       4377.39       4361.33        56.10 o                         
  -1  15   7        319.08        352.90        14.81 o                         
   0  15   7        120.42        116.35        11.82 o                         
   1  15   7          0.89         10.69         9.80 o                         
   2  15   7       1784.84       1786.42        27.10 o                         
   3  15   7        234.15        223.53        13.24 o                         
   4  15   7        625.52        635.22        24.18 o                         
   5  15   7        111.91        165.42        19.58 o                         
   6  15   7        268.22        307.18        22.70 o                         
   7  15   7         78.61         70.22        18.63 o                         
   8  15   7        396.20        381.05        25.83 o                         
   9  15   7          5.24          4.97        17.59 o                         
  10  15   7        446.80        465.02        34.38 o                         
 -10  16   7         97.62        115.20        25.51 o                         
  -9  16   7         14.30         10.28        23.40 o                         
  -8  16   7        181.76        140.84        20.62 o                         
  -7  16   7          1.25          2.71        15.94 o                         
  -6  16   7          0.08        -17.22        21.74 o                         
  -5  16   7        383.12        339.65        22.42 o                         
  -4  16   7          3.67         13.05        15.00 o                         
  -3  16   7         98.90         99.22        16.65 o                         
  -2  16   7        533.58        515.84        21.29 o                         
  -1  16   7        180.87        208.81        27.42 o                         
   0  16   7       2765.08       2690.02        44.04 o                         
   1  16   7        109.10        128.42        11.76 o                         
   2  16   7        945.85        877.29        20.34 o                         
   3  16   7        713.77        747.24        24.34 o                         
   4  16   7        931.85        962.72        30.50 o                         
   5  16   7        519.16        526.72        30.43 o                         
   6  16   7       1348.76       1386.98        38.20 o                         
   7  16   7        797.36        759.27        32.29 o                         
   8  16   7       1548.90       1590.96        42.85 o                         
   9  16   7        663.82        707.76        37.40 o                         
  -9  17   7        610.39        579.87        36.11 o                         
  -8  17   7        296.16        288.57        24.36 o                         
  -7  17   7        611.04        654.07        32.31 o                         
  -6  17   7       2139.32       2130.84        45.55 o                         
  -5  17   7       1665.97       1628.16        39.51 o                         
  -4  17   7        783.04        711.71        28.86 o                         
  -3  17   7        613.75        660.56        27.13 o                         
  -2  17   7        330.53        396.63        22.87 o                         
  -1  17   7         91.90        128.67        15.47 o                         
   0  17   7          4.69        -10.64        10.64 o                         
   1  17   7        463.03        499.99        21.91 o                         
   2  17   7        134.25        124.53        12.06 o                         
   3  17   7        317.48        305.12        20.46 o                         
   4  17   7        338.95        370.07        23.95 o                         
   5  17   7        222.44        250.80        20.07 o                         
   6  17   7        413.78        423.21        23.95 o                         
   7  17   7        106.86        107.93        26.49 o                         
   8  17   7          6.17         32.67        20.14 o                         
  -8  18   7        211.02        214.17        33.16 o                         
  -7  18   7         35.60         22.26        20.02 o                         
  -6  18   7         67.58         57.69        18.78 o                         
  -5  18   7        454.40        442.88        46.82 o                         
  -4  18   7        901.01        945.95        32.40 o                         
  -3  18   7       1918.02       1968.62        42.51 o                         
  -2  18   7       1054.94       1071.57        31.73 o                         
  -1  18   7        175.06        201.80        17.24 o                         
   0  18   7       1506.02       1546.01        31.62 o                         
   1  18   7         86.94         95.90        11.92 o                         
   2  18   7       1820.27       1794.68        35.41 o                         
   3  18   7        103.18        106.74        15.92 o                         
   4  18   7        613.52        641.79        26.91 o                         
   5  18   7       1211.70       1284.68        34.22 o                         
   6  18   7        610.37        659.83        31.63 o                         
   7  18   7       1675.65       1682.33        40.25 o                         
  -7  19   7        803.87        687.42        37.43 o                         
  -6  19   7       1636.25       1658.70        64.70 o                         
  -5  19   7       3194.75       3201.76        58.76 o                         
  -4  19   7        104.20        104.17        19.61 o                         
  -3  19   7       2430.15       2439.26        62.36 o                         
  -2  19   7        192.86        193.49        20.20 o                         
  -1  19   7        214.68        214.72        18.05 o                         
   0  19   7        305.89        314.66        24.50 o                         
   1  19   7        514.29        477.57        30.13 o                         
   2  19   7        554.66        580.74        24.00 o                         
   3  19   7        162.09        183.83        22.95 o                         
   4  19   7        566.28        573.39        25.52 o                         
   5  19   7         25.39         24.60        16.58 o                         
   6  19   7        301.53        313.25        24.74 o                         
  -5  20   7         74.99         84.07        37.80 o                         
  -4  20   7        201.14        268.42        25.53 o                         
  -3  20   7        486.71        563.91        35.56 o                         
  -2  20   7         71.67         85.76        18.63 o                         
  -1  20   7        134.26        143.42        17.81 o                         
   0  20   7         87.69        113.99        24.09 o                         
   1  20   7        289.66        242.78        27.30 o                         
   2  20   7          0.69         10.88        18.34 o                         
   3  20   7        326.74        337.46        21.70 o                         
   4  20   7        430.53        393.47        23.46 o                         
   5  20   7       1313.58       1365.94        44.28 o                         
  -3  21   7       2070.47       2117.43        85.70 o                         
  -2  21   7         31.28          3.31        18.73 o                         
  -1  21   7        264.66        338.78        38.02 o                         
   0  21   7         20.88         20.45        27.69 o                         
   1  21   7        316.96        318.35        30.13 o                         
   2  21   7         52.70         55.05        23.53 o                         
 -14   0   8       1289.10       1303.86        45.02 o                         
 -12   0   8        941.90        895.98        29.10 o                         
 -10   0   8       1953.76       1833.11        37.90 o                         
  -8   0   8       2146.78       2487.00        33.81 o                         
  -6   0   8      10501.46      10698.31       102.80 o                         
  -4   0   8         87.57        124.88         8.27 o                         
  -2   0   8        222.70        177.65         9.06 o                         
   0   0   8       4690.90       4918.21        50.15 o                         
   2   0   8      20886.11      20794.02       187.46 o                         
   4   0   8       7884.06       7721.49        72.35 o                         
   6   0   8       6409.55       6277.64        63.87 o                         
   8   0   8       2016.70       2019.12        33.78 o                         
  10   0   8        924.02        814.61        28.94 o                         
  12   0   8       2196.67       2188.32        53.50 o                         
  14   0   8        156.04        125.71        54.00 o                         
 -15   1   8         16.80          3.06        23.15 o                         
 -14   1   8        851.97        889.32        27.60 o                         
 -13   1   8          2.01        -13.19        13.19 o                         
 -12   1   8       1087.16       1012.15        22.72 o                         
 -11   1   8        437.12        412.19        16.10 o                         
 -10   1   8       2042.74       2134.45        26.94 o                         
  -9   1   8        264.84        208.90        11.71 o                         
  -8   1   8       5785.70       5800.85        41.97 o                         
  -7   1   8        612.86        507.40        11.19 o                         
  -6   1   8       3878.46       4002.91        32.04 o                         
  -5   1   8          1.03          2.24         4.74 o                         
  -4   1   8      22819.95      22822.95       138.34 o                         
  -3   1   8       1117.47       1053.76        12.32 o                         
  -2   1   8      10038.54      10020.90        69.80 o                         
  -1   1   8       3385.39       3846.32        30.40 o                         
   0   1   8       8328.09       8134.27        54.95 o                         
   1   1   8       3265.29       3693.07        29.71 o                         
   2   1   8      14700.07      15256.52       103.55 o                         
   3   1   8       1152.24       1217.74        16.65 o                         
   4   1   8         81.09         76.64         6.98 o                         
   5   1   8          0.32         -3.03         6.25 o                         
   6   1   8       2944.56       2670.20        26.03 o                         
   7   1   8        150.64        193.36        10.79 o                         
   8   1   8         73.44         63.39        10.73 o                         
   9   1   8          0.18         -8.78         8.78 o                         
  10   1   8        384.96        375.97        15.10 o                         
  11   1   8        455.60        418.76        19.24 o                         
  12   1   8         21.81         30.02        13.12 o                         
  13   1   8          2.77          8.06        14.69 o                         
  14   1   8         11.38         -7.77        17.96 o                         
 -15   2   8          8.66        -18.91        32.11 o                         
 -14   2   8        959.63       1023.34        27.29 o                         
 -13   2   8        247.47        255.22        16.25 o                         
 -12   2   8       1377.33       1460.81        28.47 o                         
 -11   2   8          6.49         17.60        10.83 o                         
 -10   2   8       1889.28       1787.44        22.79 o                         
  -9   2   8         26.70         17.17        10.17 o                         
  -8   2   8       1203.08       1294.46        17.82 o                         
  -7   2   8        580.44        670.07        12.13 o                         
  -6   2   8        895.26        834.50        12.10 o                         
  -5   2   8       7536.61       7860.21        55.02 o                         
  -4   2   8        295.34        350.07         8.36 o                         
  -3   2   8          3.59          4.02         4.76 o                         
  -2   2   8          8.96         21.18         5.14 o                         
  -1   2   8      14156.86      14846.18       105.24 o                         
   0   2   8        248.00        252.71         7.49 o                         
   1   2   8        711.88        694.10        10.57 o                         
   2   2   8       6566.84       6321.34        47.08 o                         
   3   2   8       2514.26       2621.39        33.64 o                         
   4   2   8        270.27        215.13         9.06 o                         
   5   2   8       8596.23       9607.80        67.57 o                         
   6   2   8       3228.45       2906.10        28.72 o                         
   7   2   8         32.28         34.30         9.40 o                         
   8   2   8       1200.05       1263.10        21.44 o                         
   9   2   8       4384.25       4332.24        42.81 o                         
  10   2   8         71.95         62.87        11.04 o                         
  11   2   8        123.12        161.46        13.26 o                         
  12   2   8       2773.42       2815.68        43.16 o                         
  13   2   8        279.90        283.35        19.49 o                         
  14   2   8        365.89        385.74        22.65 o                         
 -14   3   8        129.34        134.00        19.83 o                         
 -13   3   8         32.72         20.26        14.47 o                         
 -12   3   8          2.23        -10.05        11.94 o                         
 -11   3   8       1466.12       1390.63        24.69 o                         
 -10   3   8        164.57        143.07        10.39 o                         
  -9   3   8        194.44        144.21         9.98 o                         
  -8   3   8       2635.14       2688.17        25.44 o                         
  -7   3   8       2104.16       1791.86        19.56 o                         
  -6   3   8       4101.07       3991.54        32.72 o                         
  -5   3   8          8.65         17.68         5.65 o                         
  -4   3   8      12463.79      11668.18        74.35 o                         
  -3   3   8         23.74         17.56         4.82 o                         
  -2   3   8      16198.62      16153.13       108.55 o                         
  -1   3   8      21991.18      23608.90       148.85 o                         
   0   3   8      11169.60      10781.92        77.99 o                         
   1   3   8        587.91        640.91        11.82 o                         
   2   3   8       3252.38       2912.51        28.30 o                         
   3   3   8       7191.54       6854.67        54.46 o                         
   4   3   8       1111.54        997.46        16.48 o                         
   5   3   8        363.84        477.83        11.83 o                         
   6   3   8        607.72        484.61        12.98 o                         
   7   3   8        164.46        177.42        12.33 o                         
   8   3   8          1.94        -10.18        10.18 o                         
   9   3   8       1581.78       1566.83        25.95 o                         
  10   3   8        832.89        796.53        20.27 o                         
  11   3   8        131.32         97.22        13.21 o                         
  12   3   8        747.26        774.63        25.19 o                         
  13   3   8        202.40        219.07        18.91 o                         
  14   3   8          0.15        -15.69        15.69 o                         
 -14   4   8       1166.38       1245.31        30.93 o                         
 -13   4   8       1241.02       1266.23        27.53 o                         
 -12   4   8        215.25        234.43        15.30 o                         
 -11   4   8        202.02        249.08        12.95 o                         
 -10   4   8       1534.07       1520.78        29.21 o                         
  -9   4   8        123.16        139.63        10.15 o                         
  -8   4   8       2028.18       1949.39        21.56 o                         
  -7   4   8        586.94        489.06        12.23 o                         
  -6   4   8         63.94         75.65         6.91 o                         
  -5   4   8        810.78        710.13        11.36 o                         
  -4   4   8       2071.53       2265.32        18.40 o                         
  -3   4   8       3577.22       3628.87        27.09 o                         
  -2   4   8       6936.47       7113.87        45.51 o                         
  -1   4   8        748.11        769.74        11.35 o                         
   0   4   8       2889.43       2891.75        27.31 o                         
   1   4   8        126.32        134.34         7.30 o                         
   2   4   8       8152.06       8687.66        65.66 o                         
   3   4   8        295.45        302.61         8.84 o                         
   4   4   8       2892.49       3062.08        27.00 o                         
   5   4   8       4094.44       3895.39        34.43 o                         
   6   4   8       2158.16       2068.76        25.41 o                         
   7   4   8        124.89         98.43        10.80 o                         
   8   4   8       3249.02       3296.21        37.62 o                         
   9   4   8       4974.01       4919.78        49.18 o                         
  10   4   8        315.91        307.99        15.42 o                         
  11   4   8        873.14        881.76        28.00 o                         
  12   4   8       1757.98       1810.37        32.84 o                         
  13   4   8          0.33        -13.97        15.21 o                         
  14   4   8        583.81        532.38        29.55 o                         
 -14   5   8        118.08         85.19        25.26 o                         
 -13   5   8        382.81        415.29        20.01 o                         
 -12   5   8        556.34        563.40        20.59 o                         
 -11   5   8        677.31        695.15        22.21 o                         
 -10   5   8        256.18        215.68        11.81 o                         
  -9   5   8       2936.16       2886.63        28.69 o                         
  -8   5   8       4257.99       4282.94        36.09 o                         
  -7   5   8       3651.13       3530.06        31.87 o                         
  -6   5   8       3463.98       3124.73        25.78 o                         
  -5   5   8       1432.93       1482.16        16.07 o                         
  -4   5   8       4819.24       5067.10        33.54 o                         
  -3   5   8        738.05        744.44        10.56 o                         
  -2   5   8       6789.50       6412.13        41.34 o                         
  -1   5   8       8954.75       9666.82        67.19 o                         
   0   5   8       5970.32       6212.91        48.17 o                         
   1   5   8         85.01         93.79         7.04 o                         
   2   5   8       3218.45       2676.13        24.72 o                         
   3   5   8      12289.09      11530.16        74.68 o                         
   4   5   8        268.01        178.61         7.44 o                         
   5   5   8       1200.03       1238.90        18.70 o                         
   6   5   8          6.16         13.21         8.90 o                         
   7   5   8        758.42        791.45        19.24 o                         
   8   5   8        658.41        644.83        18.41 o                         
   9   5   8       1599.23       1565.21        29.41 o                         
  10   5   8        135.66        123.42        13.15 o                         
  11   5   8        472.95        484.90        18.84 o                         
  12   5   8        595.54        607.83        20.88 o                         
  13   5   8        187.15        176.21        18.23 o                         
  14   5   8          8.90          2.68        19.83 o                         
 -14   6   8       1016.65       1097.98        29.49 o                         
 -13   6   8        891.81        889.03        25.77 o                         
 -12   6   8          0.46        -10.63        10.63 o                         
 -11   6   8        688.64        679.90        16.31 o                         
 -10   6   8        773.00        858.49        17.34 o                         
  -9   6   8         12.59         -3.36         8.31 o                         
  -8   6   8        327.30        349.13        12.06 o                         
  -7   6   8        167.94        147.73         9.61 o                         
  -6   6   8        850.46        941.24        16.02 o                         
  -5   6   8         23.39         10.72         5.26 o                         
  -4   6   8        245.39        255.29         6.78 o                         
  -3   6   8       3022.58       3362.76        28.06 o                         
  -2   6   8        209.80        201.20         5.90 o                         
  -1   6   8         66.12         81.94         5.60 o                         
   0   6   8         43.73         50.76         6.19 o                         
   1   6   8       2254.73       2787.34        25.10 o                         
   2   6   8        495.06        522.18        11.61 o                         
   3   6   8         51.09         73.85         6.30 o                         
   4   6   8       9169.22       9087.33        63.81 o                         
   5   6   8       3803.32       3699.25        33.29 o                         
   6   6   8       1111.31       1106.84        20.59 o                         
   7   6   8        364.22        421.82        15.43 o                         
   8   6   8       2950.40       2736.50        33.50 o                         
   9   6   8       4366.91       4340.61        45.70 o                         
  10   6   8       2347.94       2332.19        39.00 o                         
  11   6   8       2492.30       2375.72        34.54 o                         
  12   6   8        238.37        271.40        16.64 o                         
  13   6   8        369.83        333.15        20.84 o                         
 -14   7   8         43.57         14.99        18.00 o                         
 -13   7   8        257.92        278.83        17.82 o                         
 -12   7   8       1475.87       1484.48        25.40 o                         
 -11   7   8        860.96        914.86        20.52 o                         
 -10   7   8        567.09        498.13        14.84 o                         
  -9   7   8       4323.10       4262.21        38.53 o                         
  -8   7   8       1300.28       1461.37        19.74 o                         
  -7   7   8        761.37        708.36        17.31 o                         
  -6   7   8       2969.53       2806.70        27.29 o                         
  -5   7   8         83.69         98.47         6.70 o                         
  -4   7   8       6873.23       6903.67        43.70 o                         
  -3   7   8       1987.11       2061.48        17.60 o                         
  -2   7   8       7456.25       7152.02        45.89 o                         
  -1   7   8       7312.06       7697.88        52.94 o                         
   0   7   8       3301.95       3566.47        31.05 o                         
   1   7   8       5059.46       5484.21        40.57 o                         
   2   7   8       1391.99       1304.71        15.32 o                         
   3   7   8      11794.64      11934.35        84.00 o                         
   4   7   8        168.86        146.59         9.06 o                         
   5   7   8       8506.58       8703.28        66.55 o                         
   6   7   8        251.83        228.84        12.76 o                         
   7   7   8       1386.53       1383.37        26.65 o                         
   8   7   8        829.95        828.71        24.71 o                         
   9   7   8        309.63        315.34        14.74 o                         
  10   7   8          4.40         -3.91        11.60 o                         
  11   7   8        707.47        677.09        21.05 o                         
  12   7   8        170.69        176.21        15.31 o                         
  13   7   8          0.31        -13.33        13.33 o                         
 -14   8   8        304.27        344.35        33.30 o                         
 -13   8   8       1021.08       1116.86        30.42 o                         
 -12   8   8        134.04        140.77        12.46 o                         
 -11   8   8       1943.63       1955.34        27.59 o                         
 -10   8   8          5.17          0.14        11.55 o                         
  -9   8   8        295.08        281.32        12.79 o                         
  -8   8   8          0.47         -6.28         7.96 o                         
  -7   8   8        774.96        783.87        15.57 o                         
  -6   8   8          5.68          3.47         7.86 o                         
  -5   8   8          0.96         -7.75         7.75 o                         
  -4   8   8        225.39        200.36         7.24 o                         
  -3   8   8         76.74         99.98         5.48 o                         
  -2   8   8         15.84          9.29         4.91 o                         
  -1   8   8       2186.30       2005.59        17.79 o                         
   0   8   8       6129.54       6193.14        46.82 o                         
   1   8   8         46.44         68.11         6.60 o                         
   2   8   8        134.53        145.94         7.43 o                         
   3   8   8        739.19        801.12        13.95 o                         
   4   8   8       4045.22       3835.24        35.13 o                         
   5   8   8       2049.72       2118.90        25.61 o                         
   6   8   8        357.58        350.52        13.73 o                         
   7   8   8       3403.58       3448.01        37.52 o                         
   8   8   8        386.71        369.40        14.90 o                         
   9   8   8       3060.68       3028.47        51.18 o                         
  10   8   8       1410.79       1385.17        25.97 o                         
  11   8   8       1366.24       1336.05        26.65 o                         
  12   8   8         44.17         43.43        13.98 o                         
  13   8   8        343.89        396.28        20.46 o                         
 -13   9   8         61.65         52.47        20.39 o                         
 -12   9   8        267.66        259.06        17.46 o                         
 -11   9   8       3261.20       3280.81        43.34 o                         
 -10   9   8       1266.62       1229.37        21.77 o                         
  -9   9   8        957.29        985.20        19.00 o                         
  -8   9   8        246.82        240.92        11.09 o                         
  -7   9   8       1075.33       1108.32        19.77 o                         
  -6   9   8       1306.35       1306.33        20.66 o                         
  -5   9   8       4734.50       4715.05        40.99 o                         
  -4   9   8         72.39         82.30         6.56 o                         
  -3   9   8         44.31         78.64         6.55 o                         
  -2   9   8        834.84        879.09        12.74 o                         
  -1   9   8       2474.06       2329.99        20.02 o                         
   0   9   8        208.34        154.81         7.09 o                         
   1   9   8       7670.47       7958.78        55.91 o                         
   2   9   8        949.97       1133.82        15.37 o                         
   3   9   8       5382.81       5589.64        47.05 o                         
   4   9   8        564.97        500.36        14.30 o                         
   5   9   8       7666.98       7518.70        63.10 o                         
   6   9   8        115.12         88.14        10.76 o                         
   7   9   8        103.03        109.16        10.82 o                         
   8   9   8        108.78         80.44        11.32 o                         
   9   9   8         12.73         19.30        11.19 o                         
  10   9   8        357.13        361.85        17.01 o                         
  11   9   8        450.08        451.39        21.43 o                         
  12   9   8         29.68         -8.00        13.67 o                         
  13   9   8        169.55        153.65        17.06 o                         
 -13  10   8        992.28       1026.20        28.21 o                         
 -12  10   8        311.20        350.63        19.34 o                         
 -11  10   8       1821.79       1800.98        32.49 o                         
 -10  10   8        195.92        206.50        15.87 o                         
  -9  10   8        220.11        216.65        16.11 o                         
  -8  10   8         31.18         39.90        12.15 o                         
  -7  10   8       4426.51       4267.35        48.94 o                         
  -6  10   8          7.13         16.36        10.68 o                         
  -5  10   8          0.31        -10.51        10.51 o                         
  -4  10   8          6.26         29.05        10.91 o                         
  -3  10   8        136.84        124.59         9.28 o                         
  -2  10   8        331.84        308.02         9.81 o                         
  -1  10   8       4056.44       3935.97        35.71 o                         
   0  10   8        425.61        464.65        12.00 o                         
   1  10   8         24.62         60.75         7.09 o                         
   2  10   8        706.17        768.27        17.82 o                         
   3  10   8          3.11         -5.05         8.11 o                         
   4  10   8        712.69        643.13        16.26 o                         
   5  10   8       2817.05       2811.53        32.20 o                         
   6  10   8        204.83        171.70        12.66 o                         
   7  10   8       3670.54       3631.53        38.93 o                         
   8  10   8         53.20         50.03        11.03 o                         
   9  10   8        717.97        678.64        22.44 o                         
  10  10   8        488.62        507.87        18.98 o                         
  11  10   8       1707.07       1722.67        31.09 o                         
  12  10   8          2.87        -14.62        14.62 o                         
 -13  11   8         40.09         69.78        17.39 o                         
 -12  11   8         95.68         77.71        15.92 o                         
 -11  11   8       1350.50       1341.18        29.41 o                         
 -10  11   8       1298.66       1315.83        29.38 o                         
  -9  11   8        191.53        222.89        16.28 o                         
  -8  11   8          1.88         17.04        12.49 o                         
  -7  11   8        418.70        408.01        20.19 o                         
  -6  11   8        541.27        538.22        17.64 o                         
  -5  11   8       6895.27       6790.86        62.71 o                         
  -4  11   8        292.50        327.68        15.81 o                         
  -3  11   8        562.75        546.09        19.94 o                         
  -2  11   8        176.72        122.23        11.10 o                         
  -1  11   8       1659.46       1653.15        21.90 o                         
   0  11   8        320.79        379.91        12.60 o                         
   1  11   8       6968.25       7015.32        56.64 o                         
   2  11   8         26.95         20.22         8.35 o                         
   3  11   8       4452.41       4511.65        47.66 o                         
   4  11   8         75.02         60.21        11.54 o                         
   5  11   8       5813.24       5689.37        51.58 o                         
   6  11   8       1426.33       1328.42        22.42 o                         
   7  11   8        107.35        118.25        14.83 o                         
   8  11   8         90.52        102.27        12.14 o                         
   9  11   8        180.17        174.01        13.31 o                         
  10  11   8        978.45        980.23        22.60 o                         
  11  11   8         83.43         61.58        13.39 o                         
  12  11   8        245.31        283.24        28.87 o                         
 -12  12   8        218.07        241.29        20.05 o                         
 -11  12   8       1214.15       1224.24        29.02 o                         
 -10  12   8        125.13        159.71        15.54 o                         
  -9  12   8        114.94        106.23        14.31 o                         
  -8  12   8        347.87        351.88        18.12 o                         
  -7  12   8        541.07        590.75        20.65 o                         
  -6  12   8        249.56        167.17        14.10 o                         
  -5  12   8        533.40        502.47        16.84 o                         
  -4  12   8        804.71        754.57        19.60 o                         
  -3  12   8       1262.56       1288.45        29.86 o                         
  -2  12   8       1681.29       1666.82        24.61 o                         
  -1  12   8        268.80        275.96        12.81 o                         
   0  12   8       1079.19        988.89        20.46 o                         
   1  12   8       1087.06       1008.12        19.70 o                         
   2  12   8         25.60         56.73        11.00 o                         
   3  12   8        245.23        269.72        13.85 o                         
   4  12   8        121.41        126.66        11.96 o                         
   5  12   8       2932.90       2845.01        36.27 o                         
   6  12   8       1953.19       1923.55        35.53 o                         
   7  12   8       5880.96       5894.08        61.61 o                         
   8  12   8          1.12         -3.29        11.91 o                         
   9  12   8        807.78        820.74        22.52 o                         
  10  12   8         72.66         85.42        19.56 o                         
  11  12   8       2802.80       2886.11        60.88 o                         
 -12  13   8         27.42         35.36        17.53 o                         
 -11  13   8       1030.55       1014.20        47.86 o                         
 -10  13   8        706.98        733.43        24.55 o                         
  -9  13   8       1925.87       1936.97        35.32 o                         
  -8  13   8        456.63        446.98        22.97 o                         
  -7  13   8        533.76        505.74        23.42 o                         
  -6  13   8        177.22        161.79        16.46 o                         
  -5  13   8       2754.89       2551.39        38.31 o                         
  -4  13   8       1699.94       1691.66        37.37 o                         
  -3  13   8       3871.04       3846.04        51.99 o                         
  -2  13   8       2703.07       2681.97        40.89 o                         
  -1  13   8       7320.54       7416.39        67.91 o                         
   0  13   8        393.23        399.20        14.81 o                         
   1  13   8      11485.46      11568.99        98.84 o                         
   2  13   8        422.14        395.19        15.80 o                         
   3  13   8       5236.04       5098.46        58.90 o                         
   4  13   8        680.97        709.52        19.73 o                         
   5  13   8       3897.11       3926.95        51.61 o                         
   6  13   8         11.61        -10.49        10.49 o                         
   7  13   8        926.40        954.49        22.61 o                         
   8  13   8        323.47        254.68        21.23 o                         
   9  13   8         50.20          0.77        19.34 o                         
  10  13   8         17.54          8.52        18.47 o                         
  11  13   8        227.70        250.26        24.82 o                         
 -11  14   8        664.05        766.58        31.89 o                         
 -10  14   8        136.68        144.43        21.39 o                         
  -9  14   8        667.20        683.52        38.16 o                         
  -8  14   8       1151.66       1137.89        30.30 o                         
  -7  14   8         97.59        100.15        17.04 o                         
  -6  14   8         99.71         93.74        15.72 o                         
  -5  14   8        171.16        150.09        16.56 o                         
  -4  14   8       2108.77       2067.27        39.75 o                         
  -3  14   8        420.83        408.09        19.82 o                         
  -2  14   8       1065.07       1104.01        21.60 o                         
  -1  14   8         33.58         31.83        12.81 o                         
   0  14   8        589.57        542.86        17.71 o                         
   1  14   8        766.96        795.95        19.84 o                         
   2  14   8        255.13        281.03        13.70 o                         
   3  14   8        223.37        248.70        14.04 o                         
   4  14   8       2613.57       2631.75        36.48 o                         
   5  14   8        148.89        117.32        12.65 o                         
   6  14   8        713.11        776.99        20.46 o                         
   7  14   8        882.66        852.31        29.64 o                         
   8  14   8        214.93        225.86        20.86 o                         
   9  14   8        367.47        345.63        29.46 o                         
  10  14   8         31.49         24.13        20.01 o                         
 -10  15   8         29.13         48.70        18.71 o                         
  -9  15   8        848.56        843.19        45.05 o                         
  -8  15   8        629.63        645.26        27.18 o                         
  -7  15   8        572.00        633.81        31.58 o                         
  -6  15   8        351.34        347.34        22.70 o                         
  -5  15   8        353.50        388.98        23.17 o                         
  -4  15   8        450.93        441.21        21.02 o                         
  -3  15   8       2825.56       2845.56        48.39 o                         
  -2  15   8       1446.38       1435.92        30.70 o                         
  -1  15   8       2171.01       2126.63        49.86 o                         
   0  15   8        285.62        321.69        15.20 o                         
   1  15   8       4017.77       4055.07        44.40 o                         
   2  15   8        837.14        831.65        22.91 o                         
   3  15   8       1159.25       1193.98        23.30 o                         
   4  15   8          7.39         15.68        11.30 o                         
   5  15   8       1035.75       1001.36        32.17 o                         
   6  15   8          1.19        -19.41        19.41 o                         
   7  15   8       3359.47       3237.71        57.96 o                         
   8  15   8        526.00        444.62        27.73 o                         
   9  15   8         39.03          6.97        19.88 o                         
  10  15   8          8.31          4.35        22.53 o                         
 -10  16   8        281.58        274.66        29.09 o                         
  -9  16   8       2328.92       2412.41        51.97 o                         
  -8  16   8        775.43        737.12        31.64 o                         
  -7  16   8         23.22         18.39        16.92 o                         
  -6  16   8        275.90        292.02        22.56 o                         
  -5  16   8        716.37        696.02        28.77 o                         
  -4  16   8        991.68        983.16        31.56 o                         
  -3  16   8         96.90        111.36        17.79 o                         
  -2  16   8        141.04        101.61        17.03 o                         
  -1  16   8       1330.18       1265.41        33.12 o                         
   0  16   8        172.56        177.40        13.60 o                         
   1  16   8        366.80        371.61        15.21 o                         
   2  16   8        243.20        262.30        14.69 o                         
   3  16   8       2337.81       2379.17        32.84 o                         
   4  16   8        345.62        379.51        20.79 o                         
   5  16   8         25.30         11.35        16.22 o                         
   6  16   8        183.42        192.35        27.18 o                         
   7  16   8        184.99        208.13        22.51 o                         
   8  16   8        121.68        152.49        22.96 o                         
   9  16   8       1482.65       1525.23        50.76 o                         
  -9  17   8        194.40        216.34        28.05 o                         
  -8  17   8        519.41        509.12        36.06 o                         
  -7  17   8        614.77        622.51        30.02 o                         
  -6  17   8        504.71        527.07        27.77 o                         
  -5  17   8          8.84         40.25        16.92 o                         
  -4  17   8       2738.45       2744.10        54.20 o                         
  -3  17   8       2982.63       2956.56        76.41 o                         
  -2  17   8       1693.37       1723.75        38.96 o                         
  -1  17   8        688.53        740.04        26.85 o                         
   0  17   8        598.71        636.23        20.11 o                         
   1  17   8       2587.21       2595.38        37.06 o                         
   2  17   8        499.35        484.49        17.18 o                         
   3  17   8        468.17        506.06        22.72 o                         
   4  17   8         82.10         60.50        15.90 o                         
   5  17   8          1.87        -10.16        21.01 o                         
   6  17   8        182.46        162.65        21.76 o                         
   7  17   8       1406.64       1493.41        42.16 o                         
   8  17   8        266.93        236.78        29.64 o                         
  -8  18   8        478.07        481.67        33.35 o                         
  -7  18   8         53.95         65.78        22.09 o                         
  -6  18   8        538.55        535.98        32.20 o                         
  -5  18   8        868.35        881.42        33.21 o                         
  -4  18   8         49.35         40.33        17.58 o                         
  -3  18   8          3.65          0.15        17.44 o                         
  -2  18   8        126.74        108.77        25.36 o                         
  -1  18   8       1571.22       1512.41        33.90 o                         
   0  18   8         21.15         18.40        14.42 o                         
   1  18   8         18.95         29.11        11.86 o                         
   2  18   8        190.48        190.16        17.23 o                         
   3  18   8       1072.88       1140.69        56.65 o                         
   4  18   8         10.57          8.02        15.06 o                         
   5  18   8         13.44         38.32        16.61 o                         
   6  18   8        805.88        889.82        38.04 o                         
   7  18   8         11.87          9.28        17.81 o                         
  -6  19   8       1382.52       1433.92        41.26 o                         
  -5  19   8        478.22        493.38        28.67 o                         
  -4  19   8       3774.64       3705.65        62.95 o                         
  -3  19   8       1689.76       1763.49        41.99 o                         
  -2  19   8        614.64        700.83        52.20 o                         
  -1  19   8        200.83        242.93        19.36 o                         
   0  19   8       2222.59       2368.22        49.92 o                         
   1  19   8       1066.01       1043.95        30.74 o                         
   2  19   8        751.54        759.01        31.35 o                         
   3  19   8        597.07        610.09        25.85 o                         
   4  19   8        127.77        129.64        18.28 o                         
   5  19   8         78.99         84.94        21.60 o                         
   6  19   8       1017.54        989.20        37.74 o                         
  -5  20   8         25.46         50.22        23.71 o                         
  -4  20   8          0.21          0.41        17.83 o                         
  -3  20   8         39.26         16.41        29.71 o                         
  -2  20   8        457.38        428.07        25.41 o                         
  -1  20   8         98.66        101.46        18.88 o                         
   0  20   8         87.33        118.42        17.79 o                         
   1  20   8         15.94        -22.69        24.00 o                         
   2  20   8        421.91        452.13        25.99 o                         
   3  20   8        213.19        278.29        20.83 o                         
   4  20   8        118.89        127.58        19.10 o                         
  -2  21   8        312.35        334.39        24.58 o                         
  -1  21   8        170.89        177.56        22.24 o                         
   0  21   8       2475.74       2518.33        71.33 o                         
   1  21   8        282.14        213.23        28.07 o                         
 -15   0   9       1633.41       1611.04        62.21 o                         
 -13   0   9        432.03        413.82        26.35 o                         
 -11   0   9       2239.82       2118.56        48.64 o                         
  -9   0   9       5205.59       5088.68        56.92 o                         
  -7   0   9       7607.54       7205.15        74.29 o                         
  -5   0   9      10862.18      11027.60       104.72 o                         
  -3   0   9       8665.24       8540.49        76.08 o                         
  -1   0   9          1.21         35.94         7.53 o                         
   1   0   9       4845.17       5409.29        55.81 o                         
   3   0   9        116.24        112.67        11.07 o                         
   5   0   9      13071.60      12477.73       162.35 o                         
   7   0   9       1007.39       1127.70        28.20 o                         
   9   0   9       1791.45       1607.37        38.15 o                         
  11   0   9       1546.64       1492.47        48.21 o                         
  13   0   9         24.55         36.82        21.93 o                         
 -15   1   9         52.08         32.51        21.70 o                         
 -14   1   9         99.17         79.06        16.24 o                         
 -13   1   9        469.96        503.69        19.58 o                         
 -12   1   9          4.19         -6.84        11.07 o                         
 -11   1   9          0.05         -6.98        10.98 o                         
 -10   1   9        527.30        535.48        16.88 o                         
  -9   1   9       1078.70       1129.46        19.80 o                         
  -8   1   9         16.11         20.36         8.26 o                         
  -7   1   9        299.55        260.78         8.84 o                         
  -6   1   9       1631.79       1775.52        17.80 o                         
  -5   1   9       2210.05       2124.06        18.81 o                         
  -4   1   9        138.72        165.84         7.55 o                         
  -3   1   9       1647.40       1312.98        13.79 o                         
  -2   1   9          8.15         18.87         5.25 o                         
  -1   1   9      35425.48      36019.84       224.85 o                         
   0   1   9       1139.93       1183.59        14.36 o                         
   1   1   9      15755.25      15376.66       104.38 o                         
   2   1   9       2072.03       2100.32        19.92 o                         
   3   1   9      21414.44      21604.82       145.24 o                         
   4   1   9        656.62        724.40        12.85 o                         
   5   1   9      15042.91      15343.82       103.25 o                         
   6   1   9        247.67        186.44         9.84 o                         
   7   1   9        640.67        746.60        16.78 o                         
   8   1   9        763.46        800.58        19.89 o                         
   9   1   9       3514.61       3483.19        34.22 o                         
  10   1   9         39.44         26.04        12.01 o                         
  11   1   9         11.94         13.83        12.25 o                         
  12   1   9        149.21        143.02        16.28 o                         
  13   1   9        322.75        342.41        20.99 o                         
  14   1   9         14.34         14.88        21.75 o                         
 -14   2   9          0.20        -10.07        14.19 o                         
 -13   2   9        775.80        778.69        22.32 o                         
 -12   2   9        777.22        812.67        22.11 o                         
 -11   2   9       2238.03       2162.04        32.67 o                         
 -10   2   9          9.94         22.43         8.91 o                         
  -9   2   9       4160.36       4075.50        35.78 o                         
  -8   2   9          2.54         17.64         8.11 o                         
  -7   2   9       5340.36       5137.12        44.96 o                         
  -6   2   9        275.56        272.51         8.36 o                         
  -5   2   9      12737.84      13568.41        86.37 o                         
  -4   2   9       1151.57       1315.13        19.48 o                         
  -3   2   9       4583.31       4336.51        31.80 o                         
  -2   2   9          1.75         22.36         5.38 o                         
  -1   2   9       3244.77       3285.12        29.25 o                         
   0   2   9       2411.33       2637.79        32.71 o                         
   1   2   9         20.48         27.95         5.06 o                         
   2   2   9       3207.49       3513.10        28.52 o                         
   3   2   9       1063.72       1111.61        15.54 o                         
   4   2   9        572.66        601.08        12.36 o                         
   5   2   9       3542.21       3256.54        33.61 o                         
   6   2   9        546.23        420.17        13.91 o                         
   7   2   9        509.87        484.14        15.09 o                         
   8   2   9       2015.04       1964.27        25.73 o                         
   9   2   9        625.55        598.49        17.21 o                         
  10   2   9          3.35        -10.21        10.21 o                         
  11   2   9        716.73        720.66        24.15 o                         
  12   2   9        895.34        993.26        27.43 o                         
  13   2   9          7.10        -16.29        16.29 o                         
  14   2   9         67.03         27.29        29.27 o                         
 -14   3   9        192.02        197.45        16.87 o                         
 -13   3   9        112.65         72.25        13.97 o                         
 -12   3   9        295.74        361.56        16.93 o                         
 -11   3   9         50.71         41.01        12.41 o                         
 -10   3   9        204.35        198.74        11.15 o                         
  -9   3   9          2.60         10.24         8.98 o                         
  -8   3   9         40.50         43.18         8.44 o                         
  -7   3   9        196.82        149.40         8.46 o                         
  -6   3   9       1302.84       1480.60        16.79 o                         
  -5   3   9       5497.29       5559.66        40.17 o                         
  -4   3   9       4459.48       4681.82        37.34 o                         
  -3   3   9       7306.06       7332.47        51.24 o                         
  -2   3   9       4399.31       4618.77        36.09 o                         
  -1   3   9       7393.24       7675.60        61.59 o                         
   0   3   9          8.67          3.34         4.76 o                         
   1   3   9      14196.99      14199.98       101.78 o                         
   2   3   9        446.00        376.88         9.09 o                         
   3   3   9      11364.13      11012.11        78.45 o                         
   4   3   9        639.18        583.77        12.60 o                         
   5   3   9       4143.00       4213.77        37.05 o                         
   6   3   9       1094.04        935.70        20.76 o                         
   7   3   9        273.82        341.13        14.54 o                         
   8   3   9       2840.27       2926.19        33.64 o                         
   9   3   9        657.44        606.83        18.27 o                         
  10   3   9        170.82        168.56        13.85 o                         
  11   3   9        595.07        573.35        19.73 o                         
  12   3   9       1117.03       1147.21        29.36 o                         
  13   3   9        101.04        103.57        17.36 o                         
  14   3   9         59.27         23.49        20.46 o                         
 -14   4   9         10.01         19.35        15.08 o                         
 -13   4   9        536.58        576.43        20.27 o                         
 -12   4   9       1873.47       1904.77        30.57 o                         
 -11   4   9       1595.83       1554.92        24.62 o                         
 -10   4   9       1765.78       1760.89        27.13 o                         
  -9   4   9       1824.33       1739.69        22.41 o                         
  -8   4   9        904.39        976.48        16.46 o                         
  -7   4   9       1571.11       1461.23        22.56 o                         
  -6   4   9         96.64        121.97         7.67 o                         
  -5   4   9       4577.28       4425.61        33.72 o                         
  -4   4   9        186.33        176.73         7.51 o                         
  -3   4   9        146.43        103.74         6.01 o                         
  -2   4   9        317.67        250.16         7.87 o                         
  -1   4   9       4981.61       5327.08        38.89 o                         
   0   4   9       4235.63       4556.80        39.58 o                         
   1   4   9         17.34         16.83         6.23 o                         
   2   4   9         15.59         11.23         5.54 o                         
   3   4   9       3341.37       3782.18        30.02 o                         
   4   4   9        337.91        269.87         8.87 o                         
   5   4   9        934.10       1063.68        16.15 o                         
   6   4   9        772.14        714.13        16.48 o                         
   7   4   9       2993.81       2990.66        32.58 o                         
   8   4   9       2009.12       2037.09        29.49 o                         
   9   4   9         26.44         25.18        11.06 o                         
  10   4   9          0.29         -8.23        11.18 o                         
  11   4   9        560.16        586.28        20.09 o                         
  12   4   9       1279.98       1306.29        28.79 o                         
  13   4   9        970.13        977.11        28.84 o                         
 -14   5   9        281.56        292.68        19.88 o                         
 -13   5   9          0.12         23.62        13.76 o                         
 -12   5   9        180.13        209.05        15.02 o                         
 -11   5   9        217.39        229.18        18.60 o                         
 -10   5   9          9.30          9.70         9.09 o                         
  -9   5   9        511.22        539.68        13.90 o                         
  -8   5   9       2415.20       2260.34        24.79 o                         
  -7   5   9        176.54        201.61        10.04 o                         
  -6   5   9       1189.83       1191.89        16.74 o                         
  -5   5   9       2770.63       2856.75        22.73 o                         
  -4   5   9       1853.37       2050.15        18.56 o                         
  -3   5   9       7859.12       8184.49        52.24 o                         
  -2   5   9       3615.93       3500.01        25.82 o                         
  -1   5   9       2833.37       2764.96        23.64 o                         
   0   5   9        130.34        123.61         7.67 o                         
   1   5   9       9866.11      10167.59        79.73 o                         
   2   5   9       4969.36       5265.89        41.35 o                         
   3   5   9        343.27        347.30         9.26 o                         
   4   5   9         18.78          7.18         6.40 o                         
   5   5   9       5974.28       5741.52        50.30 o                         
   6   5   9       4074.06       4036.83        38.45 o                         
   7   5   9       2871.70       2802.97        33.44 o                         
   8   5   9       2476.71       2530.73        32.66 o                         
   9   5   9        387.02        398.12        20.04 o                         
  10   5   9       1157.94       1109.10        23.84 o                         
  11   5   9       1415.96       1502.10        28.37 o                         
  12   5   9       1995.97       1946.49        32.62 o                         
  13   5   9         16.55         13.12        15.40 o                         
 -14   6   9        690.34        780.31        26.56 o                         
 -13   6   9       1075.28       1135.35        28.32 o                         
 -12   6   9       1434.53       1470.02        25.48 o                         
 -11   6   9       1911.31       1874.37        25.96 o                         
 -10   6   9        551.55        560.38        15.52 o                         
  -9   6   9        406.32        419.91        14.72 o                         
  -8   6   9       3728.47       3690.42        32.96 o                         
  -7   6   9       1180.84       1225.29        18.85 o                         
  -6   6   9         85.13         75.74         8.48 o                         
  -5   6   9       1519.84       1507.54        15.93 o                         
  -4   6   9       1807.25       1879.24        17.70 o                         
  -3   6   9         16.59         19.97         5.24 o                         
  -2   6   9         40.66         50.02         4.76 o                         
  -1   6   9          5.47         -3.05         5.36 o                         
   0   6   9         61.79         41.30         5.12 o                         
   1   6   9       1354.03       1411.10        16.99 o                         
   2   6   9         95.06         64.59         6.91 o                         
   3   6   9       1234.37       1259.53        16.07 o                         
   4   6   9          7.39         -0.36         6.48 o                         
   5   6   9         20.73         71.79         9.33 o                         
   6   6   9       1437.73       1353.09        22.92 o                         
   7   6   9       5738.52       5762.28        53.76 o                         
   8   6   9        185.18        193.72        13.92 o                         
   9   6   9        865.92        820.39        20.65 o                         
  10   6   9       1232.00       1251.04        25.54 o                         
  11   6   9       1288.48       1344.04        27.14 o                         
  12   6   9       1438.69       1532.18        31.94 o                         
  13   6   9        561.27        613.78        25.18 o                         
 -14   7   9        535.08        540.48        24.77 o                         
 -13   7   9         83.32         91.28        16.00 o                         
 -12   7   9        137.09        137.55        12.83 o                         
 -11   7   9        444.87        411.57        15.34 o                         
 -10   7   9          1.52         -8.90         8.90 o                         
  -9   7   9       1628.81       1715.05        22.81 o                         
  -8   7   9       2857.30       2640.30        26.83 o                         
  -7   7   9         79.46         97.54         9.86 o                         
  -6   7   9       6348.63       6318.43        48.74 o                         
  -5   7   9       2826.07       2791.60        26.69 o                         
  -4   7   9       4820.54       4892.44        34.73 o                         
  -3   7   9       6317.29       6294.99        41.63 o                         
  -2   7   9      12828.18      12966.11        76.48 o                         
  -1   7   9       1864.31       2131.55        20.06 o                         
   0   7   9        708.28        969.36        14.31 o                         
   1   7   9      11223.12      11684.84        82.20 o                         
   2   7   9       5342.71       5510.83        41.57 o                         
   3   7   9          2.44         17.55         6.80 o                         
   4   7   9       1285.39       1319.46        18.72 o                         
   5   7   9       2127.91       2028.31        27.83 o                         
   6   7   9       1703.42       1656.17        23.65 o                         
   7   7   9       3821.03       3742.12        40.11 o                         
   8   7   9       3877.14       3895.63        41.84 o                         
   9   7   9        315.83        298.64        14.84 o                         
  10   7   9       1147.32       1147.53        28.15 o                         
  11   7   9       1259.07       1338.68        27.03 o                         
  12   7   9        588.01        583.23        21.09 o                         
  13   7   9          0.61          2.81        14.76 o                         
 -13   8   9        400.46        402.89        21.90 o                         
 -12   8   9       1038.16       1034.14        23.74 o                         
 -11   8   9        747.31        788.05        20.00 o                         
 -10   8   9       1095.51       1081.48        27.08 o                         
  -9   8   9         68.06         48.47         9.91 o                         
  -8   8   9       5954.98       5943.97        46.05 o                         
  -7   8   9       1568.47       1584.51        25.51 o                         
  -6   8   9         20.93          5.37         8.18 o                         
  -5   8   9       1317.51       1362.39        20.07 o                         
  -4   8   9       1458.66       1361.84        20.06 o                         
  -3   8   9       1150.72       1227.16        17.59 o                         
  -2   8   9          2.93         -1.25         5.73 o                         
  -1   8   9         55.37         62.67         5.93 o                         
   0   8   9        267.72        362.30        10.18 o                         
   1   8   9        304.08        288.51         9.14 o                         
   2   8   9       6765.81       6652.92        47.12 o                         
   3   8   9          5.08          7.58         7.00 o                         
   4   8   9        521.43        465.30        14.12 o                         
   5   8   9       1012.55        919.96        18.47 o                         
   6   8   9        663.47        580.57        16.26 o                         
   7   8   9          0.82         -2.16         9.77 o                         
   8   8   9        740.44        709.41        18.90 o                         
   9   8   9        286.62        259.75        14.56 o                         
  10   8   9       2780.09       2794.27        37.01 o                         
  11   8   9        466.74        425.88        18.22 o                         
  12   8   9        530.69        511.03        21.28 o                         
  13   8   9        144.64        123.29        16.73 o                         
 -13   9   9        334.40        323.59        21.15 o                         
 -12   9   9          2.30         -6.05        12.69 o                         
 -11   9   9        167.67        172.34        15.59 o                         
 -10   9   9        288.23        288.01        13.59 o                         
  -9   9   9         25.97         23.45         9.07 o                         
  -8   9   9        168.51        206.93        11.03 o                         
  -7   9   9        639.98        627.13        14.10 o                         
  -6   9   9       2241.71       2294.72        33.38 o                         
  -5   9   9       1705.95       1707.61        20.74 o                         
  -4   9   9        608.61        540.10        13.73 o                         
  -3   9   9       1814.23       1881.79        23.87 o                         
  -2   9   9       5481.49       5355.53        47.56 o                         
  -1   9   9       2456.95       2365.77        22.75 o                         
   0   9   9        126.36        111.46         7.82 o                         
   1   9   9        288.63        334.70         9.97 o                         
   2   9   9        740.39        729.14        13.54 o                         
   3   9   9        321.50        369.76        11.50 o                         
   4   9   9       3477.15       3391.14        35.20 o                         
   5   9   9        160.64        196.11        12.47 o                         
   6   9   9        357.64        334.62        13.52 o                         
   7   9   9       1786.38       1820.38        25.54 o                         
   8   9   9       4490.48       4465.69        44.21 o                         
   9   9   9         53.43         60.06        12.03 o                         
  10   9   9        279.14        322.24        16.76 o                         
  11   9   9        135.19        155.84        15.86 o                         
  12   9   9       1041.95       1153.79        27.99 o                         
 -13  10   9        170.13        160.73        19.04 o                         
 -12  10   9        907.65        940.44        27.05 o                         
 -11  10   9        159.50        169.23        15.88 o                         
 -10  10   9       2985.06       2933.04        42.24 o                         
  -9  10   9        376.73        322.25        17.76 o                         
  -8  10   9       6092.92       6062.76        68.39 o                         
  -7  10   9        398.16        406.19        17.67 o                         
  -6  10   9       1929.66       1828.90        27.94 o                         
  -5  10   9        373.39        345.34        15.32 o                         
  -4  10   9       4788.10       4961.84        43.83 o                         
  -3  10   9        414.65        447.06        14.73 o                         
  -2  10   9          6.33         20.37         7.98 o                         
  -1  10   9       1871.27       2093.75        24.17 o                         
   0  10   9        440.53        366.03        11.00 o                         
   1  10   9        759.24        760.43        14.87 o                         
   2  10   9       3098.91       3093.03        28.70 o                         
   3  10   9        331.85        355.13        12.27 o                         
   4  10   9        433.69        425.55        15.23 o                         
   5  10   9        678.84        601.44        15.85 o                         
   6  10   9        123.33        107.04        10.44 o                         
   7  10   9          0.95         -9.81         9.81 o                         
   8  10   9        679.97        623.60        18.82 o                         
   9  10   9        960.94        947.34        21.96 o                         
  10  10   9       1695.33       1681.19        28.65 o                         
  11  10   9        181.08        188.47        15.82 o                         
  12  10   9         41.54         35.33        16.78 o                         
 -12  11   9          2.56         14.21        14.52 o                         
 -11  11   9          1.66          7.59        13.14 o                         
 -10  11   9         76.36         93.36        15.48 o                         
  -9  11   9        769.19        742.35        23.33 o                         
  -8  11   9        203.94        203.83        15.56 o                         
  -7  11   9       2663.95       2693.40        46.45 o                         
  -6  11   9       5057.49       4794.10        49.64 o                         
  -5  11   9         29.92         33.30        11.32 o                         
  -4  11   9       3233.82       3073.38        38.99 o                         
  -3  11   9        172.09        149.21        11.58 o                         
  -2  11   9       7569.95       7547.08        60.90 o                         
  -1  11   9       1090.68       1017.71        23.28 o                         
   0  11   9       4219.43       4185.06        40.68 o                         
   1  11   9       3295.26       3181.96        31.96 o                         
   2  11   9       1347.88       1382.65        20.81 o                         
   3  11   9        403.18        394.63        18.07 o                         
   4  11   9       7761.84       7579.59        71.27 o                         
   5  11   9        323.15        329.17        18.10 o                         
   6  11   9       1160.88       1171.17        24.61 o                         
   7  11   9         55.04         68.95        11.39 o                         
   8  11   9       3212.73       3259.37        38.48 o                         
   9  11   9         27.23         12.48        11.17 o                         
  10  11   9       1048.56       1137.00        24.67 o                         
  11  11   9         31.54          3.88        13.08 o                         
  12  11   9       1085.81       1071.07        34.40 o                         
 -12  12   9       1937.48       2026.18        37.29 o                         
 -11  12   9         13.11         31.53        14.41 o                         
 -10  12   9       3104.37       3140.32        43.14 o                         
  -9  12   9       1062.94       1032.71        26.92 o                         
  -8  12   9       2286.14       2234.35        35.85 o                         
  -7  12   9         10.20         28.44        12.68 o                         
  -6  12   9       1354.56       1348.57        24.97 o                         
  -5  12   9        481.14        466.60        17.65 o                         
  -4  12   9       1271.21       1191.47        23.01 o                         
  -3  12   9          1.55          4.48        10.34 o                         
  -2  12   9       3256.41       3158.76        35.92 o                         
  -1  12   9       1692.73       1754.66        26.45 o                         
   0  12   9       1398.67       1406.12        23.73 o                         
   1  12   9        113.24        129.91        11.85 o                         
   2  12   9       3213.02       3164.82        37.23 o                         
   3  12   9         30.26         30.85        12.40 o                         
   4  12   9        157.71        143.68        12.13 o                         
   5  12   9        209.13        206.05        13.52 o                         
   6  12   9         92.22         87.45        12.28 o                         
   7  12   9        231.68        251.73        15.10 o                         
   8  12   9          2.13          0.95        11.72 o                         
   9  12   9        353.13        361.25        17.67 o                         
  10  12   9        882.32        835.43        28.04 o                         
  11  12   9         60.66         20.45        19.60 o                         
 -11  13   9          2.78         -5.15        14.45 o                         
 -10  13   9         54.52         57.88        14.99 o                         
  -9  13   9        359.61        388.02        19.84 o                         
  -8  13   9        371.03        364.99        21.86 o                         
  -7  13   9       2392.95       2277.39        41.76 o                         
  -6  13   9       1727.99       1697.54        35.21 o                         
  -5  13   9        220.70        233.40        15.69 o                         
  -4  13   9       3587.19       3466.16        45.52 o                         
  -3  13   9        197.02        186.17        16.94 o                         
  -2  13   9       4392.54       4385.47        49.04 o                         
  -1  13   9        150.23        159.08        11.92 o                         
   0  13   9       6811.95       6905.97        68.57 o                         
   1  13   9       2293.53       2175.18        32.04 o                         
   2  13   9       1856.96       1808.98        28.97 o                         
   3  13   9          4.28          6.84        12.17 o                         
   4  13   9       2538.30       2514.53        48.57 o                         
   5  13   9       1736.11       1734.38        33.46 o                         
   6  13   9       2665.85       2782.26        39.43 o                         
   7  13   9        114.15        110.33        13.36 o                         
   8  13   9       1384.50       1349.01        27.16 o                         
   9  13   9          0.40         12.10        17.76 o                         
  10  13   9       2015.62       2043.33        46.34 o                         
  11  13   9         56.35         30.04        23.22 o                         
 -11  14   9        254.15        335.55        25.80 o                         
 -10  14   9       2171.67       2172.96        42.20 o                         
  -9  14   9        504.55        549.66        24.32 o                         
  -8  14   9        503.59        510.08        24.52 o                         
  -7  14   9          3.30        -14.37        14.37 o                         
  -6  14   9       1598.72       1626.89        35.29 o                         
  -5  14   9        559.55        551.74        21.08 o                         
  -4  14   9        608.35        607.10        28.94 o                         
  -3  14   9        691.02        667.12        26.29 o                         
  -2  14   9       1129.78       1106.16        24.04 o                         
  -1  14   9       1049.11       1015.19        20.77 o                         
   0  14   9        554.10        592.76        22.31 o                         
   1  14   9       1469.78       1452.49        26.46 o                         
   2  14   9         29.47         36.43        11.00 o                         
   3  14   9         85.98         90.31        12.20 o                         
   4  14   9        583.01        606.63        23.25 o                         
   5  14   9          7.65         18.98        11.65 o                         
   6  14   9        238.40        244.89        15.45 o                         
   7  14   9        961.73        946.75        52.91 o                         
   8  14   9         52.86         45.58        17.59 o                         
   9  14   9         30.55         29.03        18.64 o                         
  10  14   9        730.20        684.84        31.90 o                         
 -10  15   9        135.51        138.00        24.31 o                         
  -9  15   9        254.11        254.83        26.74 o                         
  -8  15   9        322.02        333.96        20.71 o                         
  -7  15   9        209.46        208.88        19.33 o                         
  -6  15   9         47.98         37.01        15.22 o                         
  -5  15   9        179.22        176.10        21.28 o                         
  -4  15   9        839.61        862.07        27.90 o                         
  -3  15   9        382.00        387.83        20.72 o                         
  -2  15   9        224.49        222.39        20.53 o                         
  -1  15   9        772.36        784.20        21.98 o                         
   0  15   9       4196.79       4231.04        49.31 o                         
   1  15   9        896.79        856.34        21.79 o                         
   2  15   9       2246.85       2261.23        31.86 o                         
   3  15   9        727.06        726.97        26.84 o                         
   4  15   9        524.81        533.59        19.09 o                         
   5  15   9       1824.31       1800.25        44.15 o                         
   6  15   9       3618.93       3661.57        61.20 o                         
   7  15   9        294.73        323.02        24.96 o                         
   8  15   9        288.28        249.70        24.71 o                         
   9  15   9          0.24          8.59        20.24 o                         
  -9  16   9         16.07         19.52        29.96 o                         
  -8  16   9         28.31         19.45        18.25 o                         
  -7  16   9         23.67          0.67        17.16 o                         
  -6  16   9        961.62        926.61        32.09 o                         
  -5  16   9        890.84        849.73        31.11 o                         
  -4  16   9        364.02        352.06        23.72 o                         
  -3  16   9        257.84        266.72        20.68 o                         
  -2  16   9        159.66        202.42        18.98 o                         
  -1  16   9       1537.01       1529.79        29.10 o                         
   0  16   9        399.52        430.69        19.57 o                         
   1  16   9         82.84         86.32        13.24 o                         
   2  16   9        672.04        733.13        20.02 o                         
   3  16   9         71.25         92.37        15.87 o                         
   4  16   9        133.69        146.87        12.81 o                         
   5  16   9         58.51         47.47        17.13 o                         
   6  16   9        456.25        469.55        27.50 o                         
   7  16   9        576.68        553.13        29.35 o                         
   8  16   9        237.25        202.88        29.02 o                         
   9  16   9          3.36        -13.62        25.28 o                         
  -9  17   9        164.66        132.96        38.05 o                         
  -8  17   9        155.96        159.64        21.96 o                         
  -7  17   9         10.93         17.39        17.64 o                         
  -6  17   9         80.26         64.35        22.09 o                         
  -5  17   9         89.73        102.80        18.43 o                         
  -4  17   9       1647.50       1731.09        40.72 o                         
  -3  17   9         28.76         12.77        19.64 o                         
  -2  17   9         79.09         94.89        19.61 o                         
  -1  17   9        569.07        565.04        24.97 o                         
   0  17   9       3249.23       3287.55        46.33 o                         
   1  17   9       1281.95       1377.30        27.50 o                         
   2  17   9       1234.33       1252.06        28.69 o                         
   3  17   9       1492.19       1478.32        26.64 o                         
   4  17   9        322.33        337.09        20.87 o                         
   5  17   9       1150.81       1098.31        31.99 o                         
   6  17   9       1328.76       1252.84        38.09 o                         
   7  17   9        115.73        120.61        21.92 o                         
   8  17   9         52.10         32.75        24.34 o                         
  -7  18   9        572.02        609.08        30.78 o                         
  -6  18   9        715.69        795.05        33.07 o                         
  -5  18   9        775.03        697.00        30.31 o                         
  -4  18   9         58.76         56.18        18.12 o                         
  -3  18   9        411.15        430.69        24.98 o                         
  -2  18   9          0.76         -1.23        15.42 o                         
  -1  18   9        582.51        575.36        26.03 o                         
   0  18   9        638.13        614.28        25.95 o                         
   1  18   9       1017.85        987.85        24.18 o                         
   2  18   9        175.21        221.28        15.18 o                         
   3  18   9         11.43        -11.73        13.99 o                         
   4  18   9         45.60         52.92        16.64 o                         
   5  18   9        376.57        379.35        23.93 o                         
   6  18   9        606.60        589.56        28.07 o                         
   7  18   9        124.64         86.91        25.61 o                         
  -6  19   9         60.66         76.05        21.47 o                         
  -5  19   9        715.23        733.22        32.66 o                         
  -4  19   9        890.34        937.69        39.16 o                         
  -3  19   9        400.00        428.76        25.45 o                         
  -2  19   9         25.56         33.62        19.97 o                         
  -1  19   9        703.99        758.63        30.08 o                         
   0  19   9       1551.72       1570.64        37.09 o                         
   1  19   9       1833.73       1818.70        39.17 o                         
   2  19   9        960.71        962.65        32.55 o                         
   3  19   9       1835.23       1933.54        52.85 o                         
   4  19   9        484.61        479.26        24.90 o                         
   5  19   9       1012.33       1083.09        34.39 o                         
  -4  20   9        189.97        227.36        32.01 o                         
  -3  20   9       1648.96       1707.71        52.39 o                         
  -2  20   9        393.56        395.37        27.96 o                         
  -1  20   9        222.38        248.19        21.82 o                         
   0  20   9        560.50        550.80        24.51 o                         
   1  20   9       1165.70       1114.05        49.14 o                         
   2  20   9         80.57         60.39        30.95 o                         
   3  20   9          0.21        -19.11        19.11 o                         
   4  20   9          1.67         15.61        16.76 o                         
  -1  21   9        607.78        628.28        32.10 o                         
   0  21   9        816.60        905.55        49.72 o                         
 -14   0  10       1219.93       1270.98        52.48 o                         
 -12   0  10       7339.06       7244.06       103.41 o                         
 -10   0  10       5583.92       5551.70       114.14 o                         
  -8   0  10       4967.93       4985.66        57.72 o                         
  -6   0  10      17842.90      17747.51       163.91 o                         
  -4   0  10       2936.38       2748.78        33.71 o                         
  -2   0  10       1740.24       1504.43        23.17 o                         
   0   0  10       4798.46       4852.82        51.38 o                         
   2   0  10       3234.51       3094.82        37.33 o                         
   4   0  10      15931.55      16401.70       169.36 o                         
   6   0  10        692.51        737.20        22.86 o                         
   8   0  10        606.89        623.78        23.60 o                         
  10   0  10        840.02        804.89        35.35 o                         
  12   0  10        286.87        284.50        27.65 o                         
  14   0  10        210.29        201.21        36.71 o                         
 -14   1  10        247.72        251.94        18.53 o                         
 -13   1  10         15.63         11.90        12.59 o                         
 -12   1  10       1472.97       1497.78        31.84 o                         
 -11   1  10         13.94          6.58        13.40 o                         
 -10   1  10       1632.61       1666.57        26.06 o                         
  -9   1  10         27.31         26.34        10.22 o                         
  -8   1  10          8.90         16.31         8.38 o                         
  -7   1  10          6.84         -6.68         6.68 o                         
  -6   1  10        826.01        969.32        13.28 o                         
  -5   1  10        237.89        313.97         8.25 o                         
  -4   1  10       4144.86       4493.72        33.05 o                         
  -3   1  10         21.16         29.09         5.57 o                         
  -2   1  10       2058.12       2144.15        22.05 o                         
  -1   1  10       1984.77       2097.53        19.70 o                         
   0   1  10       4796.49       4975.58        37.22 o                         
   1   1  10        759.30        885.56        17.86 o                         
   2   1  10       8739.00       9339.94        64.37 o                         
   3   1  10        458.41        400.28        10.20 o                         
   4   1  10      20988.93      21905.39       141.91 o                         
   5   1  10        390.14        375.30        10.85 o                         
   6   1  10      12443.24      12981.65        90.92 o                         
   7   1  10         57.31         38.37        10.38 o                         
   8   1  10       6307.06       6297.65        50.86 o
[truncated: 477,658 more chars]
